# Supplementary material for: A rationale for considering heart/brain axis control in neuropsychiatric disease
Source: Mamm Genome. 2022 Dec 20;34(2):331–50. doi: 10.1007/s00335-022-09974-9 (PMC10290621; doi:10.1007/s00335-022-09974-9)
Supplement: Supplementary file 2 — Supplementary file2 (XLSX 531 KB) [file 335_2022_9974_MOESM2_ESM.xlsx]

## Sheet: FF cluster genes
FF cluster genes
Got1
Ggnbp2
Scn2b
Flywch2
Vgf
Dusp11
Ctsd
Spock2
Bccip
Nav2
Bclaf1
Gde1
Vps37d
Enox1
Lrrtm1
Wbp1l
Grm7
Kcnk16
Ucn3
Pcdh18
Entpd1
Gnb2
Slc13a5
Ntf5
Cdh13
Ptpn5
Maged1
Ly6e
Rab3gap2
Dbn1
Snx3
Asic4
Atn1
Srsf11
Trh
Myo1h
Chmp2b
1700086L19Rik
Cldn19
Pitx3
Pnmt
Lpin3
Foxj3
Tm4sf4
Fastkd5
Vps4a
Aire
Slitrk2
Chd4
Atp6v1d
Zdhhc5
Casz1
Trib2
Il18r1
Vgll3
Ppp1r9b
Tyk2
Hnrnpab
Acap2
Poli
Obp2a
Adnp2
Ust
Fbxo9
Dbndd2
Mbd5
Mfn2
Nudt5
Med20
Tfap4
Cd7
Exoc8
Ccl9
Prokr1
Setd3
Grin2b
Stambp
Abce1
Ywhab
Btbd9
Zfp706
Ccnd2
Cbl
Rab10
Mpst
Uhrf2
Ccpg1
Carf
4931406C07Rik
Psph
Il2ra
Arl8b
Col20a1
Usp38
Galk2
Sh3gl2
Cpe
Chd2
Rnf10
Setd2
Dcps
4931422A03Rik
Fam53b
Ybx3
Kcnj3
Ncbp2
Dnase1l2
Gpbp1
Cdc26
Rab40b
Rptor
Brd4
Loxl1
C4b
Slc5a5
Ap4e1
Pdx1
Agpat1
Emc3
Ucp1
Svop
Cotl1
Rock1
Kbtbd7
P3h1
Dgkb
Rasgef1a
Sbno1
Fbxl16
Sorbs2
Hipk3
Decr2
Gsk3a
Fosb
Efna4
Spred3
Vti1a
Lrp1
Cap2
Fam160a2
Atrn
Cnbp
5330417C22Rik
Dnajc21
Stx1a
Rsbn1
Il31
Zfp827
Becn1
Amigo1
Ncoa5
Trmt1
Slfn1
Ubiad1
Mdp1
Zfp395
Macrod2
St14
Bzw2
Hnrnph2
Ankfy1
Tmem256
Bdkrb1
Pipox
Poc5
Itgb8
Trip13
Nr2f6
Fsd2
Pole2
Hdac1
Arv1
Gsta4
Wfdc2
Satb2
Tnnc1
Kcnv1
Gsg1l
Wnt10a
Cytip
Il4i1
Tmem203
Map4k5
Klhl29
Ncoa6
Orai1
Elmod1
Krt77
Pex26
Zfp597
Masp1
Csnk1g2
Vgll4
Foxo3
Cdc42ep3
Lin28b
Stxbp1
Esd
Psmc6
Fgf12
Myh10
Aldoa
Cox6b1
Eprs
Camk1
Asxl2
Arid4b
Ano6
Me1
Esrra
Gas6
Pttg1

## Sheet: FF-MGI phenotypes
MGI Mammalian Phenotype Level 4 2021					FF cluster
Term	P-value	Adjusted P-value	Odds Ratio	Combined Score	Genes
hyperactivity MP:0001399	3.60826e-19	4.96136e-16	6.89481	292.794	RNF10;GSK3A;GGNBP2;DGKB;YWHAB;STXBP1;GDE1;AP4E1;WBP1L;ARID4B;CBL;AGPAT1;PCDH18;PEX26;PPP1R9B;ASIC4;CCND2;GRM7;VTI1A;GSG1L;MACROD2;SLC13A5;PITX3;KCNJ3;ELMOD1;BTBD9;GRIN2B;ATRN;TFAP4;PSMC6;POC5;VGF;GNB2;RAB3GAP2;FOSB;CPE;CDH13;TRIP13;KBTBD7;STX1A;ARL8B
increased heart rate MP:0002626	1.56412e-14	1.07533e-11	16.1874	514.58	KLHL29;RNF10;MBD5;ROCK1;SORBS2;BZW2;PPP1R9B;LIN28B;PSMC6;GNB2;IL2RA;ESD;CLDN19;TRIP13;GALK2;PITX3;KCNJ3
shortened ST segment MP:0010571	2.49271e-14	1.14249e-11	69.9222	2190.16	RNF10;TMEM256;GNB2;CLDN19;COL20A1;SORBS2;TRIP13;PCDH18;LOXL1;PITX3
preweaning lethality, complete penetrance MP:0011100	4.45479e-14	1.53133e-11	4.08202	125.49	BCCIP;CHD4;EPRS;CHD2;PEX26;RPTOR;CDC26;ANKFY1;ITGB8;PSPH;EXOC8;NCOA5;NCBP2;TNNC1;VPS37D;RSBN1;COX6B1;MED20;FASTKD5;ORAI1;ALDOA;DBN1;VGLL4;LY6E;BECN1;CASZ1;LRP1;HDAC1;STXBP1;SATB2;VPS4A;SBNO1;BCLAF1;EMC3;MFN2;DCPS;ATP6V1D;MYH10;SRSF11;ST14;MBD5;GOT1;CNBP;FOXJ3;PDX1;RAB10;PSMC6;POLE2;MYO1H;ABCE1
abnormal sleep behavior MP:0011396	6.47265e-14	1.77998e-11	18.996	576.883	RNF10;LRP1;CNBP;AP4E1;BZW2;FOXO3;LOXL1;PPP1R9B;SLC5A5;PROKR1;LIN28B;CLDN19;FASTKD5;MACROD2;PITX3
short tibia MP:0002764	1.47894e-11	3.38924e-09	9.27456	231.281	KLHL29;WNT10A;SETD2;MBD5;FOXJ3;CHD2;PCDH18;SBNO1;TMEM256;DBNDD2;VGF;IL2RA;DNAJC21;ADNP2;DNASE1L2;MAP4K5;SLC13A5;SH3GL2
decreased exploration in new environment MP:0001417	2.49712e-11	4.90505e-09	8.29828	202.589	RNF10;SETD2;LRP1;MAGED1;AP4E1;SORBS2;NAV2;BZW2;FOXO3;SLC5A5;PROKR1;LRRTM1;CLDN19;ADNP2;CPE;TRIB2;SH3GL2;FBXO9;PITX3
shortened RR interval MP:0010507	4.71263e-11	8.09984e-09	17.4	413.74	MBD5;LIN28B;PSMC6;GNB2;ESD;CLDN19;SORBS2;TRIP13;BZW2;DNASE1L2;GALK2;PPP1R9B
preweaning lethality, incomplete penetrance MP:0011110	9.29807e-11	1.42054e-08	4.80324	110.948	RNF10;GGNBP2;UHRF2;ROCK1;SATB2;GDE1;AP4E1;ARID4B;CHD2;CBL;AGPAT1;WFDC2;DNAJC21;ADNP2;CTSD;CAP2;KLHL29;NCOA6;ANO6;FBXL16;HNRNPAB;CHMP2B;UST;ASXL2;STAMBP;DNASE1L2;TRIB2;DBN1;ARL8B
decreased prepulse inhibition MP:0009142	7.13341e-10	9.80844e-08	7.71874	162.565	RNF10;SETD2;AIRE;ELMOD1;WBP1L;SORBS2;FOXO3;CHD2;HNRNPAB;HIPK3;VGF;ADNP2;FAM53B;RAB3GAP2;CAMK1;ABCE1;TRIB2
increased lean body mass MP:0003960	8.54927e-10	1.02936e-07	6.23814	130.252	RNF10;GSK3A;ELMOD1;FOXJ3;AP4E1;ARID4B;BZW2;CBL;PCDH18;TFAP4;CCND2;VGF;HNRNPH2;CAMK1;DNASE1L2;ALDOA;SLC13A5;ATP6V1D;DBN1;PITX3
abnormal lens morphology MP:0001303	8.98348e-10	1.02936e-07	8.2449	171.745	PNMT;RNF10;NCOA6;HDAC1;VPS4A;GDE1;AP4E1;UCP1;BCLAF1;MED20;COTL1;TRIP13;DNASE1L2;PSPH;CSNK1G2;GALK2
decreased startle reflex MP:0001489	1.01745e-09	1.07615e-07	6.99602	144.859	RNF10;ELMOD1;FOXJ3;GDE1;ZDHHC5;SORBS2;NAV2;FOXO3;AGPAT1;HIPK3;ATRN;TRIP13;DNASE1L2;GAS6;ATP6V1D;DBN1;SRSF11;VGLL3
increased thigmotaxis MP:0002797	1.11679e-09	1.09685e-07	8.89231	183.296	MBD5;GGNBP2;NCOA6;STXBP1;AP4E1;PIPOX;VPS37D;ARID4B;FBXL16;FOXO3;POC5;LRRTM1;TRIP13;ATP6V1D;ARL8B
increased circulating alkaline phosphatase level MP:0002968	1.43268e-09	1.31329e-07	6.83552	139.197	GSK3A;LRP1;SATB2;ELMOD1;FOXJ3;AP4E1;BCCIP;BZW2;AGPAT1;CCND2;VTI1A;ME1;ANKFY1;CPE;GAS6;DBN1;GALK2;PITX3
increased heart rate variability MP:0003928	6.10719e-09	5.24836e-07	64.0097	1210.67	ELMOD1;FOXJ3;VPS37D;FBXL16;AGPAT1;PSPH
hypoactivity MP:0001402	8.05348e-09	6.51384e-07	4.38845	81.7883	RNF10;MAGED1;STXBP1;AP4E1;UCP1;TRH;FOXO3;LRRTM1;ATP6V1D;SH3GL2;PITX3;MBD5;ELMOD1;PIPOX;VPS37D;KRT77;HIPK3;LIN28B;POC5;IL2RA;CPE;TRIP13;DNASE1L2;VGLL4;ARL8B
prolonged RR interval MP:0010506	1.78322e-08	1.36218e-06	21.5163	383.9	SBNO1;VGF;MAGED1;CHMP2B;AP4E1;RAB3GAP2;TRH;HIPK3
improved glucose tolerance MP:0005292	3.1036e-08	2.14912e-06	5.88205	101.69	PNMT;RNF10;ENTPD1;CASZ1;MBD5;GSK3A;NCOA5;TRH;CBL;PCDH18;SLC5A5;UCN3;POC5;IL2RA;MACROD2;SLC13A5;MYH10
decreased circulating glucose level MP:0005560	3.12599e-08	2.14912e-06	5.22407	90.2768	PNMT;RNF10;MBD5;GSK3A;GOT1;LRP1;ELMOD1;AP4E1;SORBS2;NAV2;BZW2;AGPAT1;PROKR1;VGF;IL2RA;FASTKD5;TRIP13;DNASE1L2;SLC13A5
decreased total body fat amount MP:0010025	7.39687e-08	4.84319e-06	4.48972	73.7196	RNF10;GSK3A;ELMOD1;FOXJ3;ZDHHC5;AP4E1;ATN1;ARID4B;BZW2;CBL;PCDH18;ATRN;TFAP4;CCND2;VGF;HNRNPH2;CAMK1;DNASE1L2;SLC13A5;DBN1;PITX3
abnormal behavior MP:0004924	8.39951e-08	5.24969e-06	5.83539	95.0731	RNF10;MBD5;GGNBP2;YWHAB;STXBP1;ELMOD1;GDE1;AP4E1;PIPOX;ARID4B;POC5;GSG1L;KBTBD7;TRIB2;ATP6V1D;ARL8B
increased bone mineral content MP:0010123	1.01055e-07	6.04132e-06	6.72129	108.264	RNF10;STXBP1;FOXJ3;AP4E1;ARID4B;TRH;ATRN;CCND2;SLITRK2;EMC3;MACROD2;MAP4K5;DBN1;PITX3
shortened PQ interval MP:0011954	1.53306e-07	8.78316e-06	59.7222	937.091	GNB2;ELMOD1;CLDN19;SORBS2;BTBD9
abnormal embryo size MP:0001697	3.04299e-07	1.67365e-05	6.6674	100.046	GGNBP2;LRP1;CNBP;VPS4A;EPRS;CHD2;HNRNPAB;COX6B1;ORAI1;MYO1H;DBN1;PSPH;LY6E
abnormal QT variability MP:0004156	3.51584e-07	1.85934e-05	47.7729	709.945	RNF10;FOXJ3;TRH;ALDOA;SCN2B
decreased vertical activity MP:0002757	9.15375e-07	4.66163e-05	6.61011	91.9066	SPRED3;ATRN;GDE1;AP4E1;EMC3;PIPOX;CPE;FOXO3;DNASE1L2;TRIB2;SH3GL2;PITX3
enlarged lymph nodes MP:0000702	1.23914e-06	6.08505e-05	5.83734	79.3942	SATB2;AP4E1;ANO6;FOXO3;CHD2;CBL;SPRED3;IL2RA;CHMP2B;ADNP2;GSG1L;FSD2;ABCE1
decreased body length MP:0001258	2.25722e-06	0.000107023	4.24726	55.2203	KLHL29;RNF10;ST14;GSK3A;UHRF2;BTBD9;CHD2;PPP1R9B;ASIC4;IL2RA;ADNP2;FOSB;MACROD2;DNASE1L2;MAP4K5;SLC13A5;PITX3
decreased circulating insulin level MP:0002727	2.51173e-06	0.000115121	4.44315	57.2924	MBD5;AP4E1;PDX1;TRH;CBL;PCDH18;TFAP4;UCN3;PTTG1;VGF;VTI1A;CLDN19;ANKFY1;DNASE1L2;SLC13A5;GALK2
increased exploration in new environment MP:0001415	3.24515e-06	0.000143938	6.42986	81.2628	RNF10;PSMC6;GRM7;SLITRK2;SATB2;AP4E1;FOSB;MACROD2;TRIP13;PITX3;PPP1R9B
decreased grip strength MP:0010053	4.1089e-06	0.000176554	4.04977	50.2267	RNF10;MBD5;ELMOD1;AP4E1;UCP1;BTBD9;ATRN;BCLAF1;CPE;CDH13;TRIP13;DNASE1L2;STX1A;DBN1;SH3GL2;CAP2;PITX3
unresponsive to tactile stimuli MP:0001491	5.06868e-06	0.00020782	11.82	144.115	VPS4A;FOXJ3;AP4E1;VPS37D;ORAI1;FBXL16;DBN1
decreased thigmotaxis MP:0020870	5.13881e-06	0.00020782	9.4242	114.774	RNF10;PSMC6;GNB2;ELMOD1;AP4E1;KBTBD7;FGF12;PITX3
decreased body weight MP:0001262	1.11879e-05	0.000439526	2.53453	28.8954	RNF10;GSK3A;AIRE;UCP1;ATN1;EPRS;CHD2;CBL;AGPAT1;YBX3;PPP1R9B;CCND2;PTTG1;ME1;ANKFY1;GSG1L;SLC13A5;CTSD;CAP2;PITX3;ST14;MBD5;ELMOD1;PDX1;VGF;ASXL2;ORAI1;TRIB2;STX1A;DBN1;VGLL4;LPIN3
limb grasping MP:0001513	1.26139e-05	0.00048178	5.03562	56.8054	RNF10;TMEM256;GRM7;VGF;AIRE;VTI1A;AP4E1;ATN1;ANKFY1;STAMBP;TRIB2;KCNJ3
abnormal heart morphology MP:0000266	1.7484e-05	0.000649744	3.59895	39.4237	NCOA5;NCOA6;TNNC1;AP4E1;ATN1;PROKR1;TFAP4;POLE2;ASXL2;ANKFY1;FOSB;ITGB8;FSD2;DNASE1L2;MYH10;PSPH;CAP2
abnormal bone structure MP:0003795	1.80732e-05	0.000653964	4.84612	52.9248	RNF10;USP38;SATB2;AP4E1;ADNP2;TRIP13;NAV2;DNASE1L2;CHD2;NR2F6;PITX3;PPP1R9B
abnormal eye morphology MP:0002092	1.88123e-05	0.00065418	4.4704	48.6425	RNF10;ENTPD1;AIRE;FOXJ3;CHD2;ATRN;LRRTM1;GSG1L;FSD2;DNASE1L2;GAS6;PSPH;PITX3
decreased lymphocyte cell number MP:0005016	1.90307e-05	0.00065418	5.85172	63.6051	RNF10;GOT1;IL2RA;ELMOD1;ATN1;NAV2;CHD2;CYTIP;ABCE1;CTSD
decreased bone mineral density MP:0000063	1.9604e-05	0.000657452	3.93104	42.6116	UHRF2;SATB2;FOXJ3;PDX1;KRT77;FOXO3;CHD2;SLC5A5;TFAP4;IL2RA;ADNP2;GSG1L;TRIP13;DNASE1L2;SH3GL2
decreased total retina thickness MP:0011965	2.62858e-05	0.000860549	6.35932	67.0684	DUSP11;RNF10;ZDHHC5;AP4E1;VPS37D;TRIB2;STX1A;CSNK1G2;DBN1
decreased circulating triglyceride level MP:0002644	2.95594e-05	0.000945212	4.596	47.9322	RNF10;TFAP4;LRP1;YWHAB;ELMOD1;AP4E1;UCP1;CBL;PSPH;PEX26;CAP2;PITX3
decreased circulating total protein level MP:0005567	3.09017e-05	0.000965677	8.74102	90.7729	RNF10;GGNBP2;YWHAB;IL2RA;WBP1L;ADNP2;DBN1
increased fasting circulating glucose level MP:0013279	3.42968e-05	0.00104796	6.13384	63.0587	CCND2;NCOA5;AP4E1;CPE;MACROD2;DNASE1L2;LOXL1;HIPK3;PITX3
embryonic lethality prior to organogenesis MP:0013292	3.62334e-05	0.00108306	3.92687	40.1543	EXOC8;NCBP2;CHD4;EPRS;CHD2;RAB10;SBNO1;PSMC6;MED20;FASTKD5;ABCE1;DCPS;ATP6V1D;SRSF11
increased grip strength MP:0010052	3.83726e-05	0.0011226	5.36267	54.5285	RNF10;SETD2;CCND2;PTTG1;ADNP2;BDKRB1;CHD2;SLC13A5;GALK2;PITX3
increased mean corpuscular volume MP:0002590	4.21124e-05	0.00120634	5.96457	60.0941	CCND2;USP38;SATB2;ELMOD1;FAM53B;CPE;FOXO3;CHD2;CSNK1G2
enlarged heart MP:0000274	5.38273e-05	0.00151046	3.5809	35.1993	RNF10;NCOA5;AP4E1;CHD2;WFDC2;TFAP4;ASXL2;ANKFY1;FOSB;FSD2;DNASE1L2;GAS6;DBN1;CAP2;LY6E
persistence of hyaloid vascular system MP:0001289	7.30559e-05	0.00200904	7.55785	71.9831	USP38;ATN1;TRIP13;DNASE1L2;PCDH18;CSNK1G2;GALK2
increased cardiac muscle contractility MP:0005599	7.89146e-05	0.00209348	12.894	121.811	KLHL29;TNNC1;AP4E1;VGLL4;CSNK1G2
increased vertical activity MP:0002574	7.91717e-05	0.00209348	6.26973	59.2106	RNF10;DGKB;GNB2;LRRTM1;GDE1;MACROD2;AGPAT1;PCDH18
decreased circulating creatinine level MP:0005554	8.32952e-05	0.00216096	7.39099	69.4245	RNF10;DBNDD2;USP38;VGF;COTL1;UCP1;ABCE1
increased circulating chloride level MP:0003019	9.84944e-05	0.00250796	8.97633	82.8113	RNF10;ENTPD1;ELMOD1;NAV2;CAMK1;DBN1
anophthalmia MP:0001293	0.000102962	0.00257405	6.02328	55.3007	RNF10;GGNBP2;CNBP;GSG1L;TM4SF4;CHD2;ABCE1;PSPH
absent adrenal gland MP:0005313	0.000181964	0.00446787	35.4904	305.633	AIRE;ADNP2;COX6B1
decreased heart rate MP:0005333	0.000193677	0.00467203	5.46433	46.7163	SBNO1;TNNC1;CHMP2B;AP4E1;RAB3GAP2;TRH;HIPK3;CAP2
impaired glucose tolerance MP:0005293	0.000197159	0.00467402	3.72115	31.747	C4B;CCND2;NCOA5;POLE2;AP4E1;PDX1;CPE;FBXL16;EPRS;FOXO3;HIPK3;SCN2B
abnormal epididymal fat pad morphology MP:0006319	0.000270908	0.00631354	14.6169	120.059	PTTG1;VGF;AGPAT1;CBL
abnormal retina morphology MP:0001325	0.000281325	0.00644703	3.82673	31.2873	NCOA6;HDAC1;GNB2;GDE1;SORBS2;FOXO3;CTSD;MYH10;DBN1;LOXL1;PITX3
decreased circulating serum albumin level MP:0005419	0.000288719	0.00650801	5.13412	41.8433	RNF10;DBNDD2;IL2RA;ATN1;WBP1L;ADNP2;DNASE1L2;DBN1
abnormal ovary morphology MP:0001126	0.000326797	0.00716323	7.0863	56.8759	BECN1;POC5;SLITRK2;ADNP2;GSG1L;TRIP13
cataract MP:0001304	0.000328206	0.00716323	4.06648	32.6208	RNF10;NCOA6;HDAC1;VPS4A;GDE1;ATN1;ADNP2;DNASE1L2;GALK2;CAP2
prolonged PQ interval MP:0011953	0.000392102	0.00842406	25.8073	202.432	RNF10;KBTBD7;CAP2
increased startle reflex MP:0001488	0.000524272	0.0110904	5.37136	40.5725	RAB10;BECN1;ESD;AP4E1;WBP1L;GRIN2B;STX1A
decreased anxiety-related response MP:0001364	0.000550122	0.0114609	4.63548	34.791	GRM7;ELMOD1;MED20;FOSB;GRIN2B;STX1A;PITX3;PPP1R9B
decreased bone mineral content MP:0010124	0.000587155	0.0119494	3.27506	24.3671	GRM7;IL2RA;AP4E1;ADNP2;GSG1L;KRT77;TRIP13;DNASE1L2;CHD2;SH3GL2;NR2F6;PITX3
abnormal thermal nociception MP:0002733	0.000593868	0.0119494	21.8347	162.207	PROKR1;BDKRB1;NR2F6
increased prepulse inhibition MP:0009141	0.000599644	0.0119494	5.24466	38.9111	KLHL29;POLE2;AP4E1;TRIP13;DNASE1L2;GRIN2B;PTPN5
increased anxiety-related response MP:0001363	0.000625006	0.0121838	4.07445	30.0602	MBD5;GGNBP2;POC5;NCBP2;TNNC1;FOSB;PIPOX;PITX3;ARL8B
decreased mean platelet volume MP:0008935	0.000629127	0.0121838	7.94203	58.5421	GSK3A;ROCK1;CHD2;ATP6V1D;DBN1
decreased blood urea nitrogen level MP:0005566	0.000652878	0.01242	6.16818	45.2382	YWHAB;CHMP2B;AP4E1;MFN2;CARF;CTSD
prenatal lethality, incomplete penetrance MP:0011101	0.000659387	0.01242	3.43858	25.1849	GGNBP2;TFAP4;NCOA6;HDAC1;ASXL2;ZDHHC5;ORAI1;CHD2;CBL;CTSD;MYH10
thrombocytopenia MP:0003179	0.000687465	0.0127738	4.47241	32.5703	ENTPD1;USP38;PTTG1;YWHAB;ELMOD1;FOXO3;PSPH;PITX3
tremors MP:0000745	0.000714258	0.0130947	3.66112	26.5221	ATRN;ENTPD1;VGF;ELMOD1;VPS4A;FOXJ3;ANKFY1;CPE;CAMK1;TRIB2
prolonged QRS complex duration MP:0010392	0.000754723	0.0133044	10.8533	78.0261	GSK3A;SETD2;AMIGO1;CAP2
cardiovascular system phenotype MP:0005385	0.000754723	0.0133044	10.8533	78.0261	LRP1;TRIP13;BZW2;PSPH
decreased circulating thyroxine level MP:0005478	0.000754723	0.0133044	10.8533	78.0261	VGF;UCP1;TRH;SLC5A5
abnormal T cell activation MP:0001828	0.00077387	0.0134693	7.56269	54.1799	AIRE;IL2RA;ORAI1;FOXO3;CBL
prolonged ST segment MP:0010570	0.000851929	0.0146425	18.9215	133.738	KLHL29;RAB3GAP2;CARF
increased circulating cholesterol level MP:0005178	0.000908239	0.0154176	3.85478	26.9989	RNF10;NCOA6;CPE;TRIP13;TRH;FOXO3;BTBD9;RSBN1;FBXO9
enlarged ovary MP:0004832	0.0010038	0.0168319	17.738	122.463	SPRED3;SLITRK2;FOXO3
abnormal auditory brainstem response MP:0004738	0.00102304	0.016948	3.78667	26.0711	RAB10;RNF10;ELMOD1;VTI1A;FAM53B;FOXO3;HIPK3;CSNK1G2;SLC5A5
prolonged QT interval MP:0003233	0.0010956	0.0179339	9.73817	66.3798	KLHL29;AMIGO1;MFN2;CAP2
abnormal coat appearance MP:0001510	0.00113368	0.0183389	5.5127	37.3887	SBNO1;FOXJ3;AP4E1;MDP1;FGF12;DBN1
hypoalgesia MP:0003043	0.00117175	0.0185191	16.6938	112.671	PROKR1;BDKRB1;MAP4K5
pancreas inflammation MP:0001869	0.00117175	0.0185191	16.6938	112.671	AIRE;CCPG1;PDX1
decreased circulating HDL cholesterol level MP:0000186	0.00134855	0.0209559	4.53131	29.9462	RNF10;YWHAB;IL2RA;ELMOD1;NAV2;BZW2;DBN1
lymphoid hyperplasia MP:0000688	0.00135642	0.0209559	15.7656	104.098	IL2RA;CHD2;FOXO3
cardiac interstitial fibrosis MP:0005608	0.0014133	0.0215921	9.04121	59.3268	TNNC1;ASXL2;MYH10;CAP2
increased heart weight MP:0002833	0.00153767	0.023234	3.91997	25.3916	RNF10;SETD2;SLITRK2;ELMOD1;AP4E1;FSD2;PTPN5;VGLL4
abnormal eye anterior chamber depth MP:0011960	0.00155839	0.0232912	14.935	96.5415	ITGB8;MAP4K5;DBN1
decreased circulating thyroid-stimulating hormone level MP:0005119	0.00163107	0.0241153	47.1048	302.343	VGF;TRH
increased circulating HDL cholesterol level MP:0001556	0.00167696	0.02453	4.35344	27.8218	RNF10;CLDN19;CPE;TRH;TRIP13;BTBD9;DNASE1L2
decreased mean corpuscular hemoglobin MP:0005562	0.00169817	0.0245787	5.07131	32.3459	RNF10;GGNBP2;IL2RA;AP4E1;CHD2;FBXO9
shortened circadian behavior period MP:0020470	0.0020165	0.0288822	13.5113	83.8563	VGF;MAGED1;NR2F6
convulsive seizures MP:0000947	0.002077	0.029442	8.07733	49.8923	RNF10;LIN28B;GRM7;LOXL1
abnormal placental labyrinth vasculature morphology MP:0008803	0.00221765	0.031115	5.87672	35.9145	SETD2;GGNBP2;NCOA6;ITGB8;PSPH
abnormal fetal cardiomyocyte morphology MP:0008788	0.0022737	0.0312634	12.8965	78.4924	CASZ1;NCOA6;MYH10
abnormal salivary gland morphology MP:0000613	0.0022737	0.0312634	12.8965	78.4924	AIRE;IL2RA;PSPH
decreased circulating iron level MP:0004151	0.00256439	0.0349113	7.59154	45.2914	RNF10;YWHAB;BZW2;PITX3
decreased circulating calcium level MP:0000195	0.00283806	0.0378867	5.53365	32.4528	AP4E1;WBP1L;MACROD2;AGPAT1;DBN1
abnormal muscle physiology MP:0002106	0.00283806	0.0378867	5.53365	32.4528	ATRN;FOXJ3;CPE;CBL;SLC13A5
enlarged spleen MP:0000691	0.00286951	0.0379382	2.68833	15.7365	AIRE;IL2RA;POLE2;CHMP2B;VPS4A;AP4E1;GSG1L;FSD2;FOXO3;CHD2;CBL;PEX26
abnormal extraembryonic tissue physiology MP:0004264	0.00300236	0.0389458	31.4	182.382	CHD4;ARL8B
dilated heart right atrium MP:0004062	0.00300236	0.0389458	31.4	182.382	MYH10;CAP2
increased circulating calcium level MP:0000194	0.00311826	0.0400712	5.40733	31.2029	UCN3;SATB2;FOXJ3;CPE;DNASE1L2
salivary gland inflammation MP:0001870	0.00316385	0.0402805	11.3472	65.314	AIRE;IL2RA;FOXO3
increased monocyte cell number MP:0000220	0.00319868	0.0403504	4.4387	25.5004	RNF10;AIRE;LRRTM1;ANKFY1;BDKRB1;LPIN3
impaired contextual conditioning behavior MP:0009454	0.00341789	0.0422341	5.28663	30.0214	UHRF2;ZDHHC5;SORBS2;CARF;STX1A
abnormal retinal outer nuclear layer morphology MP:0003731	0.00341789	0.0422341	5.28663	30.0214	RNF10;AP4E1;TRIB2;HNRNPAB;DBN1
abnormal body wall morphology MP:0003385	0.00350159	0.0422341	10.9102	61.6921	LRP1;VPS4A;VPS37D
decreased cardiac stroke volume MP:0011952	0.00350159	0.0422341	10.9102	61.6921	AP4E1;DNASE1L2;VGLL4
increased circulating luteinizing hormone level MP:0001751	0.00350159	0.0422341	10.9102	61.6921	AGPAT1;FOXO3;CSNK1G2
increased leukocyte cell number MP:0000218	0.00376091	0.0449674	3.74065	20.8844	SBNO1;GGNBP2;LRRTM1;FOXJ3;TRIP13;EPRS;SLC13A5
abnormal coping response MP:0003062	0.0038333	0.0450495	26.9129	149.744	ENTPD1;ELMOD1
decreased pancreatic beta cell proliferation MP:0011820	0.0038333	0.0450495	26.9129	149.744	PTTG1;HIPK3
increased circulating sodium level MP:0005633	0.00390538	0.0455076	5.11532	28.3665	PNMT;RNF10;ENTPD1;FAM53B;SORBS2
abnormal response to novel object MP:0003461	0.00423588	0.048944	6.54178	35.7453	MBD5;DGKB;GSG1L;STX1A
embryonic lethality prior to tooth bud stage MP:0013293	0.00450014	0.0515641	3.26291	17.6316	RPTOR;SBNO1;EXOC8;GOT1;FASTKD5;EPRS;CHD2;ATP6V1D
decreased heart weight MP:0002834	0.0046924	0.0527632	4.08766	21.9172	KLHL29;ATRN;LRRTM1;TNNC1;IL2RA;TRH
small kidney MP:0002989	0.00472922	0.0527632	3.57916	19.1628	SPRED3;PTTG1;CHMP2B;ADNP2;FSD2;TRH;PSPH
abnormal myocardial fiber physiology MP:0004215	0.00474617	0.0527632	6.32308	33.8311	TNNC1;MYH10;CAP2;KCNJ3
increased circulating triiodothyronine level MP:0005480	0.00475828	0.0527632	23.5476	125.93	UCP1;CPE
decreased leukocyte cell number MP:0000221	0.00499825	0.0549807	3.54092	18.7622	MBD5;GOT1;ELMOD1;MED20;ALDOA;CYTIP;PITX3
abnormal social investigation MP:0001360	0.00544599	0.0583446	4.70823	24.5434	MBD5;UCN3;LRRTM1;GRIN2B;STX1A
abnormal liver morphology MP:0000598	0.0055082	0.0583446	2.90954	15.134	NCOA5;LRP1;NCOA6;POLE2;CHMP2B;ADNP2;CHD2;SLC13A5;MYH10
small adrenal glands MP:0002768	0.00551622	0.0583446	9.14817	47.5711	ADNP2;PSPH;FBXO9
increased circulating follicle stimulating hormone level MP:0001750	0.00551622	0.0583446	9.14817	47.5711	AGPAT1;FOXO3;CSNK1G2
abnormal synaptic transmission MP:0003635	0.00551622	0.0583446	9.14817	47.5711	STXBP1;GSG1L;BTBD9
decreased basophil cell number MP:0002607	0.00558658	0.0583895	6.02106	31.2336	SPRED3;PTTG1;POC5;BDKRB1
increased hemoglobin content MP:0005564	0.00566481	0.0583895	4.66184	24.1179	ELMOD1;AP4E1;ME1;CPE;MACROD2
decreased pancreatic islet number MP:0009168	0.00577525	0.0583895	20.9302	107.878	NCOA5;PDX1
abnormal head development MP:0012176	0.00577525	0.0583895	20.9302	107.878	SETD2;HDAC1
increased circulating unsaturated transferrin level MP:0011896	0.00577525	0.0583895	20.9302	107.878	RNF10;CCPG1
abnormal ventricle myocardium morphology MP:0010499	0.00577525	0.0583895	20.9302	107.878	MYH10;CAP2
abnormal skin coloration MP:0011239	0.00588737	0.0590886	5.92668	30.4332	FOXJ3;WBP1L;ITGB8;MYH10
small superior vagus ganglion MP:0001102	0.00598681	0.0596512	8.86184	45.3566	NCOA5;ANKFY1;DNASE1L2
decreased circulating cholesterol level MP:0005179	0.00640225	0.0631427	3.06478	15.4805	RNF10;TFAP4;YWHAB;ELMOD1;ZDHHC5;BZW2;DBN1;PITX3
impaired synaptic plasticity MP:0001900	0.0064807	0.0631427	8.59287	43.2988	GRIN2B;STX1A;DBN1
increased body temperature MP:0005533	0.0064807	0.0631427	8.59287	43.2988	UCP1;CBL;PITX3
abnormal spatial working memory MP:0008428	0.00652092	0.0631427	5.7465	28.9207	GRM7;DGKB;LRRTM1;STX1A
increased mean corpuscular hemoglobin concentration MP:0005641	0.00685398	0.063939	5.66045	28.2056	SBNO1;DNASE1L2;CTSD;ENOX1
abnormal AMPA-mediated synaptic currents MP:0002885	0.00688216	0.063939	18.8362	93.7821	GRIN2B;PPP1R9B
decreased fetal cardiomyocyte proliferation MP:0011395	0.00688216	0.063939	18.8362	93.7821	CASZ1;NCOA6
abnormal hypothalamus secretion MP:0001752	0.00688216	0.063939	18.8362	93.7821	CPE;STX1A
hyperresponsive to tactile stimuli MP:0002738	0.00688216	0.063939	18.8362	93.7821	GRM7;PITX3
increased noradrenaline level MP:0012575	0.00688216	0.063939	18.8362	93.7821	PNMT;VGF
abnormal locomotor behavior MP:0001392	0.00705605	0.0651146	3.73786	18.5169	DUSP11;VGF;ELMOD1;CPE;RSBN1;PITX3
thrombocytosis MP:0005505	0.00710964	0.0651717	4.4015	21.7712	SBNO1;POLE2;CBL;ATP6V1D;HIPK3
decreased mean corpuscular hemoglobin concentration MP:0005642	0.00719811	0.0655457	5.57692	27.5162	RNF10;IL2RA;CHD2;FBXO9
decreased red blood cell distribution width MP:0010068	0.00755345	0.0678823	5.49582	26.8512	BECN1;BDKRB1;FAM53B;CHD2
increased circulating phosphate level MP:0001566	0.00755345	0.0678823	5.49582	26.8512	IL2RA;AP4E1;DBN1;PITX3
shortened QRS complex duration MP:0010393	0.00807701	0.0711916	17.1229	82.5109	FASTKD5;GSG1L
absent hypoglossal nerve MP:0013835	0.00807701	0.0711916	17.1229	82.5109	PSPH;DBN1
pale placenta MP:0004266	0.00807701	0.0711916	17.1229	82.5109	GGNBP2;PSPH
abnormal spleen morphology MP:0000689	0.00821742	0.0719679	2.56277	12.3051	RNF10;IL2RA;POLE2;CHMP2B;AP4E1;GSG1L;FSD2;DNASE1L2;CHD2;CBL
decreased white adipose tissue amount MP:0001783	0.00829836	0.0721595	5.34047	25.5899	VGF;UCP1;CHD2;CBL
abnormal enzyme/coenzyme activity MP:0005584	0.00839675	0.0721595	3.59571	17.1872	GDE1;ME1;AGPAT1;CBL;MAP4K5;LPIN3
increased mean corpuscular hemoglobin MP:0005561	0.00839675	0.0721595	3.59571	17.1872	SBNO1;ELMOD1;FAM53B;CPE;SORBS2;FOXO3
small pancreatic islets MP:0009172	0.00869458	0.0737966	7.66236	36.3583	NCOA5;PDX1;HIPK3
long tibia MP:0004357	0.00869458	0.0737966	7.66236	36.3583	VPS37D;ABCE1;COX6B1
abnormal gait MP:0001406	0.00879991	0.0742324	2.5352	11.9991	RNF10;ATRN;GSK3A;SVOP;ELMOD1;GDE1;CLDN19;ATN1;MFN2;CPE
abnormal neurotransmitter secretion MP:0005445	0.00935783	0.0775122	15.6952	73.321	ENTPD1;STXBP1
lacrimal gland inflammation MP:0008880	0.00935783	0.0775122	15.6952	73.321	AIRE;IL2RA
absent olfactory bulb MP:0003451	0.00935783	0.0775122	15.6952	73.321	NCOA6;PSPH
decreased circulating alanine transaminase level MP:0002942	0.0103938	0.0855773	3.99241	18.2315	SLITRK2;CDC26;MACROD2;CAMK1;DBN1
decreased heart rate variability MP:0003929	0.0106118	0.0859725	7.0866	32.2142	LRP1;HDAC1;TRIP13
blepharitis MP:0005251	0.0107227	0.0859725	14.4872	65.7051	ROCK1;ORAI1
abnormal blood flow velocity MP:0000233	0.0107227	0.0859725	14.4872	65.7051	ENTPD1;VGLL4
decreased hepatocyte number MP:0000606	0.0107227	0.0859725	14.4872	65.7051	LRP1;NCOA6
small testis MP:0001147	0.0107998	0.0859725	2.59814	11.7649	DBNDD2;CCND2;POC5;PTTG1;AP4E1;ATN1;TRIP13;YBX3;CSNK1G2
abnormal heart ventricle morphology MP:0005294	0.0108169	0.0859725	4.92283	22.2839	NCOA6;ITGB8;MYH10;LY6E
increased circulating potassium level MP:0005627	0.0112794	0.0882873	4.85947	21.7936	DNAJC21;FASTKD5;AGPAT1;CSNK1G2
decreased circulating bilirubin level MP:0005635	0.0113008	0.0882873	6.91341	30.992	AP4E1;GAS6;CAP2
abnormal stomach morphology MP:0000470	0.0113008	0.0882873	6.91341	30.992	PDX1;TRH;DNASE1L2
decreased fasting circulating glucose level MP:0013278	0.0119133	0.0922943	3.32174	14.7157	SPRED3;POC5;VTI1A;CAMK1;DNASE1L2;VGLL3
abnormal metabolism MP:0005266	0.012015	0.0922943	6.74846	29.839	VGF;SLC13A5;BTBD9
increased respiratory quotient MP:0010378	0.012015	0.0922943	6.74846	29.839	TMEM256;BCCIP;CPE
decreased large unstained cell number MP:0012361	0.0121697	0.0928379	13.4517	59.306	ELMOD1;CDH13
increased bone mineral density MP:0000062	0.0122208	0.0928379	3.30237	14.5457	BECN1;CCND2;AP4E1;ARID4B;TRH;PCDH18
hyperglycemia MP:0001559	0.0132562	0.0996027	4.62148	19.98	PTTG1;PDX1;CPE;TRH
increased oxygen consumption MP:0005289	0.0132562	0.0996027	4.62148	19.98	VGF;EPRS;CBL;SLC13A5
abnormal uterus morphology MP:0001120	0.01335	0.0997625	3.7394	16.1401	TFAP4;SLITRK2;SATB2;CHMP2B;ADNP2
hippocampal neuron degeneration MP:0000811	0.0136969	0.101254	12.5543	53.8652	STAMBP;CTSD
increased large unstained cell number MP:0012362	0.0136969	0.101254	12.5543	53.8652	RNF10;BDKRB1
abnormal Purkinje cell dendrite morphology MP:0008572	0.0143107	0.10475	6.29761	26.7444	CCND2;ANKFY1;MYH10
increased circulating aspartate transaminase level MP:0005343	0.0143222	0.10475	4.51099	19.1534	CPE;NAV2;CTSD;PSPH
decreased circulating alkaline phosphatase level MP:0002966	0.0148749	0.107902	4.45769	18.7583	C4B;RNF10;IL2RA;WBP1L
darkened coat color MP:0005409	0.0153025	0.107902	11.769	49.1915	ATRN;CBL
decreased abdominal adipose tissue amount MP:0008853	0.0153025	0.107902	11.769	49.1915	MBD5;EPRS
abnormal conditioned taste aversion behavior MP:0002805	0.0153025	0.107902	11.769	49.1915	GRM7;PPP1R9B
social withdrawal MP:0001361	0.0153025	0.107902	11.769	49.1915	MAGED1;GRIN2B
enhanced cued conditioning behavior MP:0009455	0.0153025	0.107902	11.769	49.1915	LRRTM1;BTBD9
abnormal regulatory T cell physiology MP:0004946	0.0153025	0.107902	11.769	49.1915	AIRE;IL2RA
increased circulating triglyceride level MP:0001552	0.01561	0.109509	3.12032	12.9801	RNF10;PTTG1;VGF;ATN1;CPE;RSBN1
decreased spleen weight MP:0004953	0.0159073	0.109592	3.56961	14.7817	RNF10;CCND2;PTTG1;ITGB8;DNASE1L2
abnormal maxilla morphology MP:0000455	0.0159696	0.109592	6.02901	24.9424	SATB2;CHD2;DNASE1L2
increased energy expenditure MP:0004889	0.0159696	0.109592	6.02901	24.9424	EPRS;SLC13A5;PITX3
increased blood urea nitrogen level MP:0005565	0.0159813	0.109592	3.10321	12.8359	ELMOD1;MACROD2;TRH;TRIP13;DNASE1L2;ARL8B
increased red blood cell distribution width MP:0010067	0.0160204	0.109592	4.35477	18.0022	RNF10;SBNO1;ELMOD1;DBN1
dilated cardiomyopathy MP:0002795	0.0168379	0.111742	5.90311	24.109	MYH10;LY6E;CAP2
abnormal brain internal capsule morphology MP:0008128	0.0169847	0.111742	11.0762	45.1404	PSPH;DBN1
thin interventricular septum MP:0010725	0.0169847	0.111742	11.0762	45.1404	CASZ1;MYH10
abnormal duodenum morphology MP:0003271	0.0169847	0.111742	11.0762	45.1404	IL2RA;PDX1
abnormal molar morphology MP:0002689	0.0169847	0.111742	11.0762	45.1404	WNT10A;SATB2
eye inflammation MP:0001851	0.0169847	0.111742	11.0762	45.1404	AIRE;CAP2
abnormal pancreatic acinar cell morphology MP:0009146	0.0169847	0.111742	11.0762	45.1404	CCPG1;PDX1
increased spleen germinal center number MP:0008481	0.0169847	0.111742	11.0762	45.1404	C4B;BECN1
abnormal hippocampus morphology MP:0000807	0.0172199	0.112749	4.25648	17.2885	AGPAT1;TRIB2;DBN1;PPP1R9B
decreased insulin secretion MP:0003059	0.01784	0.115708	4.20897	16.9466	UCN3;PDX1;TRH;HIPK3
increased mean platelet volume MP:0002599	0.01784	0.115708	4.20897	16.9466	RNF10;GRM7;ELMOD1;ZDHHC5
increased insulin sensitivity MP:0002891	0.0182728	0.117204	3.4394	13.7657	GSK3A;MBD5;EPRS;CBL;SLC13A5
abnormal digit morphology MP:0002110	0.018474	0.117204	4.16251	16.6142	NCOA6;TRIP13;DNASE1L2;GALK2
abnormal dendritic spine morphology MP:0009936	0.0186525	0.117204	5.66641	22.5624	LRRTM1;CHMP2B;DBN1
abnormal chorioallantoic fusion MP:0002824	0.0187417	0.117204	10.4603	41.6007	ITGB8;DBN1
enlarged heart atrium MP:0008725	0.0187417	0.117204	10.4603	41.6007	TNNC1;CHD2
increased muscle cell glucose uptake MP:0030021	0.0187417	0.117204	10.4603	41.6007	CBL;SLC13A5
increased serotonin level MP:0010069	0.0187417	0.117204	10.4603	41.6007	MAGED1;STX1A
pallor MP:0003717	0.0187526	0.117204	2.98841	11.8832	GGNBP2;LRP1;NCOA6;CHD2;PSPH;LY6E
abnormal miniature excitatory postsynaptic currents MP:0004753	0.0191218	0.11897	4.11706	16.2909	GSG1L;SORBS2;BTBD9;GRIN2B
decreased food intake MP:0011940	0.0197834	0.121983	4.07258	15.9764	ATN1;CPE;TRIB2;CTSD
abnormal vocalization MP:0001529	0.0197834	0.121983	4.07258	15.9764	TMEM256;ACAP2;HNRNPH2;DNASE1L2
impaired coordination MP:0001405	0.0201271	0.123548	2.32675	9.08756	MBD5;GRM7;CLDN19;ANKFY1;BTBD9;TRIB2;GRIN2B;MYH10;PITX3
congestive heart failure MP:0006138	0.0205713	0.125713	5.44792	21.159	CASZ1;MYH10;CAP2
decreased erythrocyte cell number MP:0002875	0.0218362	0.132853	2.88173	11.0203	USP38;IL2RA;FAM53B;FOXO3;CHD2;PSPH
cleft upper lip MP:0005170	0.0224731	0.134349	9.41333	35.7277	SATB2;MYH10
early reproductive senescence MP:0008995	0.0224731	0.134349	9.41333	35.7277	FOXO3;CSNK1G2
abnormal myocardium compact layer morphology MP:0004056	0.0224731	0.134349	9.41333	35.7277	CASZ1;MYH10
abnormal nail morphology MP:0000579	0.0224731	0.134349	9.41333	35.7277	WNT10A;DNASE1L2
abnormal thymus morphology MP:0000703	0.0225707	0.134349	3.90385	14.7999	AIRE;ADNP2;CBL;PSPH
embryonic lethality, complete penetrance MP:0011092	0.0229989	0.136308	2.27044	8.56481	RPTOR;NCOA6;HDAC1;FASTKD5;ANKFY1;ARID4B;CHD4;CHD2;MYH10
thick ventricular wall MP:0002953	0.0236454	0.139114	5.14998	19.2845	PNMT;TNNC1;NUDT5
abnormal coat/hair pigmentation MP:0002075	0.0236748	0.139114	3.20538	11.9988	SBNO1;ATRN;COTL1;HNRNPH2;TRIP13
cachexia MP:0005150	0.0240495	0.140715	3.82459	14.2567	MBD5;AIRE;IL2RA;CTSD
shortened PR interval MP:0010511	0.024444	0.142186	8.96463	33.271	ELMOD1;SORBS2
abnormal skin morphology MP:0002060	0.0245077	0.142186	2.5547	9.47478	LRRTM1;POLE2;VPS4A;ATN1;FOSB;FSD2;COX6B1
microphthalmia MP:0001297	0.0257601	0.148578	2.76869	10.1304	SPRED3;FSD2;PSPH;CAP2;PITX3;COX6B1
abnormal synapse morphology MP:0009538	0.0258255	0.148578	4.96877	18.1678	DGKB;LRRTM1;CHMP2B
abnormal placenta size MP:0004258	0.0264829	0.151725	8.55671	31.0716	MYH10;LY6E
abnormal kidney morphology MP:0002135	0.0276492	0.15775	2.19368	7.87126	RNF10;CHMP2B;AP4E1;FOSB;FSD2;MAP4K5;CHD2;YBX3;GALK2
decreased circulating free fatty acids level MP:0002702	0.0279987	0.159084	3.63979	13.0144	UCP1;DNASE1L2;CBL;DBN1
aphakia MP:0003078	0.0285881	0.159791	8.18427	29.0931	PSPH;PITX3
abnormal hippocampus CA1 region morphology MP:0008263	0.0285881	0.159791	8.18427	29.0931	CHMP2B;TRIB2
increased carbon dioxide production MP:0008963	0.0285881	0.159791	8.18427	29.0931	EPRS;SLC13A5
increased coping response MP:0003063	0.0285881	0.159791	8.18427	29.0931	BZW2;PITX3
decreased susceptibility to diet-induced obesity MP:0005659	0.0288322	0.160503	3.60495	12.7841	UCP1;EPRS;CBL;SLC13A5
increased bleeding time MP:0005606	0.029291	0.161101	4.71962	16.6625	ENTPD1;PTTG1;ANO6
increased circulating serum albumin level MP:0002965	0.029291	0.161101	4.71962	16.6625	ENTPD1;EMC3;CAP2
abnormal sinus arrhythmia MP:0004122	0.029291	0.161101	4.71962	16.6625	CASZ1;TRIP13;BZW2
abnormal food intake MP:0005449	0.0304982	0.165851	4.64201	16.201	ME1;CBL;PITX3
small hippocampus MP:0008283	0.0307579	0.165851	7.84286	27.3058	LRRTM1;PPP1R9B
decreased susceptibility to induced thrombosis MP:0031120	0.0307579	0.165851	7.84286	27.3058	ANO6;GAS6
hemolytic anemia MP:0001585	0.0307579	0.165851	7.84286	27.3058	IL2RA;FOXO3
absent blastocoele MP:0002663	0.0307579	0.165851	7.84286	27.3058	SBNO1;CHD4
increased hematocrit MP:0002608	0.0314204	0.168762	3.50427	12.1258	AP4E1;ME1;CHD2;FBXO9
decreased pancreatic beta cell mass MP:0009114	0.0329908	0.175144	7.52876	25.6846	PTTG1;PDX1
abnormal heart shape MP:0000277	0.0329908	0.175144	7.52876	25.6846	CASZ1;MYH10
increased dendritic cell number MP:0008126	0.0329908	0.175144	7.52876	25.6846	AIRE;WBP1L
pericardial effusion MP:0005312	0.0342745	0.178785	4.42374	14.9229	SETD2;NCOA6;MYH10
abnormal contextual conditioning behavior MP:0001469	0.0342745	0.178785	4.42374	14.9229	MBD5;GRM7;VGF
abnormal retinal inner nuclear layer morphology MP:0003733	0.0342745	0.178785	4.42374	14.9229	RNF10;VPS37D;TRIB2
abnormal seminal vesicle morphology MP:0002059	0.0342745	0.178785	4.42374	14.9229	PTTG1;ABCE1;RSBN1
lethality throughout fetal growth and development, complete penetrance MP:0011099	0.0343268	0.178785	2.57879	8.69524	CASZ1;GGNBP2;NCOA6;MFN2;MYH10;LY6E
abnormal nasal bone morphology MP:0000102	0.0352852	0.181034	7.23883	24.2088	MBD5;SATB2
abnormal ovulation MP:0001928	0.0352852	0.181034	7.23883	24.2088	CCND2;AGPAT1
increased marginal zone B cell number MP:0008181	0.0352852	0.181034	7.23883	24.2088	AIRE;WBP1L
abnormal vascular endothelial cell physiology MP:0004003	0.0352852	0.181034	7.23883	24.2088	ENTPD1;ROCK1
decreased respiratory quotient MP:0010379	0.0355847	0.181892	4.35547	14.5291	AP4E1;UCP1;CBL
decreased hemoglobin content MP:0002874	0.0357888	0.182258	2.85519	9.50813	USP38;IL2RA;ELMOD1;AP4E1;CHD2
abnormal cornea morphology MP:0001312	0.0360287	0.182803	3.34837	11.1281	DUSP11;CBL;EFNA4;PITX3
abnormal circadian behavior MP:0020467	0.0376395	0.187516	6.97037	22.8607	MAGED1;NR2F6
enhanced contextual conditioning behavior MP:0009453	0.0376395	0.187516	6.97037	22.8607	LRRTM1;BTBD9
enhanced paired-pulse facilitation MP:0002919	0.0376395	0.187516	6.97037	22.8607	BTBD9;STX1A
abnormal sperm midpiece morphology MP:0009831	0.0376395	0.187516	6.97037	22.8607	GSK3A;GALK2
absent long term depression MP:0001899	0.0376395	0.187516	6.97037	22.8607	GRIN2B;PPP1R9B
increased circulating creatinine level MP:0005553	0.0379757	0.188508	3.2898	10.7603	RNF10;PTTG1;UCN3;TRH
reduced long term potentiation MP:0001473	0.0389714	0.192754	3.26127	10.5826	DGKB;TRIB2;GRIN2B;STX1A
abnormal mitochondrial physiology MP:0006036	0.0396681	0.1946	4.16268	13.4338	UCP1;PDX1;MFN2
thin skin MP:0001199	0.0400523	0.1946	6.72109	21.6256	PDX1;ORAI1
abnormal emotion/affect behavior MP:0002572	0.0400523	0.1946	6.72109	21.6256	LRRTM1;FOSB
dilated third ventricle MP:0000827	0.0400523	0.1946	6.72109	21.6256	NCOA6;MYH10
increased heart left ventricle size MP:0010579	0.0400523	0.1946	6.72109	21.6256	RNF10;SCN2B
liver inflammation MP:0001860	0.0410075	0.198192	3.20567	10.2389	C4B;NCOA5;AIRE;CHD2
abnormal intestine morphology MP:0000477	0.0410798	0.198192	4.10214	13.095	C4B;PDX1;LOXL1
abnormal glucose homeostasis MP:0002078	0.0413676	0.198883	2.73868	8.72341	ENTPD1;MBD5;CPE;CBL;SLC13A5
abnormal estrous cycle MP:0001927	0.042522	0.203013	6.489	20.4905	AGPAT1;FOXO3
abnormal pericardium morphology MP:0000288	0.042522	0.203013	6.489	20.4905	LRP1;MYH10
decreased survivor rate MP:0008770	0.0439108	0.208918	2.69159	8.41282	GGNBP2;ORAI1;CHD2;MYH10;CAP2
abnormal brain white matter morphology MP:0008026	0.0450472	0.212852	6.27238	19.4447	ATRN;DBN1
abnormal embryonic hematopoiesis MP:0003396	0.0450472	0.212852	6.27238	19.4447	NCOA6;WBP1L
lethality throughout fetal growth and development, incomplete penetrance MP:0011109	0.0456574	0.214997	2.66108	8.21365	LRP1;CHD2;CBL;MYH10;STX1A
decreased mean corpuscular volume MP:0002591	0.0463573	0.217547	3.07458	9.44319	SETD2;ROCK1;GDE1;DBN1
abnormal cholesterol homeostasis MP:0005278	0.0469766	0.219703	3.87658	11.855	PTTG1;AIRE;ANO6
abnormal thyroid gland morphology MP:0000681	0.0476265	0.221238	6.06974	18.4785	PSPH;SLC5A5
absent estrous cycle MP:0009009	0.0476265	0.221238	6.06974	18.4785	VGF;FOXO3
small cerebellum MP:0000852	0.0485125	0.224595	3.824	11.5712	CCND2;ANKFY1;MYH10
abnormal Purkinje cell morphology MP:0000877	0.0500729	0.228826	3.77282	11.2969	CCND2;BTBD9;MYH10
abnormal cerebellar foliation MP:0000857	0.0502584	0.228826	5.87976	17.5839	CCND2;MYH10
subcutaneous edema MP:0013848	0.0502584	0.228826	5.87976	17.5839	CASZ1;PSPH
abnormal DNA repair MP:0008058	0.0502584	0.228826	5.87976	17.5839	TRIP13;CHD2
abnormal ovarian folliculogenesis MP:0001130	0.0502584	0.228826	5.87976	17.5839	CCND2;FOXO3
abnormal excitatory postsynaptic potential MP:0002912	0.0516575	0.232264	3.72299	11.0317	TRIB2;GRIN2B;STX1A
abnormal cardiovascular system physiology MP:0001544	0.0520775	0.232264	2.95373	8.72833	PROKR1;ROCK1;TNNC1;ITGB8
dilated heart atrium MP:0003140	0.0529415	0.232264	5.7013	16.7536	CAP2;LY6E
abnormal pancreatic beta cell morphology MP:0005217	0.0529415	0.232264	5.7013	16.7536	PTTG1;CPE
abnormal trophoblast layer morphology MP:0005031	0.0532662	0.232264	3.67445	10.7752	NCOA6;MFN2;PSPH
increased T cell number MP:0005015	0.0548989	0.232264	3.62716	10.527	ENTPD1;PTTG1;AIRE
behavioral despair MP:0002573	0.0556745	0.232264	5.53333	15.9816	MAGED1;TNNC1
abnormal cerebellar molecular layer MP:0000889	0.0556745	0.232264	5.53333	15.9816	CCND2;MYH10
decreased circulating amylase level MP:0008805	0.0556745	0.232264	5.53333	15.9816	AP4E1;PITX3
decreased hair follicle number MP:0000379	0.0556745	0.232264	5.53333	15.9816	ST14;NCOA6
abnormal pancreatic beta cell physiology MP:0003562	0.0556745	0.232264	5.53333	15.9816	PDX1;HIPK3
increased hematopoietic stem cell number MP:0004809	0.0556745	0.232264	5.53333	15.9816	WBP1L;CBL
decreased brown adipose tissue amount MP:0001780	0.0584561	0.232264	5.37497	15.2621	EPRS;CBL
decreased circulating glycerol level MP:0003442	0.0584561	0.232264	5.37497	15.2621	GSK3A;ENTPD1
abnormal nociception after inflammation MP:0002736	0.0584561	0.232264	5.37497	15.2621	PROKR1;NR2F6
abnormal T cell morphology MP:0008037	0.0584561	0.232264	5.37497	15.2621	AIRE;IL2RA
reduced fertility MP:0001921	0.0594269	0.232264	2.82061	7.9626	PTTG1;AIRE;CPE;PITX3
postnatal lethality, complete penetrance MP:0011085	0.0594378	0.232264	1.97115	5.5642	ST14;BCLAF1;MBD5;PDX1;ITGB8;CHD2;GRIN2B;MYH10
reduced long term depression MP:0001475	0.0612848	0.232264	5.2254	14.5905	VGF;PPP1R9B
abnormal depression-related behavior MP:0003360	0.0612848	0.232264	5.2254	14.5905	FOSB;STX1A
oligodactyly MP:0000565	0.0612848	0.232264	5.2254	14.5905	NCOA6;PSPH
abnormal locomotor activation MP:0003313	0.0616655	0.232264	3.44953	9.61049	ELMOD1;FOSB;CAP2
anhedonia MP:0009710	0.0619455	0.232264	18.7517	52.1577	MAGED1
premaxilla hypoplasia MP:0004871	0.0619455	0.232264	18.7517	52.1577	SATB2
prostate gland inflammation MP:0003608	0.0619455	0.232264	18.7517	52.1577	AIRE
pulmonary alveolar edema MP:0010894	0.0619455	0.232264	18.7517	52.1577	CHD2
decreased adrenaline level MP:0030762	0.0619455	0.232264	18.7517	52.1577	PNMT
decreased blood uric acid level MP:0008822	0.0619455	0.232264	18.7517	52.1577	PITX3
decreased capillary density MP:0020329	0.0619455	0.232264	18.7517	52.1577	PROKR1
abnormal circulating serum albumin level MP:0000199	0.0619455	0.232264	18.7517	52.1577	GAS6
decreased circulating lipase level MP:0011887	0.0619455	0.232264	18.7517	52.1577	CAP2
abnormal corneocyte morphology MP:0030605	0.0619455	0.232264	18.7517	52.1577	ST14
abnormal cutaneous elastic fiber morphology MP:0008418	0.0619455	0.232264	18.7517	52.1577	LOXL1
tongue hypoplasia MP:0009904	0.0619455	0.232264	18.7517	52.1577	PSPH
abnormal extensor digitorum longus morphology MP:0004246	0.0619455	0.232264	18.7517	52.1577	FOXJ3
abnormal filiform papillae morphology MP:0000763	0.0619455	0.232264	18.7517	52.1577	WNT10A
abnormal hard palate morphology MP:0003756	0.0619455	0.232264	18.7517	52.1577	ST14
abnormal heart ventricle outflow tract morphology MP:0010224	0.0619455	0.232264	18.7517	52.1577	LRP1
decreased susceptibility to fungal infection MP:0005398	0.0619455	0.232264	18.7517	52.1577	AIRE
abnormal I band morphology MP:0030567	0.0619455	0.232264	18.7517	52.1577	CAP2
abnormal latent inhibition of conditioning behavior MP:0006299	0.0619455	0.232264	18.7517	52.1577	STX1A
disorganized barrel cortex MP:0000861	0.0619455	0.232264	18.7517	52.1577	GRIN2B
abnormal lymph organ size MP:0002221	0.0619455	0.232264	18.7517	52.1577	IL2RA
abnormal mammary fat pad morphology MP:0008904	0.0619455	0.232264	18.7517	52.1577	CBL
enlarged lymphatic vessel MP:0010200	0.0619455	0.232264	18.7517	52.1577	CASZ1
abnormal metallophilic macrophage morphology MP:0008241	0.0619455	0.232264	18.7517	52.1577	AIRE
abnormal neurohypophysis morphology MP:0004164	0.0619455	0.232264	18.7517	52.1577	PSPH
abnormal oral cavity morphology MP:0013818	0.0619455	0.232264	18.7517	52.1577	PSPH
abnormal pancreatic delta cell morphology MP:0005218	0.0619455	0.232264	18.7517	52.1577	PDX1
impaired placental function MP:0006372	0.0619455	0.232264	18.7517	52.1577	NCOA6
increased cellular sensitivity to methylmethanesulfonate MP:0008404	0.0619455	0.232264	18.7517	52.1577	CHD2
abnormal salivary gland duct morphology MP:0009517	0.0619455	0.232264	18.7517	52.1577	IL2RA
abnormal skeletal muscle satellite cell proliferation MP:0009410	0.0619455	0.232264	18.7517	52.1577	FOXJ3
increased macrophage cytokine production MP:0011078	0.0619455	0.232264	18.7517	52.1577	DUSP11
abnormal substantia nigra pars compacta morphology MP:0013219	0.0619455	0.232264	18.7517	52.1577	PITX3
increased osteoid volume MP:0010926	0.0619455	0.232264	18.7517	52.1577	ANO6
abnormal tricarboxylic acid cycle MP:0010958	0.0619455	0.232264	18.7517	52.1577	PDX1
abnormal vertebral artery origin MP:0013996	0.0619455	0.232264	18.7517	52.1577	PSPH
abnormal visceral yolk sac mesenchyme morphology MP:0020516	0.0619455	0.232264	18.7517	52.1577	SETD2
increased vascular endothelial cell number MP:0006056	0.0619455	0.232264	18.7517	52.1577	ITGB8
absent hypoglossal canal MP:0013826	0.0619455	0.232264	18.7517	52.1577	DBN1
absent molars MP:0003931	0.0619455	0.232264	18.7517	52.1577	WNT10A
absent optic chiasm MP:0009771	0.0619455	0.232264	18.7517	52.1577	PSPH
myocardium hypoplasia MP:0010500	0.0619455	0.232264	18.7517	52.1577	CASZ1
abnormal lung morphology MP:0001175	0.0619934	0.232264	2.77885	7.72722	ADNP2;EPRS;CHD2;WFDC2
absent gastric milk in neonates MP:0009546	0.0634152	0.236946	3.40779	9.39887	BCLAF1;ST14;GRIN2B
trunk curl MP:0001512	0.0641593	0.238196	5.08391	13.9624	CCND2;ELMOD1
abnormal liver development MP:0000596	0.0641593	0.238196	5.08391	13.9624	NCOA6;PDX1
abnormal freezing behavior MP:0020420	0.0670785	0.238196	4.94987	13.374	SLITRK2;IL2RA
impaired ovarian folliculogenesis MP:0001129	0.0670785	0.238196	4.94987	13.374	TRIP13;FOXO3
abnormal motor capabilities/coordination/movement MP:0002066	0.0686614	0.238196	2.67962	7.17755	MBD5;ANKFY1;CPE;DNASE1L2
abnormal cerebellar granule layer morphology MP:0000886	0.0700411	0.238196	4.82271	12.822	CCND2;MYH10
abnormal neurite morphology MP:0008415	0.0700411	0.238196	4.82271	12.822	MBD5;HNRNPAB
hemopericardium MP:0005244	0.0700411	0.238196	4.82271	12.822	ITGB8;MYH10
hyporesponsive to tactile stimuli MP:0005498	0.0700411	0.238196	4.82271	12.822	PROKR1;CPE
omphalocele MP:0003052	0.0700411	0.238196	4.82271	12.822	ROCK1;LRP1
palatal shelves fail to meet at midline MP:0009888	0.0700411	0.238196	4.82271	12.822	SATB2;ITGB8
abnormal cranium morphology MP:0000438	0.0714285	0.238196	2.64188	6.97207	CCND2;SATB2;DNASE1L2;MYH10
abnormal adrenal medulla morphology MP:0008289	0.0718919	0.238196	15.6256	41.1358	VGF
arteritis MP:0010138	0.0718919	0.238196	15.6256	41.1358	CHD2
bile duct hyperplasia MP:0004839	0.0718919	0.238196	15.6256	41.1358	CHD2
reduced NMDA-mediated synaptic currents MP:0001902	0.0718919	0.238196	15.6256	41.1358	FOSB
short Meckel's cartilage MP:0013933	0.0718919	0.238196	15.6256	41.1358	PSPH
spasticity MP:0012051	0.0718919	0.238196	15.6256	41.1358	ANKFY1
thick pulmonary valve cusps MP:0010605	0.0718919	0.238196	15.6256	41.1358	VGLL4
decreased hippocampus pyramidal cell number MP:0009971	0.0718919	0.238196	15.6256	41.1358	TRIB2
abnormal hair cycle catagen phase MP:0008859	0.0718919	0.238196	15.6256	41.1358	MAGED1
abnormal heart apex morphology MP:0012515	0.0718919	0.238196	15.6256	41.1358	MYH10
abnormal heart left atrium morphology MP:0003923	0.0718919	0.238196	15.6256	41.1358	TNNC1
abnormal heart size MP:0005406	0.0718919	0.238196	15.6256	41.1358	PNMT
delayed brain development MP:0001889	0.0718919	0.238196	15.6256	41.1358	NCOA6
distended stomach MP:0009511	0.0718919	0.238196	15.6256	41.1358	PDX1
abnormal molar root morphology MP:0030494	0.0718919	0.238196	15.6256	41.1358	WNT10A
heart right ventricle outflow tract stenosis MP:0010449	0.0718919	0.238196	15.6256	41.1358	MYH10
abnormal NK cell morphology MP:0005068	0.0718919	0.238196	15.6256	41.1358	FOXO3
impaired gluconeogenesis MP:0030973	0.0718919	0.238196	15.6256	41.1358	AGPAT1
abnormal parental behavior MP:0002068	0.0718919	0.238196	15.6256	41.1358	FOSB
abnormal pineal gland morphology MP:0000632	0.0718919	0.238196	15.6256	41.1358	PSPH
abnormal placenta junctional zone morphology MP:0008957	0.0718919	0.238196	15.6256	41.1358	GGNBP2
abnormal pre-B cell morphology MP:0002403	0.0718919	0.238196	15.6256	41.1358	WBP1L
increased glucagon secretion MP:0002710	0.0718919	0.238196	15.6256	41.1358	PDX1
increased pancreatic beta cell apoptosis MP:0014117	0.0718919	0.238196	15.6256	41.1358	PDX1
increased thyroid-stimulating hormone level MP:0005135	0.0718919	0.238196	15.6256	41.1358	TRH
absent amniotic folds MP:0001710	0.0718919	0.238196	15.6256	41.1358	BECN1
absent anterior visceral endoderm MP:0012159	0.0718919	0.238196	15.6256	41.1358	CHD2
absent brain internal capsule MP:0008129	0.0718919	0.238196	15.6256	41.1358	PSPH
absent ectoplacental cavity MP:0011207	0.0718919	0.238196	15.6256	41.1358	RAB10
lipidosis MP:0008570	0.0718919	0.238196	15.6256	41.1358	CHD2
absent primitive endoderm MP:0011185	0.0718919	0.238196	15.6256	41.1358	MED20
absent submandibular gland MP:0009524	0.0718919	0.238196	15.6256	41.1358	SATB2
oocyte degeneration MP:0009093	0.0718919	0.238196	15.6256	41.1358	FOXO3
osteomalacia MP:0009445	0.0718919	0.238196	15.6256	41.1358	ANO6
pancreas necrosis MP:0009148	0.0718919	0.238196	15.6256	41.1358	CCPG1
hydrometra MP:0009709	0.0725029	0.239138	3.21335	8.43225	NCOA5;ANKFY1;DNASE1L2
perinatal lethality MP:0002081	0.0730458	0.239138	4.7019	12.3033	SATB2;GRIN2B
abnormal cerebellum external granule cell layer morphology MP:0000872	0.0730458	0.239138	4.7019	12.3033	CCND2;MYH10
thymus atrophy MP:0003644	0.0730458	0.239138	4.7019	12.3033	AIRE;CTSD
neuron degeneration MP:0003224	0.0730458	0.239138	4.7019	12.3033	STXBP1;CTSD
cardiac fibrosis MP:0003141	0.0743868	0.240135	3.17709	8.25559	ENTPD1;CHD2;CAP2
abnormal visceral yolk sac morphology MP:0001718	0.0743868	0.240135	3.17709	8.25559	SETD2;ITGB8;ARL8B
lethargy MP:0005202	0.0743868	0.240135	3.17709	8.25559	ASXL2;CPE;CHD2
embryonic growth retardation MP:0003984	0.074921	0.240135	1.73484	4.49552	SETD2;LRP1;NCOA6;HDAC1;CNBP;MYO1H;MYH10;STX1A;PSPH;LY6E
cardiomyopathy MP:0005330	0.0760913	0.240135	4.58699	11.8153	TNNC1;CHD2
abnormal cell nucleus morphology MP:0003111	0.0760913	0.240135	4.58699	11.8153	RAB10;DNASE1L2
abnormal circulating protein level MP:0005416	0.0760913	0.240135	4.58699	11.8153	NCOA5;CSNK1G2
abnormal T-helper 1 physiology MP:0005465	0.0760913	0.240135	4.58699	11.8153	AIRE;IL18R1
increased spleen red pulp amount MP:0008476	0.0760913	0.240135	4.58699	11.8153	CHD2;CBL
abnormal trophoblast giant cell morphology MP:0005033	0.0760913	0.240135	4.58699	11.8153	RPTOR;NCOA6
absent vibrissae MP:0001284	0.0760913	0.240135	4.58699	11.8153	ST14;HNRNPH2
decreased cornea thickness MP:0005543	0.0791766	0.240135	4.47755	11.3554	ITGB8;FGF12
hypertension MP:0000231	0.0791766	0.240135	4.47755	11.3554	PNMT;VGF
increased circulating amylase level MP:0008806	0.0791766	0.240135	4.47755	11.3554	CCPG1;DNASE1L2
abnormal spatial reference memory MP:0008414	0.0791766	0.240135	4.47755	11.3554	UHRF2;CARF
premature death MP:0002083	0.0792731	0.240135	1.56573	3.96889	BECN1;ROCK1;AIRE;ATN1;FOXO3;CHD2;AGPAT1;ATRN;IL2RA;ASXL2;TRIB2;CTSD;VGLL4;CAP2
abnormal myocardial fiber morphology MP:0000278	0.0801676	0.240135	3.07302	7.75518	TNNC1;MYH10;CAP2
hypoglycemia MP:0000189	0.0801676	0.240135	3.07302	7.75518	MBD5;CPE;AGPAT1
increased total body fat amount MP:0010024	0.0803285	0.240135	2.0591	5.19228	RNF10;USP38;EMC3;CPE;TRIP13;DNASE1L2
aorta coarctation MP:0003387	0.0817332	0.240135	13.3927	33.5392	PSPH
brittle teeth MP:0000126	0.0817332	0.240135	13.3927	33.5392	SATB2
sclerocornea MP:0012121	0.0817332	0.240135	13.3927	33.5392	FOXO3
decreased chemical nociceptive threshold MP:0008532	0.0817332	0.240135	13.3927	33.5392	PITX3
abnormal ciliary body morphology MP:0005099	0.0817332	0.240135	13.3927	33.5392	LOXL1
small embryonic epiblast MP:0011189	0.0817332	0.240135	13.3927	33.5392	CHD2
abnormal dentin mineralization MP:0030451	0.0817332	0.240135	13.3927	33.5392	WNT10A
unidirectional circling MP:0001396	0.0817332	0.240135	13.3927	33.5392	BTBD9
decreased lung elastance MP:0011045	0.0817332	0.240135	13.3927	33.5392	AP4E1
abnormal foot pigmentation MP:0009379	0.0817332	0.240135	13.3927	33.5392	CBL
decreased pancreas weight MP:0009109	0.0817332	0.240135	13.3927	33.5392	PDX1
decreased tear production MP:0020220	0.0817332	0.240135	13.3927	33.5392	AIRE
decreased tidal volume MP:0005586	0.0817332	0.240135	13.3927	33.5392	PITX3
abnormal liver bud morphology MP:0012235	0.0817332	0.240135	13.3927	33.5392	NCOA6
embryo cyst MP:0014019	0.0817332	0.240135	13.3927	33.5392	PSPH
failure of vascular branching MP:0000264	0.0817332	0.240135	13.3927	33.5392	ITGB8
heart hemorrhage MP:0009698	0.0817332	0.240135	13.3927	33.5392	MYH10
immune system phenotype MP:0005387	0.0817332	0.240135	13.3927	33.5392	BECN1
abnormal physical strength MP:0004262	0.0817332	0.240135	13.3927	33.5392	CPE
abnormal platelet dense granule physiology MP:0009446	0.0817332	0.240135	13.3927	33.5392	GAS6
increased circulating adrenaline level MP:0005662	0.0817332	0.240135	13.3927	33.5392	VGF
increased ear pigmentation MP:0011278	0.0817332	0.240135	13.3927	33.5392	CBL
abnormal short term object recognition memory MP:0002800	0.0817332	0.240135	13.3927	33.5392	CARF
abnormal spinal cord central canal morphology MP:0009688	0.0817332	0.240135	13.3927	33.5392	PSPH
abnormal thermosensation MP:0003663	0.0817332	0.240135	13.3927	33.5392	BTBD9
increased seminal vesicle weight MP:0004909	0.0817332	0.240135	13.3927	33.5392	CSNK1G2
abnormal thymus topology MP:0013936	0.0817332	0.240135	13.3927	33.5392	PSPH
absent connection between subcutaneous lymph vessels and lymph sac MP:0013970	0.0817332	0.240135	13.3927	33.5392	PSPH
absent lower incisors MP:0004791	0.0817332	0.240135	13.3927	33.5392	SATB2
increased hepatocyte apoptosis MP:0003887	0.0823004	0.240772	4.3732	10.9215	NCOA5;NCOA6
lethality at weaning, complete penetrance MP:0011083	0.0823004	0.240772	4.3732	10.9215	STAMBP;CTSD
increased erythrocyte cell number MP:0003131	0.0841268	0.245073	3.00733	7.44443	RNF10;AP4E1;MACROD2
pale yolk sac MP:0001722	0.0841268	0.245073	3.00733	7.44443	ITGB8;PSPH;LY6E
abnormal midbrain morphology MP:0000897	0.0854616	0.247097	4.27359	10.5117	PSPH;PITX3
corneal opacity MP:0001314	0.0861374	0.247097	2.97552	7.29542	FSD2;CBL;PCDH18
abnormal cerebellum morphology MP:0000849	0.0861374	0.247097	2.97552	7.29542	ATRN;CCND2;MYH10
increased susceptibility to pharmacologically induced seizures MP:0002906	0.0861374	0.247097	2.97552	7.29542	GRM7;GSG1L;SCN2B
decreased body size MP:0001265	0.0874398	0.247097	1.56685	3.81811	MBD5;PDX1;CHD2;GRIN2B;BCLAF1;LIN28B;VGF;IL2RA;ORAI1;FOSB;TRIP13;VGLL4;PITX3
decreased erythroid progenitor cell number MP:0008973	0.088659	0.247097	4.17841	10.1241	NCOA6;CHD2
abnormal hair shaft morphology MP:0003809	0.088659	0.247097	4.17841	10.1241	ST14;DNASE1L2
abnormal sarcomere morphology MP:0004090	0.088659	0.247097	4.17841	10.1241	CASZ1;CAP2
increased circulating alanine transaminase level MP:0002941	0.0902193	0.247097	2.91388	7.00936	NCOA5;VGF;CPE
abnormal acute inflammation MP:0002498	0.0914707	0.247097	11.718	28.0264	BDKRB1
abnormal alveolar process morphology MP:0004189	0.0914707	0.247097	11.718	28.0264	WNT10A
abnormal cephalic neural fold morphology MP:0011259	0.0914707	0.247097	11.718	28.0264	CNBP
decreased embryonic neuroepithelial cell proliferation MP:0012706	0.0914707	0.247097	11.718	28.0264	CNBP
umbilical vein stenosis MP:0012303	0.0914707	0.247097	11.718	28.0264	PSPH
decreased kidney cell proliferation MP:0011441	0.0914707	0.247097	11.718	28.0264	GAS6
abnormal eye distance/ position MP:0001299	0.0914707	0.247097	11.718	28.0264	PITX3
decreased Sertoli cell number MP:0005250	0.0914707	0.247097	11.718	28.0264	GGNBP2
abnormal heart left ventricle pressure MP:0010754	0.0914707	0.247097	11.718	28.0264	TNNC1
decreased susceptibility to age related obesity MP:0003213	0.0914707	0.247097	11.718	28.0264	SLC13A5
abnormal hyoid bone lesser horn morphology MP:0009914	0.0914707	0.247097	11.718	28.0264	SATB2
dilated uterus MP:0001123	0.0914707	0.247097	11.718	28.0264	CBL
abnormal macrophage activation involved in immune response MP:0011075	0.0914707	0.247097	11.718	28.0264	DUSP11
abnormal molar crown morphology MP:0003932	0.0914707	0.247097	11.718	28.0264	WNT10A
abnormal myeloblast morphology/development MP:0002414	0.0914707	0.247097	11.718	28.0264	CBL
genetic imprinting MP:0003121	0.0914707	0.247097	11.718	28.0264	ARID4B
abnormal NMDA-mediated synaptic currents MP:0002888	0.0914707	0.247097	11.718	28.0264	GRIN2B
abnormal oxygen consumption MP:0005288	0.0914707	0.247097	11.718	28.0264	UCP1
abnormal posterior eye segment morphology MP:0005195	0.0914707	0.247097	11.718	28.0264	PITX3
increased forebrain apoptosis MP:0012504	0.0914707	0.247097	11.718	28.0264	CTSD
abnormal tail length MP:0011999	0.0914707	0.247097	11.718	28.0264	DNASE1L2
increased pancreatic islet number MP:0009167	0.0914707	0.247097	11.718	28.0264	CPE
abnormal thymus physiology MP:0003763	0.0914707	0.247097	11.718	28.0264	AIRE
abnormal vomeronasal organ morphology MP:0002243	0.0914707	0.247097	11.718	28.0264	PSPH
absent extraembryonic ectoderm MP:0002583	0.0914707	0.247097	11.718	28.0264	CHD2
loss of dopaminergic neurons MP:0003244	0.0914707	0.247097	11.718	28.0264	PITX3
absent maxilla MP:0004539	0.0914707	0.247097	11.718	28.0264	PSPH
myocarditis MP:0001856	0.0914707	0.247097	11.718	28.0264	CHD2
abnormal incisor morphology MP:0005358	0.0918915	0.247262	4.08737	9.75715	WNT10A;SATB2
abnormal leukocyte migration MP:0003156	0.0918915	0.247262	4.08737	9.75715	ROCK1;CYTIP
abnormal retinal blood vessel morphology MP:0010097	0.0943807	0.252591	2.85472	6.73833	RNF10;HDAC1;TRIP13
decreased circulating chloride level MP:0003020	0.0951581	0.252591	4.0002	9.40934	AP4E1;CPE
decreased circulating insulin-like growth factor I level MP:0004701	0.0951581	0.252591	4.0002	9.40934	MBD5;AGPAT1
impaired adaptive thermogenesis MP:0011049	0.0951581	0.252591	4.0002	9.40934	UCP1;CPE
abnormal pancreatic islet morphology MP:0005215	0.0951581	0.252591	4.0002	9.40934	PDX1;HIPK3
increased B cell derived lymphoma incidence MP:0002023	0.0951581	0.252591	4.0002	9.40934	BECN1;AIRE
abnormal respiratory system physiology MP:0002133	0.0951581	0.252591	4.0002	9.40934	ROCK1;CHD2
postnatal lethality, incomplete penetrance MP:0011086	0.0957665	0.253717	1.64825	3.86653	VGF;ROCK1;ASXL2;ATN1;SORBS2;TRIP13;CHD2;AGPAT1;MYH10;CAP2
infertility MP:0001924	0.0964906	0.255143	2.82603	6.60813	AIRE;CPE;TRIP13
abnormal allantois morphology MP:0001726	0.0984576	0.255551	3.91667	9.07934	HDAC1;DBN1
abnormal optic disk morphology MP:0008259	0.0984576	0.255551	3.91667	9.07934	RAB3GAP2;DNASE1L2
abnormal platelet physiology MP:0005464	0.0984576	0.255551	3.91667	9.07934	ENTPD1;ANO6
abnormal blood vessel morphology MP:0001614	0.0988075	0.255551	2.34436	5.42622	SETD2;NCOA6;ITGB8;CHD2
persistent trigeminal artery MP:0020500	0.101105	0.255551	10.4155	23.868	PSPH
pharyngeal arch hypoplasia MP:0003873	0.101105	0.255551	10.4155	23.868	SETD2
renal glomerular protein deposits MP:0020518	0.101105	0.255551	10.4155	23.868	C4B
decreased circulating creatine kinase level MP:0010091	0.101105	0.255551	10.4155	23.868	YBX3
small molars MP:0006402	0.101105	0.255551	10.4155	23.868	WNT10A
decreased circulating lactate level MP:0013404	0.101105	0.255551	10.4155	23.868	SLC13A5
abnormal ductus venosus valve topology MP:0013878	0.101105	0.255551	10.4155	23.868	PSPH
uterus cysts MP:0009082	0.101105	0.255551	10.4155	23.868	CHD2
abnormal gas homeostasis MP:0003948	0.101105	0.255551	10.4155	23.868	CBL
abnormal head fold morphology MP:0011257	0.101105	0.255551	10.4155	23.868	CNBP
abnormal larynx morphology MP:0002249	0.101105	0.255551	10.4155	23.868	PSPH
enlarged thyroid gland MP:0005355	0.101105	0.255551	10.4155	23.868	SLC5A5
fusion of vertebral bodies MP:0004612	0.101105	0.255551	10.4155	23.868	PSPH
impaired basement membrane formation MP:0003044	0.101105	0.255551	10.4155	23.868	ITGB8
abnormal pancreatic beta cell differentiation MP:0009175	0.101105	0.255551	10.4155	23.868	PDX1
impaired smooth muscle contractility MP:0000740	0.101105	0.255551	10.4155	23.868	ENTPD1
increased brain apoptosis MP:0014178	0.101105	0.255551	10.4155	23.868	ANKFY1
increased embryonic epiblast cell apoptosis MP:0011191	0.101105	0.255551	10.4155	23.868	CHD2
increased tail pigmentation MP:0011276	0.101105	0.255551	10.4155	23.868	CBL
increased testis apoptosis MP:0013601	0.101105	0.255551	10.4155	23.868	GGNBP2
abnormal cued conditioning behavior MP:0001454	0.101789	0.255868	3.83654	8.76593	GRIN2B;STX1A
decreased platelet aggregation MP:0009549	0.101789	0.255868	3.83654	8.76593	ENTPD1;GAS6
abnormal interventricular septum morphology MP:0000281	0.101789	0.255868	3.83654	8.76593	CASZ1;LY6E
thin ventricular wall MP:0000280	0.10512	0.262401	2.71678	6.11997	RNF10;NCOA6;MYH10
polyphagia MP:0001433	0.105151	0.262401	3.75962	8.468	CPE;CBL
abnormal pelvic girdle bone morphology MP:0004509	0.105151	0.262401	3.75962	8.468	PSPH;ARL8B
liver fibrosis MP:0003333	0.105151	0.262401	3.75962	8.468	ENTPD1;NCOA5
abnormal forebrain morphology MP:0000783	0.107323	0.26457	2.69077	6.00556	TNNC1;PSPH;DBN1
increased CD8-positive, alpha-beta T cell number MP:0008078	0.107323	0.26457	2.69077	6.00556	TRIB2;DBN1;PITX3
persistent truncus arteriosis MP:0002633	0.108543	0.26457	3.68571	8.18452	LRP1;PSPH
aorta stenosis MP:0010463	0.110638	0.26457	9.37346	20.6356	CPE
abnormal anterior visceral endoderm morphology MP:0008533	0.110638	0.26457	9.37346	20.6356	CNBP
corneal deposits MP:0005544	0.110638	0.26457	9.37346	20.6356	SLC5A5
abnormal CD8-positive, alpha-beta cytotoxic T cell morphology MP:0002436	0.110638	0.26457	9.37346	20.6356	CYTIP
abnormal chiasmata formation MP:0008966	0.110638	0.26457	9.37346	20.6356	TRIP13
skeletal muscle necrosis MP:0003852	0.110638	0.26457	9.37346	20.6356	FOXJ3
decreased circulating adrenocorticotropin level MP:0002664	0.110638	0.26457	9.37346	20.6356	CPE
small thalamus MP:0020527	0.110638	0.26457	9.37346	20.6356	NCOA6
tachypnea MP:0005426	0.110638	0.26457	9.37346	20.6356	CHD2
abnormal dorsal striatum morphology MP:0004102	0.110638	0.26457	9.37346	20.6356	PITX3
trigeminal neuroma MP:0013875	0.110638	0.26457	9.37346	20.6356	PSPH
abnormal eye anterior chamber morphology MP:0005205	0.110638	0.26457	9.37346	20.6356	LOXL1
abnormal frequency of paradoxical sleep MP:0003194	0.110638	0.26457	9.37346	20.6356	FOSB
decreased spongiotrophoblast cell number MP:0030989	0.110638	0.26457	9.37346	20.6356	NCOA6
fused joints MP:0003189	0.110638	0.26457	9.37346	20.6356	DNASE1L2
abnormal posterior semicircular canal morphology MP:0002858	0.110638	0.26457	9.37346	20.6356	PSPH
increased excitatory postsynaptic current amplitude MP:0011269	0.110638	0.26457	9.37346	20.6356	GSG1L
abnormal superior cervical ganglion morphology MP:0001011	0.110638	0.26457	9.37346	20.6356	MAGED1
abnormal vibrissa follicle morphology MP:0010234	0.110638	0.26457	9.37346	20.6356	ST14
abnormal visceral yolk sac endoderm morphology MP:0020515	0.110638	0.26457	9.37346	20.6356	ARL8B
myocardial trabeculae hypoplasia MP:0010503	0.110638	0.26457	9.37346	20.6356	MYH10
abnormal neuron physiology MP:0004811	0.111784	0.265891	2.64021	5.78519	ORAI1;STX1A;PPP1R9B
increased CD4-positive, alpha beta T cell number MP:0008074	0.111784	0.265891	2.64021	5.78519	CHD2;MAP4K5;PITX3
atrioventricular septal defect MP:0010412	0.111964	0.265891	3.61465	7.91455	LRP1;MYH10
enlarged epididymis MP:0004931	0.111964	0.265891	3.61465	7.91455	VTI1A;KCNJ3
decreased lean body mass MP:0003961	0.114007	0.26989	1.86054	4.04016	RNF10;ACAP2;USP38;EMC3;TRIP13;SLC13A5
decreased interferon-gamma secretion MP:0008567	0.114041	0.26989	2.61563	5.67906	CD7;ORAI1;IL18R1
decreased freezing behavior MP:0020422	0.115413	0.272669	3.54627	7.65724	SLITRK2;COL20A1
abnormal T cell physiology MP:0002444	0.116315	0.272888	2.5915	5.5755	IL2RA;FOXO3;CBL
abnormal antigen presentation MP:0001835	0.120071	0.272888	8.5209	18.0615	CTSD
decreased aerobic running capacity MP:0003061	0.120071	0.272888	8.5209	18.0615	CAP2
abnormal cervical rib MP:0008922	0.120071	0.272888	8.5209	18.0615	DBN1
decreased digestive secretion MP:0000505	0.120071	0.272888	8.5209	18.0615	CPE
thin external granule cell layer MP:0000873	0.120071	0.272888	8.5209	18.0615	CCND2
thin placenta labyrinth MP:0011523	0.120071	0.272888	8.5209	18.0615	ITGB8
abnormal fourth ventricle morphology MP:0000828	0.120071	0.272888	8.5209	18.0615	MYH10
decreased susceptibility to Coronaviridae infection MP:0020950	0.120071	0.272888	8.5209	18.0615	C4B
abnormal ileum morphology MP:0002581	0.120071	0.272888	8.5209	18.0615	CTSD
disorganized pancreatic islets MP:0009254	0.120071	0.272888	8.5209	18.0615	PDX1
abnormal locomotor circadian rhythm MP:0020477	0.120071	0.272888	8.5209	18.0615	NR2F6
abnormal operant conditioning behavior MP:0002803	0.120071	0.272888	8.5209	18.0615	GRIN2B
abnormal pericardial cavity morphology MP:0012501	0.120071	0.272888	8.5209	18.0615	ITGB8
impaired skeletal muscle regeneration MP:0013239	0.120071	0.272888	8.5209	18.0615	FOXJ3
abnormal pituitary gland development MP:0003816	0.120071	0.272888	8.5209	18.0615	TRH
abnormal pulmonary alveolar system morphology MP:0010899	0.120071	0.272888	8.5209	18.0615	WFDC2
abnormal radial glial cell morphology MP:0003648	0.120071	0.272888	8.5209	18.0615	ITGB8
abnormal retinal bipolar cell morphology MP:0006073	0.120071	0.272888	8.5209	18.0615	MYH10
abnormal sphenoid bone morphology MP:0000104	0.120071	0.272888	8.5209	18.0615	PSPH
abnormal spinal cord white matter morphology MP:0008027	0.120071	0.272888	8.5209	18.0615	ATRN
lordokyphosis MP:0031253	0.120071	0.272888	8.5209	18.0615	CHD2
absent trophectoderm MP:0012102	0.120071	0.272888	8.5209	18.0615	MED20
decreased embryo size MP:0001698	0.120565	0.273559	1.61095	3.40807	RAB10;BECN1;NCOA6;CNBP;FASTKD5;MFN2;ITGB8;CHD2;ARL8B
increased hepatocellular carcinoma incidence MP:0003331	0.12239	0.277244	3.41697	7.17748	BECN1;NCOA5
edema MP:0001785	0.125913	0.279463	1.93474	4.0091	SETD2;GGNBP2;ROCK1;MYH10;PSPH
abnormal immune system organ morphology MP:0002722	0.125917	0.279463	3.35578	6.95362	PTTG1;FOXO3
abnormal learning/memory/conditioning MP:0002063	0.125917	0.279463	3.35578	6.95362	MBD5;FOSB
enhanced long term potentiation MP:0003008	0.125917	0.279463	3.35578	6.95362	BTBD9;GRIN2B
abnormal snout morphology MP:0000443	0.125917	0.279463	3.35578	6.95362	ST14;RAB3GAP2
abnormal nervous system physiology MP:0003633	0.127935	0.279463	2.47721	5.09373	BTBD9;GRIN2B;STX1A
abnormal vertebrae morphology MP:0000137	0.127935	0.279463	2.47721	5.09373	IL2RA;AP4E1;DBN1
pulmonary alveolar hemorrhage MP:0010909	0.129404	0.279463	7.81043	15.9709	CHD2
abnormal circardian behavior entrainment MP:0020476	0.129404	0.279463	7.81043	15.9709	MAGED1
thin hypoglossal nerve MP:0013834	0.129404	0.279463	7.81043	15.9709	DBN1
abnormal external auditory canal morphology MP:0006033	0.129404	0.279463	7.81043	15.9709	PSPH
abnormal extraembryonic ectoderm morphology MP:0010736	0.129404	0.279463	7.81043	15.9709	RAB10
decreased myocardial fiber number MP:0004567	0.129404	0.279463	7.81043	15.9709	CAP2
decreased noradrenaline level MP:0012574	0.129404	0.279463	7.81043	15.9709	LY6E
abnormal hippocampus layer morphology MP:0000813	0.129404	0.279463	7.81043	15.9709	PPP1R9B
abnormal hippocampus neuron morphology MP:0009939	0.129404	0.279463	7.81043	15.9709	DGKB
decreased synaptic depression MP:0002917	0.129404	0.279463	7.81043	15.9709	STX1A
abnormal infrahyoid muscle connection MP:0013967	0.129404	0.279463	7.81043	15.9709	PSPH
abnormal jejunum morphology MP:0004002	0.129404	0.279463	7.81043	15.9709	YBX3
endometrium hyperplasia MP:0009092	0.129404	0.279463	7.81043	15.9709	CHD2
abnormal pancreas development MP:0003934	0.129404	0.279463	7.81043	15.9709	PDX1
abnormal placing response MP:0001526	0.129404	0.279463	7.81043	15.9709	CPE
abnormal premaxilla morphology MP:0002820	0.129404	0.279463	7.81043	15.9709	SATB2
abnormal respiratory function MP:0002327	0.129404	0.279463	7.81043	15.9709	PITX3
increased hepatocyte proliferation MP:0003893	0.129404	0.279463	7.81043	15.9709	NCOA5
abnormal tongue epithelium morphology MP:0000764	0.129404	0.279463	7.81043	15.9709	ST14
increased trophoblast giant cell number MP:0009397	0.129404	0.279463	7.81043	15.9709	NCOA6
absent embryonic epiblast MP:0011184	0.129404	0.279463	7.81043	15.9709	MED20
absent incisors MP:0000125	0.129404	0.279463	7.81043	15.9709	SATB2
abnormal femur morphology MP:0000559	0.129468	0.279463	3.29674	6.73961	AP4E1;PSPH
increased circulating iron level MP:0008810	0.133042	0.286728	3.23974	6.53485	CCND2;BTBD9
seizures MP:0002064	0.135098	0.287522	2.41332	4.83088	ATRN;GRM7;CTSD
abnormal startle reflex MP:0001486	0.136638	0.287522	3.18467	6.33883	ELMOD1;UST
micrognathia MP:0002639	0.136638	0.287522	3.18467	6.33883	SATB2;MYH10
impaired righting response MP:0001523	0.137516	0.287522	2.39275	4.74725	SVOP;FASTKD5;TRIB2
placenta hemorrhage MP:0030975	0.138638	0.287522	7.20926	14.2447	PSPH
protruding tongue MP:0009908	0.138638	0.287522	7.20926	14.2447	VPS4A
abnormal bile duct development MP:0002929	0.138638	0.287522	7.20926	14.2447	PDX1
sacral vertebral transformation MP:0004617	0.138638	0.287522	7.20926	14.2447	ASXL2
small pituitary gland MP:0005361	0.138638	0.287522	7.20926	14.2447	MBD5
thick aortic valve cusps MP:0010593	0.138638	0.287522	7.20926	14.2447	VGLL4
abnormal dentin morphology MP:0002818	0.138638	0.287522	7.20926	14.2447	WNT10A
thoracoschisis MP:0008923	0.138638	0.287522	7.20926	14.2447	PSPH
decreased tongue size MP:0009907	0.138638	0.287522	7.20926	14.2447	SATB2
decreased vascular permeability MP:0003071	0.138638	0.287522	7.20926	14.2447	C4B
abnormal molar cusp morphology MP:0030457	0.138638	0.287522	7.20926	14.2447	WNT10A
increased cardiac stroke volume MP:0011951	0.138638	0.287522	7.20926	14.2447	TNNC1
increased circulating growth hormone level MP:0005123	0.138638	0.287522	7.20926	14.2447	CPE
abnormal seizure response to electrical stimulation MP:0001650	0.138638	0.287522	7.20926	14.2447	FOSB
abnormal soleus morphology MP:0003081	0.138638	0.287522	7.20926	14.2447	FOXJ3
abnormal sperm number MP:0002673	0.138638	0.287522	7.20926	14.2447	ATN1
abnormal sympathetic nervous system physiology MP:0004183	0.138638	0.287522	7.20926	14.2447	TNNC1
abnormal vitelline vein connection MP:0013859	0.138638	0.287522	7.20926	14.2447	PSPH
interstitial pneumonia MP:0001862	0.138638	0.287522	7.20926	14.2447	CHD2
lactation failure MP:0010249	0.138638	0.287522	7.20926	14.2447	VGF
lysosomal protein accumulation MP:0005059	0.138638	0.287522	7.20926	14.2447	CTSD
increased IgG1 level MP:0008499	0.143894	0.297062	3.07994	5.97102	IL2RA;MAP4K5
thick epidermis MP:0001219	0.147551	0.297062	3.03011	5.79835	ST14;NCOA6
failure of primitive streak formation MP:0001693	0.147551	0.297062	3.03011	5.79835	RAB10;FASTKD5
abnormal adaptive immunity MP:0002420	0.147775	0.297062	6.69397	12.7993	AIRE
abnormal adipose tissue development MP:0011167	0.147775	0.297062	6.69397	12.7993	LPIN3
athymia MP:0000705	0.147775	0.297062	6.69397	12.7993	PSPH
cortical renal glomerulopathies MP:0000523	0.147775	0.297062	6.69397	12.7993	CHD2
retinal neovascularization MP:0008852	0.147775	0.297062	6.69397	12.7993	CDH13
wide cranial sutures MP:0030029	0.147775	0.297062	6.69397	12.7993	ANO6
decreased salivation MP:0000623	0.147775	0.297062	6.69397	12.7993	IL2RA
abnormal nasal septum morphology MP:0002239	0.147775	0.297062	6.69397	12.7993	PSPH
herniated abdominal wall MP:0000757	0.147775	0.297062	6.69397	12.7993	LRP1
herniated liver MP:0010912	0.147775	0.297062	6.69397	12.7993	PSPH
impaired osteoblast differentiation MP:0011711	0.147775	0.297062	6.69397	12.7993	SATB2
increased circulating adiponectin level MP:0030969	0.147775	0.297062	6.69397	12.7993	CDH13
increased circulating thyroid-stimulating hormone level MP:0005122	0.147775	0.297062	6.69397	12.7993	SLC5A5
increased neuron number MP:0008947	0.147775	0.297062	6.69397	12.7993	PITX3
abnormal temporal bone morphology MP:0005272	0.147775	0.297062	6.69397	12.7993	SATB2
increased susceptibility to autoimmune diabetes MP:0004803	0.147775	0.297062	6.69397	12.7993	AIRE
loose skin MP:0005421	0.147775	0.297062	6.69397	12.7993	LOXL1
absent suckling reflex MP:0001435	0.147775	0.297062	6.69397	12.7993	GRIN2B
decreased liver triglyceride level MP:0009356	0.151228	0.303118	2.98186	5.63263	CBL;SLC13A5
abnormal pancreas morphology MP:0001944	0.151228	0.303118	2.98186	5.63263	CCPG1;CHMP2B
abnormal vitelline vasculature morphology MP:0003229	0.152327	0.303691	2.27628	4.28332	SETD2;NCOA6;ITGB8
oligozoospermia MP:0002687	0.155355	0.303691	1.96274	3.65471	GSK3A;CCND2;YBX3;GALK2
abnormal adrenal cortex morphology MP:0008288	0.156815	0.303691	6.24739	11.5745	LY6E
axonal dystrophy MP:0003225	0.156815	0.303691	6.24739	11.5745	CTSD
renal fibrosis MP:0003985	0.156815	0.303691	6.24739	11.5745	ENTPD1
abnormal cerebral aqueduct morphology MP:0005537	0.156815	0.303691	6.24739	11.5745	MYH10
abnormal chromosomal synapsis MP:0009451	0.156815	0.303691	6.24739	11.5745	TRIP13
decreased circulating triiodothyronine level MP:0005479	0.156815	0.303691	6.24739	11.5745	SLC5A5
abnormal eye pigmentation MP:0001324	0.156815	0.303691	6.24739	11.5745	NCOA6
abnormal mammary gland duct morphology MP:0009503	0.156815	0.303691	6.24739	11.5745	BECN1
abnormal medulla oblongata morphology MP:0000846	0.156815	0.303691	6.24739	11.5745	ATRN
abnormal olfactory nerve morphology MP:0005236	0.156815	0.303691	6.24739	11.5745	PSPH
impaired autophagy MP:0030940	0.156815	0.303691	6.24739	11.5745	BECN1
increased anti-single stranded DNA antibody level MP:0004771	0.156815	0.303691	6.24739	11.5745	C4B
increased blood uric acid level MP:0008821	0.156815	0.303691	6.24739	11.5745	PITX3
abnormal serotonin level MP:0005322	0.156815	0.303691	6.24739	11.5745	MAGED1
increased incidence of corneal inflammation MP:0001313	0.156815	0.303691	6.24739	11.5745	AIRE
increased lung carcinoma incidence MP:0008714	0.156815	0.303691	6.24739	11.5745	BECN1
abnormal synaptic vesicle recycling MP:0004770	0.156815	0.303691	6.24739	11.5745	STX1A
iris synechia MP:0004222	0.156815	0.303691	6.24739	11.5745	RAB10
large intestinal inflammation MP:0003304	0.156815	0.303691	6.24739	11.5745	IL2RA
liver vascular congestion MP:0010019	0.156815	0.303691	6.24739	11.5745	CASZ1
absent stapedial artery MP:0004666	0.156815	0.303691	6.24739	11.5745	PSPH
amyloid beta deposits MP:0003329	0.156815	0.303691	6.24739	11.5745	TRIB2
gliosis MP:0002183	0.158636	0.305924	2.88982	5.32057	ANKFY1;TRIB2
hindlimb paralysis MP:0000755	0.158636	0.305924	2.88982	5.32057	AIRE;ANKFY1
increased body length MP:0001257	0.158636	0.305924	2.88982	5.32057	AP4E1;CPE
embryonic growth arrest MP:0001730	0.161582	0.307402	1.77273	3.23123	RAB10;SBNO1;BECN1;HDAC1;FASTKD5
decreased percent body fat/body weight MP:0005459	0.162364	0.307402	2.84589	5.17357	GSK3A;AGPAT1
abnormal lipid homeostasis MP:0002118	0.165038	0.307402	2.18749	3.94094	NCOA6;UCP1;CBL
audiogenic seizures MP:0001496	0.16576	0.307402	5.85664	10.5256	AGPAT1
blood vessel congestion MP:0000255	0.16576	0.307402	5.85664	10.5256	SETD2
CNS inflammation MP:0006082	0.16576	0.307402	5.85664	10.5256	AIRE
spongiform encephalopathy MP:0002654	0.16576	0.307402	5.85664	10.5256	ATRN
decreased dopaminergic neuron number MP:0011448	0.16576	0.307402	5.85664	10.5256	PITX3
abnormal endoplasmic reticulum morphology MP:0009378	0.16576	0.307402	5.85664	10.5256	CCPG1
abnormal epicardium morphology MP:0003057	0.16576	0.307402	5.85664	10.5256	NCOA6
decreased tumor latency MP:0010308	0.16576	0.307402	5.85664	10.5256	FOXO3
dilated respiratory conducting tubes MP:0010856	0.16576	0.307402	5.85664	10.5256	LOXL1
double outlet right ventricle with atrioventricular septal defect MP:0011667	0.16576	0.307402	5.85664	10.5256	MYH10
abnormal long term depression MP:0001898	0.16576	0.307402	5.85664	10.5256	GRIN2B
abnormal lung interstitium morphology MP:0002276	0.16576	0.307402	5.85664	10.5256	WFDC2
abnormal lymph node cell ratio MP:0008828	0.16576	0.307402	5.85664	10.5256	CBL
enhanced behavioral response to cocaine MP:0009754	0.16576	0.307402	5.85664	10.5256	PPP1R9B
abnormal nasal capsule morphology MP:0004726	0.16576	0.307402	5.85664	10.5256	SATB2
heart hypoplasia MP:0002740	0.16576	0.307402	5.85664	10.5256	NCOA6
abnormal olfaction MP:0001984	0.16576	0.307402	5.85664	10.5256	NAV2
abnormal pup retrieval MP:0001384	0.16576	0.307402	5.85664	10.5256	FOSB
abnormal redox activity MP:0003186	0.16576	0.307402	5.85664	10.5256	SLC5A5
increased lung compliance MP:0010895	0.16576	0.307402	5.85664	10.5256	AP4E1
increased mitochondrial size MP:0011630	0.16576	0.307402	5.85664	10.5256	CBL
increased pulmonary ventilation MP:0005575	0.16576	0.307402	5.85664	10.5256	KCNJ3
abnormal triglyceride level MP:0000187	0.16576	0.307402	5.85664	10.5256	NCOA6
increased thymocyte number MP:0000714	0.16576	0.307402	5.85664	10.5256	CD7
decreased circulating aspartate transaminase level MP:0005632	0.166109	0.307402	2.80327	5.03218	POC5;DBN1
decreased circulating fructosamine level MP:0010088	0.166109	0.307402	2.80327	5.03218	VGF;DBN1
abnormal placenta vasculature MP:0003231	0.166109	0.307402	2.80327	5.03218	NCOA6;ITGB8
lung inflammation MP:0001861	0.170209	0.314253	2.15388	3.81393	AIRE;IL2RA;FOXO3
perimembraneous ventricular septal defect MP:0010418	0.173643	0.314253	2.72174	4.7651	MYH10;PSPH
aortic valve stenosis MP:0006117	0.174611	0.314253	5.51185	9.61926	VGLL4
shiny skin MP:0001196	0.174611	0.314253	5.51185	9.61926	ST14
abnormal cell-mediated immunity MP:0002421	0.174611	0.314253	5.51185	9.61926	ORAI1
small epididymis MP:0004930	0.174611	0.314253	5.51185	9.61926	DBNDD2
thick lung-associated mesenchyme MP:0011143	0.174611	0.314253	5.51185	9.61926	BCLAF1
decreased growth hormone level MP:0005136	0.174611	0.314253	5.51185	9.61926	MBD5
underdeveloped hair follicles MP:0000382	0.174611	0.314253	5.51185	9.61926	ST14
abnormal fat cell differentiation MP:0011168	0.174611	0.314253	5.51185	9.61926	LPIN3
decreased spleen germinal center size MP:0008484	0.174611	0.314253	5.51185	9.61926	C4B
decreased uterus weight MP:0004905	0.174611	0.314253	5.51185	9.61926	VGF
delayed vaginal opening MP:0002636	0.174611	0.314253	5.51185	9.61926	VGF
glomerular crescent MP:0011506	0.174611	0.314253	5.51185	9.61926	GAS6
abnormal response to tactile stimuli MP:0005316	0.174611	0.314253	5.51185	9.61926	ELMOD1
increased pancreatic alpha cell number MP:0009176	0.174611	0.314253	5.51185	9.61926	PDX1
abnormal thymus cell ratio MP:0008827	0.174611	0.314253	5.51185	9.61926	CBL
increased sacral vertebrae number MP:0010101	0.174611	0.314253	5.51185	9.61926	GSK3A
abnormal thymus medulla morphology MP:0002375	0.174611	0.314253	5.51185	9.61926	AIRE
increased spleen germinal center size MP:0008483	0.174611	0.314253	5.51185	9.61926	BECN1
increased susceptibility to neuronal excitotoxicity MP:0008235	0.174611	0.314253	5.51185	9.61926	HNRNPAB
increased kidney weight MP:0003917	0.17743	0.317945	2.68272	4.6389	ELMOD1;AP4E1
abnormal lymph node morphology MP:0002339	0.178051	0.317945	2.10533	3.63315	CHMP2B;GSG1L;FSD2
abnormal seminiferous tubule morphology MP:0002216	0.178051	0.317945	2.10533	3.63315	GGNBP2;TRIP13;CSNK1G2
spleen hyperplasia MP:0000693	0.18123	0.317945	2.6448	4.51729	FOXO3;CBL
thin myocardium MP:0002652	0.18123	0.317945	2.6448	4.51729	CASZ1;NCOA6
asthenozoospermia MP:0002675	0.183334	0.317945	2.07416	3.51871	GSK3A;TRIP13;GALK2
abnormal amnion morphology MP:0005029	0.183368	0.317945	5.20537	8.82968	BECN1
abnormal anterior eye segment morphology MP:0005193	0.183368	0.317945	5.20537	8.82968	PITX3
blepharoptosis MP:0001344	0.183368	0.317945	5.20537	8.82968	STAMBP
abnormal bile duct morphology MP:0002928	0.183368	0.317945	5.20537	8.82968	PSPH
rostral body truncation MP:0012157	0.183368	0.317945	5.20537	8.82968	CNBP
short vibrissae MP:0001282	0.183368	0.317945	5.20537	8.82968	ORAI1
decreased chemically-elicited antinociception MP:0001982	0.183368	0.317945	5.20537	8.82968	BDKRB1
small pancreas MP:0004247	0.183368	0.317945	5.20537	8.82968	PDX1
decreased forebrain size MP:0012138	0.183368	0.317945	5.20537	8.82968	CNBP
abnormal gastric chief cell morphology MP:0004140	0.183368	0.317945	5.20537	8.82968	CCPG1
abnormal hepatocyte physiology MP:0010080	0.183368	0.317945	5.20537	8.82968	SLC13A5
dilated brain ventricles MP:0012676	0.183368	0.317945	5.20537	8.82968	MYH10
extended life span MP:0001661	0.183368	0.317945	5.20537	8.82968	EPRS
heterochrony MP:0014021	0.183368	0.317945	5.20537	8.82968	PSPH
increased circulating VLDL cholesterol level MP:0005145	0.183368	0.317945	5.20537	8.82968	CPE
abnormal sacral vertebrae morphology MP:0003050	0.183368	0.317945	5.20537	8.82968	ASXL2
abnormal synaptic vesicle morphology MP:0004769	0.183368	0.317945	5.20537	8.82968	LRRTM1
increased ovary tumor incidence MP:0008000	0.183368	0.317945	5.20537	8.82968	FOXO3
abnormal thymocyte activation MP:0003850	0.183368	0.317945	5.20537	8.82968	ORAI1
increased susceptibility to autoimmune disorder MP:0005350	0.183368	0.317945	5.20537	8.82968	AIRE
absent floor plate MP:0000926	0.183368	0.317945	5.20537	8.82968	ITGB8
absent placental labyrinth MP:0003403	0.183368	0.317945	5.20537	8.82968	NCOA6
absent subcutaneous adipose tissue MP:0008843	0.183368	0.317945	5.20537	8.82968	CHD2
abnormal coat/ hair morphology MP:0000367	0.185043	0.320446	2.60794	4.40002	FOXJ3;HNRNPH2
decreased fetal size MP:0004200	0.185991	0.321682	2.05892	3.46322	ANO6;CHD2;STX1A
abnormal placenta morphology MP:0001711	0.188658	0.322792	2.04389	3.40885	NCOA6;ITGB8;PSPH
dehydration MP:0001429	0.188867	0.322792	2.57208	4.28692	ST14;PDX1
abnormal adipose tissue physiology MP:0005666	0.192032	0.322792	4.93115	8.13686	EPRS
abnormal axonal transport MP:0004768	0.192032	0.322792	4.93115	8.13686	MFN2
decreased myocardial infarction size MP:0003038	0.192032	0.322792	4.93115	8.13686	BECN1
decreased spleen germinal center number MP:0008482	0.192032	0.322792	4.93115	8.13686	C4B
decreased spongiotrophoblast size MP:0012099	0.192032	0.322792	4.93115	8.13686	NCOA6
decreased susceptibility to neuronal excitotoxicity MP:0008236	0.192032	0.322792	4.93115	8.13686	PPP1R9B
abnormal hyoid bone morphology MP:0003056	0.192032	0.322792	4.93115	8.13686	SATB2
abnormal interatrial septum morphology MP:0000282	0.192032	0.322792	4.93115	8.13686	PSPH
delayed sexual maturation MP:0001938	0.192032	0.322792	4.93115	8.13686	VGF
dilated vasculature MP:0004938	0.192032	0.322792	4.93115	8.13686	NCOA6
enhanced lipolysis MP:0008034	0.192032	0.322792	4.93115	8.13686	EPRS
abnormal mechanical nociception MP:0002734	0.192032	0.322792	4.93115	8.13686	BDKRB1
abnormal nasal cavity morphology MP:0002237	0.192032	0.322792	4.93115	8.13686	PSPH
increased endoplasmic reticulum stress MP:0020354	0.192032	0.322792	4.93115	8.13686	CCPG1
increased histiocytic sarcoma incidence MP:0009321	0.192032	0.322792	4.93115	8.13686	BECN1
increased malignant tumor incidence MP:0002018	0.192032	0.322792	4.93115	8.13686	BECN1
increased mammary gland tumor incidence MP:0010299	0.192032	0.322792	4.93115	8.13686	BECN1
abnormal thoracic cage shape MP:0010099	0.192032	0.322792	4.93115	8.13686	ANO6
increased susceptibility to infection MP:0002406	0.192032	0.322792	4.93115	8.13686	CAP2
insulitis MP:0004031	0.192032	0.322792	4.93115	8.13686	AIRE
kinked sperm flagellum MP:0009237	0.192032	0.322792	4.93115	8.13686	GALK2
increased circulating bilirubin level MP:0005344	0.196547	0.329943	2.50324	4.0724	YWHAB;PSPH
decreased testis weight MP:0004852	0.19697	0.329943	1.77576	2.88509	CCND2;PTTG1;VGF;CSNK1G2
abnormal heart left ventricle morphology MP:0003921	0.200402	0.329943	2.47018	3.97064	KLHL29;AP4E1
decreased subcutaneous adipose tissue amount MP:0008844	0.200402	0.329943	2.47018	3.97064	MBD5;CHD2
abnormal adenohypophysis morphology MP:0004163	0.200605	0.329943	4.68436	7.52504	PSPH
abnormal aortic valve morphology MP:0002747	0.200605	0.329943	4.68436	7.52504	MYH10
prolonged diestrus MP:0009011	0.200605	0.329943	4.68436	7.52504	AGPAT1
small gonad MP:0001116	0.200605	0.329943	4.68436	7.52504	TRIP13
abnormal germ layer development MP:0001674	0.200605	0.329943	4.68436	7.52504	RAB10
decreased serotonin level MP:0010070	0.200605	0.329943	4.68436	7.52504	MAGED1
dry skin MP:0003853	0.200605	0.329943	4.68436	7.52504	ST14
abnormal platelet activation MP:0006298	0.200605	0.329943	4.68436	7.52504	ORAI1
increased basal metabolism MP:0008965	0.200605	0.329943	4.68436	7.52504	VGF
increased cellular sensitivity to ultraviolet irradiation MP:0008410	0.200605	0.329943	4.68436	7.52504	CHD2
abnormal sperm mitochondrial sheath morphology MP:0009832	0.200605	0.329943	4.68436	7.52504	GALK2
abnormal synaptonemal complex MP:0009452	0.200605	0.329943	4.68436	7.52504	TRIP13
increased susceptibility to fungal infection MP:0005399	0.200605	0.329943	4.68436	7.52504	AIRE
increased susceptibility to ischemic brain injury MP:0003076	0.200605	0.329943	4.68436	7.52504	ENTPD1
thin cerebral cortex MP:0006254	0.204265	0.335561	2.43797	3.87232	LRRTM1;PSPH
abnormal myocardium layer morphology MP:0005329	0.208137	0.33823	2.40659	3.77729	NCOA6;CAP2
abnormal blood cell morphology/development MP:0002429	0.209088	0.33823	4.46107	6.98158	CHD2
decreased fluid intake MP:0011942	0.209088	0.33823	4.46107	6.98158	TRIB2
abnormal double-negative T cell morphology MP:0002407	0.209088	0.33823	4.46107	6.98158	CBL
decreased inner cell mass proliferation MP:0012113	0.209088	0.33823	4.46107	6.98158	RPTOR
abnormal keratinocyte morphology MP:0002655	0.209088	0.33823	4.46107	6.98158	ROCK1
dilated heart ventricle MP:0008022	0.209088	0.33823	4.46107	6.98158	CAP2
eyelids fail to open MP:0005176	0.209088	0.33823	4.46107	6.98158	PITX3
fused cornea and lens MP:0001307	0.209088	0.33823	4.46107	6.98158	PITX3
increased interleukin-12 secretion MP:0008663	0.209088	0.33823	4.46107	6.98158	AIRE
myocardial fiber degeneration MP:0004566	0.209088	0.33823	4.46107	6.98158	CHD2
absent segment of posterior cerebral artery MP:0013840	0.209088	0.33823	4.46107	6.98158	PSPH
absent startle reflex MP:0006359	0.209088	0.33823	4.46107	6.98158	ELMOD1
increased spleen weight MP:0004952	0.210332	0.339844	1.93111	3.01073	C4B;AIRE;FOXJ3
failure to gastrulate MP:0001696	0.215903	0.345307	2.34619	3.59654	FASTKD5;CHD2
abnormal placenta labyrinth morphology MP:0001716	0.215903	0.345307	2.34619	3.59654	SETD2;GGNBP2
tonic seizures MP:0002826	0.21748	0.345307	4.25808	6.49632	CTSD
abnormal energy expenditure MP:0005450	0.21748	0.345307	4.25808	6.49632	CPE
abnormal hypoglossal nerve topology MP:0013836	0.21748	0.345307	4.25808	6.49632	PSPH
abnormal impulse conducting system conduction MP:0003137	0.21748	0.345307	4.25808	6.49632	CAP2
abnormal iris pigmentation MP:0005102	0.21748	0.345307	4.25808	6.49632	PITX3
forebrain hypoplasia MP:0000784	0.21748	0.345307	4.25808	6.49632	SETD2
abnormal nursing MP:0001382	0.21748	0.345307	4.25808	6.49632	FOSB
increased cell death MP:0012556	0.21748	0.345307	4.25808	6.49632	MED20
increased cerebral infarction size MP:0006060	0.21748	0.345307	4.25808	6.49632	ENTPD1
abnormal response to transplant MP:0005671	0.21748	0.345307	4.25808	6.49632	CYTIP
increased hemangiosarcoma incidence MP:0003667	0.21748	0.345307	4.25808	6.49632	FOXO3
abnormal synaptic plasticity MP:0004859	0.21748	0.345307	4.25808	6.49632	BTBD9
lordosis MP:0000162	0.21748	0.345307	4.25808	6.49632	CHD2
abnormal suckling behavior MP:0001436	0.223695	0.351989	2.28873	3.42732	MYH10;GRIN2B
no abnormal phenotype detected MP:0002169	0.223763	0.351989	1.22235	1.83007	PNMT;BECN1;GSK3A;SVOP;LRP1;AIRE;ATN1;PDX1;SORBS2;EPRS;CHD2;PROKR1;LIN28B;LRRTM1;VTI1A;COL20A1;BDKRB1;TRIB2;MYH10;STX1A;SH3GL2
abnormal bile salt homeostasis MP:0005365	0.225785	0.351989	4.07274	6.06094	NCOA6
abnormal body temperature homeostasis MP:0001777	0.225785	0.351989	4.07274	6.06094	UCP1
abnormal cardiac muscle relaxation MP:0004084	0.225785	0.351989	4.07274	6.06094	TNNC1
shortened QT interval MP:0003900	0.225785	0.351989	4.07274	6.06094	TMEM256
abnormal embryonic/fetal subventricular zone morphology MP:0004274	0.225785	0.351989	4.07274	6.06094	ITGB8
abnormal first pharyngeal arch morphology MP:0006337	0.225785	0.351989	4.07274	6.06094	SATB2
abnormal foregut morphology MP:0000474	0.225785	0.351989	4.07274	6.06094	PDX1
abnormal keratinocyte differentiation MP:0002656	0.225785	0.351989	4.07274	6.06094	ST14
abnormal lens development MP:0005545	0.225785	0.351989	4.07274	6.06094	PITX3
abnormal skin appearance MP:0009931	0.225785	0.351989	4.07274	6.06094	ST14
abnormal sperm motility MP:0002674	0.225785	0.351989	4.07274	6.06094	GALK2
abnormal thalamus morphology MP:0000832	0.225785	0.351989	4.07274	6.06094	ATRN
increased thymocyte apoptosis MP:0009541	0.225785	0.351989	4.07274	6.06094	ST14
abnormal xenobiotic pharmacokinetics MP:0008875	0.225785	0.351989	4.07274	6.06094	LRRTM1
reduced male fertility MP:0001922	0.227914	0.354906	1.66457	2.46154	VGF;AIRE;NCOA6;ATN1
reduced female fertility MP:0001923	0.230172	0.356314	1.65715	2.43424	PTTG1;VGF;NCOA6;FOXO3
pulmonary fibrosis MP:0006050	0.234001	0.356314	3.90284	5.6686	ENTPD1
short ribs MP:0004672	0.234001	0.356314	3.90284	5.6686	ANO6
decreased circulating sodium level MP:0005634	0.234001	0.356314	3.90284	5.6686	UCP1
thymus hyperplasia MP:0000708	0.234001	0.356314	3.90284	5.6686	PTTG1
ventricular hypoplasia MP:0000279	0.234001	0.356314	3.90284	5.6686	MYH10
abnormal facial nerve morphology MP:0001071	0.234001	0.356314	3.90284	5.6686	MYH10
decreased seminal vesicle weight MP:0004910	0.234001	0.356314	3.90284	5.6686	VGF
disorganized myocardium MP:0002190	0.234001	0.356314	3.90284	5.6686	NCOA6
abnormal optic stalk morphology MP:0004268	0.234001	0.356314	3.90284	5.6686	PSPH
abnormal palatal shelf fusion at midline MP:0009887	0.234001	0.356314	3.90284	5.6686	NCOA6
increased chemical nociceptive threshold MP:0008531	0.234001	0.356314	3.90284	5.6686	PROKR1
increased circulating fructosamine level MP:0010087	0.234001	0.356314	3.90284	5.6686	FAM53B
increased cornea thickness MP:0011962	0.234001	0.356314	3.90284	5.6686	TRIB2
abnormal Schwann cell morphology MP:0001106	0.234001	0.356314	3.90284	5.6686	CLDN19
increased liver glycogen level MP:0010400	0.234001	0.356314	3.90284	5.6686	GSK3A
abnormal spleen germinal center morphology MP:0002359	0.234001	0.356314	3.90284	5.6686	C4B
increased myocardial infarction size MP:0003037	0.234001	0.356314	3.90284	5.6686	BECN1
intracerebral hemorrhage MP:0001916	0.234001	0.356314	3.90284	5.6686	ITGB8
liver degeneration MP:0003103	0.234001	0.356314	3.90284	5.6686	LRP1
abnormal cerebral cortex morphology MP:0000788	0.235326	0.357935	1.81815	2.63047	ATRN;STAMBP;MYH10
increased body weight MP:0001260	0.236977	0.360048	1.63528	2.35447	RNF10;TRIP13;CBL;CSNK1G2
astrocytosis MP:0003354	0.239339	0.360314	2.18184	3.11976	ATRN;TRIB2
abnormal excitatory postsynaptic currents MP:0002910	0.239339	0.360314	2.18184	3.11976	GRM7;GSG1L
abnormal tail morphology MP:0002111	0.239339	0.360314	2.18184	3.11976	TRIP13;DNASE1L2
abnormal heart development MP:0000267	0.240952	0.360314	1.79481	2.55429	CASZ1;NCOA6;VGLL4
autoimmune response MP:0001844	0.242131	0.360314	3.74654	5.31363	AIRE
blindness MP:0002001	0.242131	0.360314	3.74654	5.31363	CTSD
abnormal cardiac muscle contractility MP:0002972	0.242131	0.360314	3.74654	5.31363	TNNC1
small mandible MP:0004592	0.242131	0.360314	3.74654	5.31363	CNBP
abnormal cochlear ganglion morphology MP:0002855	0.242131	0.360314	3.74654	5.31363	CTSD
wrinkled skin MP:0001211	0.242131	0.360314	3.74654	5.31363	ST14
abnormal fetal cardiomyocyte proliferation MP:0003567	0.242131	0.360314	3.74654	5.31363	NCOA6
abnormal hematopoietic stem cell morphology MP:0004808	0.242131	0.360314	3.74654	5.31363	FOXO3
diaphragmatic hernia MP:0003924	0.242131	0.360314	3.74654	5.31363	LRP1
abnormal long term spatial reference memory MP:0008432	0.242131	0.360314	3.74654	5.31363	DGKB
ectopic Purkinje cell MP:0000885	0.242131	0.360314	3.74654	5.31363	MYH10
embryonic lethality at implantation, complete penetrance MP:0011093	0.242131	0.360314	3.74654	5.31363	MED20
abnormal palate morphology MP:0003755	0.242131	0.360314	3.74654	5.31363	SATB2
abnormal stomach mucosa morphology MP:0010792	0.242131	0.360314	3.74654	5.31363	AIRE
increased memory T cell number MP:0008049	0.242131	0.360314	3.74654	5.31363	IL2RA
short limbs MP:0000547	0.243259	0.361601	2.15665	3.0487	SATB2;ANO6
perinatal lethality, complete penetrance MP:0011089	0.24383	0.362058	1.61398	2.27779	LRP1;SATB2;ORAI1;ARL8B
increased inflammatory response MP:0001846	0.247182	0.365558	2.13203	2.97979	AIRE;FOXO3
brain vacuoles MP:0008025	0.250175	0.365558	3.60226	4.99127	ATRN
reddish skin MP:0001190	0.250175	0.365558	3.60226	4.99127	ST14
abnormal cellular extravasation MP:0009858	0.250175	0.365558	3.60226	4.99127	CYTIP
decreased bone ossification MP:0020040	0.250175	0.365558	3.60226	4.99127	ANO6
abnormal cochlear hair cell stereociliary bundle morphology MP:0004521	0.250175	0.365558	3.60226	4.99127	ELMOD1
small superior cervical ganglion MP:0001015	0.250175	0.365558	3.60226	4.99127	PSPH
decreased lumbar vertebrae number MP:0004647	0.250175	0.365558	3.60226	4.99127	GSK3A
abnormal eye muscle morphology MP:0003686	0.250175	0.365558	3.60226	4.99127	PSPH
abnormal hormone level MP:0003953	0.250175	0.365558	3.60226	4.99127	CPE
increased double-positive T cell number MP:0005091	0.250175	0.365558	3.60226	4.99127	CD7
increased fibroblast apoptosis MP:0013501	0.250175	0.365558	3.60226	4.99127	NCOA6
increased lung adenoma incidence MP:0002048	0.250175	0.365558	3.60226	4.99127	BECN1
abnormal thrombosis MP:0005048	0.250175	0.365558	3.60226	4.99127	CTSD
abnormal Wolffian duct morphology MP:0003827	0.250175	0.365558	3.60226	4.99127	PSPH
small heart MP:0002188	0.251108	0.366143	2.10797	2.91295	POLE2;TRH
decreased IgM level MP:0001806	0.251108	0.366143	2.10797	2.91295	PTTG1;PITX3
increased thermal nociceptive threshold MP:0001973	0.255035	0.370882	2.08444	2.84809	PROKR1;NAV2
abnormal brain commissure morphology MP:0002199	0.258134	0.370882	3.46867	4.69754	PSPH
abnormal cerebellar Purkinje cell layer MP:0000875	0.258134	0.370882	3.46867	4.69754	MYH10
small uterus MP:0002637	0.258134	0.370882	3.46867	4.69754	ADNP2
stomach inflammation MP:0001873	0.258134	0.370882	3.46867	4.69754	AIRE
thin myocardium compact layer MP:0004057	0.258134	0.370882	3.46867	4.69754	NCOA6
abnormal ear morphology MP:0002102	0.258134	0.370882	3.46867	4.69754	ELMOD1
decreased mature ovarian follicle number MP:0002682	0.258134	0.370882	3.46867	4.69754	FOXO3
decreased pulmonary respiratory rate MP:0005574	0.258134	0.370882	3.46867	4.69754	KCNJ3
abnormal jaw morphology MP:0000454	0.258134	0.370882	3.46867	4.69754	SATB2
heart inflammation MP:0001853	0.258134	0.370882	3.46867	4.69754	CHD2
abnormal outer ear morphology MP:0002177	0.258134	0.370882	3.46867	4.69754	PSPH
increased circulating interleukin-1 beta level MP:0008641	0.258134	0.370882	3.46867	4.69754	DUSP11
abnormal Z line morphology MP:0004091	0.258134	0.370882	3.46867	4.69754	CASZ1
fetal growth retardation MP:0004201	0.258963	0.371685	2.06143	2.78514	CHD2;PSPH
female infertility MP:0001926	0.259987	0.372766	1.56635	2.11006	CCND2;NCOA6;FOXO3;AGPAT1
increased T cell proliferation MP:0005348	0.262892	0.376298	2.03892	2.72402	AIRE;FOXO3
brachydactyly MP:0002544	0.266009	0.376298	3.34462	4.42903	DNASE1L2
abnormal B cell activation MP:0008217	0.266009	0.376298	3.34462	4.42903	ORAI1
rectal prolapse MP:0000493	0.266009	0.376298	3.34462	4.42903	LOXL1
decreased ovary weight MP:0004856	0.266009	0.376298	3.34462	4.42903	VGF
decreased susceptibility to pharmacologically induced seizures MP:0002887	0.266009	0.376298	3.34462	4.42903	PPP1R9B
abnormal megakaryocyte morphology MP:0002417	0.266009	0.376298	3.34462	4.42903	ANO6
enlarged urinary bladder MP:0011874	0.266009	0.376298	3.34462	4.42903	DBNDD2
eye hemorrhage MP:0006203	0.266009	0.376298	3.34462	4.42903	DNASE1L2
increased circulating magnesium level MP:0010092	0.266009	0.376298	3.34462	4.42903	DBN1
abnormal tongue morphology MP:0000762	0.266009	0.376298	3.34462	4.42903	WNT10A
absent mature ovarian follicles MP:0001132	0.266009	0.376298	3.34462	4.42903	VGF
pale kidney MP:0004969	0.266009	0.376298	3.34462	4.42903	CHD2
decreased circulating leptin level MP:0005668	0.266822	0.376674	2.0169	2.66467	AGPAT1;CBL
abnormal nervous system electrophysiology MP:0002272	0.266822	0.376674	2.0169	2.66467	BTBD9;SCN2B
increased lymphoma incidence MP:0012431	0.270752	0.381829	1.99534	2.60702	BECN1;CHD2
colitis MP:0002816	0.2738	0.383376	3.22912	4.18287	IL2RA
abnormal epidermis stratum granulosum morphology MP:0001239	0.2738	0.383376	3.22912	4.18287	ST14
decreased susceptibility to type I hypersensitivity reaction MP:0005597	0.2738	0.383376	3.22912	4.18287	ORAI1
abnormal muscle electrophysiology MP:0004145	0.2738	0.383376	3.22912	4.18287	ENTPD1
abnormal semicircular canal morphology MP:0002428	0.2738	0.383376	3.22912	4.18287	PSPH
abnormal spleen marginal zone morphology MP:0002362	0.2738	0.383376	3.22912	4.18287	AIRE
abnormal vertebral body morphology MP:0000141	0.2738	0.383376	3.22912	4.18287	PSPH
arrest of male meiosis MP:0008261	0.27468	0.383437	1.97424	2.551	TRIP13;AGPAT1
abnormal neuron morphology MP:0002882	0.27468	0.383437	1.97424	2.551	ATRN;PPP1R9B
increased B cell number MP:0005014	0.27468	0.383437	1.97424	2.551	BCLAF1;AIRE
decreased cell proliferation MP:0000352	0.277994	0.387669	1.65646	2.12052	RAB10;SBNO1;PTTG1
prolonged estrous cycle MP:0009006	0.281509	0.390197	3.12133	3.95656	VGF
abnormal DNA methylation MP:0008877	0.281509	0.390197	3.12133	3.95656	UHRF2
lymph node hypoplasia MP:0008101	0.281509	0.390197	3.12133	3.95656	CYTIP
myeloid hyperplasia MP:0010373	0.281509	0.390197	3.12133	3.95656	CBL
acanthosis MP:0001874	0.281509	0.390197	3.12133	3.95656	ST14
pancreatic islet hyperplasia MP:0005491	0.281509	0.390197	3.12133	3.95656	CPE
deafness MP:0001967	0.282535	0.390438	1.93333	2.44364	ELMOD1;CTSD
decreased double-positive T cell number MP:0005092	0.282535	0.390438	1.93333	2.44364	ST14;CTSD
abnormal embryo turning MP:0001700	0.282535	0.390438	1.93333	2.44364	POLE2;DBN1
decreased eosinophil cell number MP:0005012	0.28646	0.3948	1.91351	2.39219	IL2RA;WFDC2
alopecia MP:0000414	0.28646	0.3948	1.91351	2.39219	ST14;ORAI1
bradykinesia MP:0005156	0.289137	0.3948	3.02049	3.74798	CTSD
abnormal capillary morphology MP:0003658	0.289137	0.3948	3.02049	3.74798	ITGB8
decreased cytotoxic T cell cytolysis MP:0005079	0.289137	0.3948	3.02049	3.74798	CD7
abnormal feces composition MP:0003868	0.289137	0.3948	3.02049	3.74798	NCOA6
decreased trophoblast giant cell number MP:0001713	0.289137	0.3948	3.02049	3.74798	MFN2
abnormal microglial cell morphology MP:0000136	0.289137	0.3948	3.02049	3.74798	CTSD
impaired wound healing MP:0001792	0.289137	0.3948	3.02049	3.74798	NCOA6
increased autoantibody level MP:0003725	0.289137	0.3948	3.02049	3.74798	AIRE
increased brown adipose tissue amount MP:0000005	0.289137	0.3948	3.02049	3.74798	UCP1
increased pulmonary respiratory rate MP:0005573	0.289137	0.3948	3.02049	3.74798	PITX3
abnormal spermatogenesis MP:0001156	0.289513	0.394921	1.61805	2.00566	GGNBP2;AGPAT1;YBX3
abnormal motor coordination/balance MP:0001516	0.290382	0.395714	1.89408	2.34214	CPE;MYO1H
abnormal epididymis morphology MP:0002631	0.294302	0.400335	1.87505	2.29346	VTI1A;KCNJ3
abnormal crypts of Lieberkuhn morphology MP:0000490	0.296684	0.400335	2.92595	3.55528	CTSD
decreased pancreatic beta cell number MP:0003339	0.296684	0.400335	2.92595	3.55528	PDX1
abnormal inferior vena cava morphology MP:0006063	0.296684	0.400335	2.92595	3.55528	PSPH
abnormal long term object recognition memory MP:0002801	0.296684	0.400335	2.92595	3.55528	SORBS2
abnormal lymphatic vessel morphology MP:0001879	0.296684	0.400335	2.92595	3.55528	CASZ1
increased IgG2b level MP:0008501	0.296684	0.400335	2.92595	3.55528	IL2RA
abnormal systemic arterial blood pressure MP:0000230	0.296684	0.400335	2.92595	3.55528	PNMT
absent head fold MP:0012724	0.296684	0.400335	2.92595	3.55528	FASTKD5
overexpanded pulmonary alveoli MP:0001183	0.296684	0.400335	2.92595	3.55528	LOXL1
extramedullary hematopoiesis MP:0000240	0.29822	0.402012	1.85639	2.24609	CHD2;CBL
neonatal lethality, incomplete penetrance MP:0011088	0.299999	0.402899	1.46146	1.75957	NCOA6;CNBP;ANO6;CBL
increased sensitivity to induced morbidity/mortality MP:0009763	0.301067	0.402899	1.58137	1.89831	C4B;DUSP11;CSNK1G2
abnormal CNS synaptic transmission MP:0002206	0.302133	0.402899	1.8381	2.19999	TRIB2;GRIN2B
abnormal T cell differentiation MP:0002145	0.302133	0.402899	1.8381	2.19999	TFAP4;CBL
increased sensitivity to xenobiotic induced morbidity/mortality MP:0009766	0.302133	0.402899	1.8381	2.19999	GRM7;FOXO3
abnormal chemokine level MP:0008721	0.304152	0.402899	2.83714	3.37684	AIRE
decreased dopamine level MP:0005643	0.304152	0.402899	2.83714	3.37684	PITX3
decreased interleukin-10 secretion MP:0008661	0.304152	0.402899	2.83714	3.37684	ORAI1
abnormal fat cell morphology MP:0009115	0.304152	0.402899	2.83714	3.37684	CBL
decreased pulmonary ventilation MP:0005576	0.304152	0.402899	2.83714	3.37684	KCNJ3
abnormal hair cycle MP:0000427	0.304152	0.402899	2.83714	3.37684	CTSD
abnormal hypothalamus morphology MP:0000837	0.304152	0.402899	2.83714	3.37684	NCOA6
abnormal ocular fundus morphology MP:0002864	0.304152	0.402899	2.83714	3.37684	PITX3
abnormal optic cup morphology MP:0004269	0.304152	0.402899	2.83714	3.37684	PSPH
impaired skeletal muscle contractility MP:0002841	0.304152	0.402899	2.83714	3.37684	FOXJ3
abnormal seminiferous tubule epithelium morphology MP:0011750	0.304152	0.402899	2.83714	3.37684	GGNBP2
abnormal spongiotrophoblast layer morphology MP:0004255	0.304152	0.402899	2.83714	3.37684	NCOA6
increased NK cell number MP:0008044	0.304152	0.402899	2.83714	3.37684	FOXO3
abnormal extraembryonic tissue morphology MP:0002086	0.306043	0.405014	1.82016	2.15512	RAB10;ITGB8
postnatal growth retardation MP:0001732	0.309616	0.408358	1.26499	1.4831	ATRN;MBD5;ASXL2;PDX1;STAMBP;TRH;CHD2;CAP2
paralysis MP:0000753	0.31154	0.408358	2.75355	3.21127	AIRE
blood in lymph vessels MP:0013971	0.31154	0.408358	2.75355	3.21127	PSPH
abnormal eyelid morphology MP:0001340	0.31154	0.408358	2.75355	3.21127	ROCK1
decreased neuron apoptosis MP:0003204	0.31154	0.408358	2.75355	3.21127	MAGED1
decreased regulatory T cell number MP:0004974	0.31154	0.408358	2.75355	3.21127	AIRE
decreased triglyceride level MP:0005318	0.31154	0.408358	2.75355	3.21127	LPIN3
abnormal middle ear ossicle morphology MP:0005105	0.31154	0.408358	2.75355	3.21127	PSPH
abnormal object recognition memory MP:0001458	0.31154	0.408358	2.75355	3.21127	CARF
increased sensitivity to induced cell death MP:0008943	0.31154	0.408358	2.75355	3.21127	CSNK1G2
weight loss MP:0001263	0.312644	0.409025	1.5463	1.79786	AIRE;NAV2;CHD2
increased neutrophil cell number MP:0000219	0.312644	0.409025	1.5463	1.79786	C4B;IL2RA;ATN1
abnormal hepatocyte morphology MP:0000607	0.317747	0.411662	1.76837	2.02744	NCOA6;SLC13A5
abnormal renal glomerulus morphology MP:0005325	0.317747	0.411662	1.76837	2.02744	C4B;GAS6
abnormal brain vasculature morphology MP:0004950	0.318851	0.411662	2.67475	3.05732	ITGB8
abnormal choroid plexus morphology MP:0000820	0.318851	0.411662	2.67475	3.05732	PSPH
decreased corpus callosum size MP:0000781	0.318851	0.411662	2.67475	3.05732	AP4E1
decreased pro-B cell number MP:0008208	0.318851	0.411662	2.67475	3.05732	WBP1L
abnormal heart echocardiography feature MP:0011925	0.318851	0.411662	2.67475	3.05732	TNNC1
increased brain weight MP:0002176	0.318851	0.411662	2.67475	3.05732	MBD5
abnormal sciatic nerve morphology MP:0002651	0.318851	0.411662	2.67475	3.05732	AIRE
abnormal splenic cell ratio MP:0008826	0.318851	0.411662	2.67475	3.05732	CBL
increased megakaryocyte cell number MP:0008254	0.318851	0.411662	2.67475	3.05732	CHD2
abnormal synaptic vesicle number MP:0004792	0.318851	0.411662	2.67475	3.05732	STX1A
lumbar vertebral transformation MP:0004616	0.318851	0.411662	2.67475	3.05732	ASXL2
absent ovarian follicles MP:0002777	0.318851	0.411662	2.67475	3.05732	TRIP13
double outlet right ventricle MP:0000284	0.325525	0.415538	1.73545	1.94772	MYH10;PSPH
abnormal branching of the mammary ductal tree MP:0000662	0.326084	0.415538	2.60032	2.91391	CBL
abnormal breathing pattern MP:0001951	0.326084	0.415538	2.60032	2.91391	PITX3
short maxilla MP:0000097	0.326084	0.415538	2.60032	2.91391	SATB2
decreased bone mass MP:0004016	0.326084	0.415538	2.60032	2.91391	PITX3
decreased cardiac output MP:0003393	0.326084	0.415538	2.60032	2.91391	AP4E1
small lens MP:0001306	0.326084	0.415538	2.60032	2.91391	NCOA6
diarrhea MP:0005036	0.326084	0.415538	2.60032	2.91391	IL2RA
abnormal lens fiber morphology MP:0002840	0.326084	0.415538	2.60032	2.91391	LOXL1
impaired behavioral response to xenobiotic MP:0009747	0.326084	0.415538	2.60032	2.91391	DGKB
impaired macrophage chemotaxis MP:0003799	0.326084	0.415538	2.60032	2.91391	ROCK1
increased cardiomyocyte apoptosis MP:0003222	0.326084	0.415538	2.60032	2.91391	MYH10
abnormal social/conspecific interaction MP:0002557	0.326084	0.415538	2.60032	2.91391	GRIN2B
lethality at weaning, incomplete penetrance MP:0011084	0.326084	0.415538	2.60032	2.91391	STX1A
cardiac hypertrophy MP:0001625	0.329406	0.419382	1.71944	1.90938	MYH10;VGLL4
abnormal autophagy MP:0008260	0.333241	0.421195	2.52991	2.78009	ROCK1
decreased dendritic cell number MP:0008127	0.333241	0.421195	2.52991	2.78009	AIRE
decreased gonadal fat pad weight MP:0009283	0.333241	0.421195	2.52991	2.78009	MBD5
abnormal heart atrium morphology MP:0003105	0.333241	0.421195	2.52991	2.78009	MYH10
dilated liver sinusoidal spaces MP:0000602	0.333241	0.421195	2.52991	2.78009	DBN1
abnormal oocyte morphology MP:0001125	0.333241	0.421195	2.52991	2.78009	FOXO3
abnormal skeletal muscle fiber type ratio MP:0009409	0.333241	0.421195	2.52991	2.78009	FOXJ3
abnormal cell cycle MP:0003077	0.33328	0.421195	1.70372	1.872	HDAC1;CHD2
abnormal adrenal gland morphology MP:0000639	0.340322	0.426955	2.46321	2.655	TNNC1
abnormal frontal bone morphology MP:0000107	0.340322	0.426955	2.46321	2.655	SATB2
abnormal leukocyte adhesion MP:0003628	0.340322	0.426955	2.46321	2.655	ROCK1
abnormal mast cell physiology MP:0002423	0.340322	0.426955	2.46321	2.655	ORAI1
abnormal spleen white pulp morphology MP:0002357	0.340322	0.426955	2.46321	2.655	CTSD
increased mean systemic arterial blood pressure MP:0004875	0.340322	0.426955	2.46321	2.655	VGF
increased rib number MP:0000480	0.340322	0.426955	2.46321	2.655	PSPH
increased systemic arterial diastolic blood pressure MP:0006143	0.340322	0.426955	2.46321	2.655	VGF
abnormal limb bud morphology MP:0005650	0.347328	0.433372	2.39993	2.53789	LRP1
heart right ventricle hypertrophy MP:0000276	0.347328	0.433372	2.39993	2.53789	TNNC1
holoprosencephaly MP:0005157	0.347328	0.433372	2.39993	2.53789	PSPH
abnormal spleen B cell follicle morphology MP:0008470	0.347328	0.433372	2.39993	2.53789	CTSD
abnormal telencephalon morphology MP:0000787	0.347328	0.433372	2.39993	2.53789	DBN1
abnormal vitreous body morphology MP:0002699	0.347328	0.433372	2.39993	2.53789	AP4E1
male infertility MP:0001925	0.352457	0.438836	1.2545	1.30823	GSK3A;GGNBP2;NCOA5;AGPAT1;YBX3;GALK2
abnormal blood circulation MP:0002128	0.35426	0.438836	2.33981	2.42808	CASZ1
abnormal midbrain development MP:0003864	0.35426	0.438836	2.33981	2.42808	POLE2
enlarged uterus MP:0004906	0.35426	0.438836	2.33981	2.42808	SLITRK2
abnormal optic nerve morphology MP:0001330	0.35426	0.438836	2.33981	2.42808	NAV2
increased circulating corticosterone level MP:0001745	0.35426	0.438836	2.33981	2.42808	VGF
abnormal tumor necrosis factor level MP:0008752	0.35426	0.438836	2.33981	2.42808	MAGED1
narrow eye opening MP:0005287	0.35426	0.438836	2.33981	2.42808	RAB3GAP2
decreased birth body size MP:0009703	0.360206	0.443734	1.60122	1.63497	NCOA6;CHD2
increased liver weight MP:0002981	0.360206	0.443734	1.60122	1.63497	RNF10;NCOA6
decreased bone mineralization MP:0020137	0.361119	0.443734	2.28263	2.32496	ANO6
disheveled coat MP:0001511	0.361119	0.443734	2.28263	2.32496	CHD2
enlarged myocardial fiber MP:0004564	0.361119	0.443734	2.28263	2.32496	MYH10
hepatic necrosis MP:0001654	0.361119	0.443734	2.28263	2.32496	CHD2
impaired neutrophil recruitment MP:0008719	0.361119	0.443734	2.28263	2.32496	ROCK1
abnormal vascular smooth muscle morphology MP:0005592	0.361119	0.443734	2.28263	2.32496	ROCK1
increased vascular permeability MP:0003070	0.361119	0.443734	2.28263	2.32496	GAS6
abnormal cell differentiation MP:0005076	0.367906	0.450463	2.22817	2.22801	RPTOR
decreased follicular B cell number MP:0008174	0.367906	0.450463	2.22817	2.22801	AIRE
abnormal immune system morphology MP:0000685	0.367906	0.450463	2.22817	2.22801	BECN1
abnormal intestinal mucosa morphology MP:0000511	0.367906	0.450463	2.22817	2.22801	CTSD
abnormal trabecular bone morphology MP:0000130	0.371626	0.454614	1.56095	1.54513	SATB2;ANO6
decreased B-1 B cell number MP:0004978	0.37462	0.45544	2.17624	2.13672	WBP1L
abnormal cell cycle checkpoint function MP:0004045	0.37462	0.45544	2.17624	2.13672	PTTG1
trabecula carnea hypoplasia MP:0000295	0.37462	0.45544	2.17624	2.13672	NCOA6
decreased thermal nociceptive threshold MP:0003998	0.37462	0.45544	2.17624	2.13672	PITX3
head bobbing MP:0001410	0.37462	0.45544	2.17624	2.13672	ELMOD1
abnormal ovarian follicle morphology MP:0001131	0.37462	0.45544	2.17624	2.13672	VGF
lethality, incomplete penetrance MP:0010831	0.37462	0.45544	2.17624	2.13672	ROCK1
decreased B cell number MP:0005017	0.376262	0.457032	1.37799	1.34694	ELMOD1;WBP1L;TRIB2
decreased apoptosis MP:0006043	0.381264	0.459858	2.12667	2.05067	FOXO3
decreased circulating testosterone level MP:0002780	0.381264	0.459858	2.12667	2.05067	CSNK1G2
abnormal immunoglobulin level MP:0002490	0.381264	0.459858	2.12667	2.05067	PITX3
decreased white fat cell size MP:0009133	0.381264	0.459858	2.12667	2.05067	EPRS
failure of blastocyst to hatch from the zona pellucida MP:0003694	0.381264	0.459858	2.12667	2.05067	MED20
abnormal osteoblast physiology MP:0005006	0.381264	0.459858	2.12667	2.05067	ANO6
microgliosis MP:0008918	0.381264	0.459858	2.12667	2.05067	TRIB2
overriding aortic valve MP:0000273	0.381264	0.459858	2.12667	2.05067	MYH10
prenatal lethality prior to heart atrial septation MP:0013294	0.387837	0.464931	2.0793	1.96945	MYH10
decreased interleukin-2 secretion MP:0008688	0.387837	0.464931	2.0793	1.96945	ORAI1
abnormal hindbrain morphology MP:0000841	0.387837	0.464931	2.0793	1.96945	PSPH
abnormal myelopoiesis MP:0001601	0.387837	0.464931	2.0793	1.96945	AIRE
increased lung adenocarcinoma incidence MP:0002027	0.387837	0.464931	2.0793	1.96945	BECN1
increased sarcoma incidence MP:0002032	0.387837	0.464931	2.0793	1.96945	CYTIP
absent inner cell mass proliferation MP:0012114	0.387837	0.464931	2.0793	1.96945	MED20
decreased brain size MP:0000774	0.390476	0.467686	1.49813	1.40883	ANKFY1;PPP1R9B
increased apoptosis MP:0006042	0.394216	0.46986	1.48617	1.38341	SBNO1;CHD4
abnormal double-strand DNA break repair MP:0010948	0.394341	0.46986	2.034	1.89272	TRIP13
thoracic vertebral transformation MP:0004618	0.394341	0.46986	2.034	1.89272	ASXL2
abnormal epidermis stratum corneum morphology MP:0001240	0.394341	0.46986	2.034	1.89272	ST14
fusion of vertebral arches MP:0004613	0.394341	0.46986	2.034	1.89272	PSPH
increased T cell derived lymphoma incidence MP:0002024	0.394341	0.46986	2.034	1.89272	CHD2
decreased neuron number MP:0008948	0.400776	0.474649	1.99062	1.82013	NCOA6
impaired pupillary reflex MP:0006243	0.400776	0.474649	1.99062	1.82013	EFNA4
increased anti-nuclear antigen antibody level MP:0004794	0.400776	0.474649	1.99062	1.82013	C4B
increased fluid intake MP:0011941	0.400776	0.474649	1.99062	1.82013	WNT10A
abnormal sleep pattern MP:0001501	0.400776	0.474649	1.99062	1.82013	BTBD9
abnormal tibia morphology MP:0000558	0.400776	0.474649	1.99062	1.82013	RNF10
absent primitive node MP:0009331	0.400776	0.474649	1.99062	1.82013	FASTKD5
neonatal lethality, complete penetrance MP:0011087	0.401606	0.475222	1.18424	1.08036	ST14;STXBP1;ORAI1;GRIN2B;MYH10;WFDC2
delayed wound healing MP:0002908	0.407143	0.480534	1.94905	1.7514	NCOA6
failure of chorioallantoic fusion MP:0009657	0.407143	0.480534	1.94905	1.7514	SETD2
organ of Corti degeneration MP:0000043	0.407143	0.480534	1.94905	1.7514	ELMOD1
abnormal autopod morphology MP:0000572	0.413443	0.485055	1.90918	1.68626	DNASE1L2
scaly skin MP:0001192	0.413443	0.485055	1.90918	1.68626	ST14
abnormal egg cylinder morphology MP:0003085	0.413443	0.485055	1.90918	1.68626	FASTKD5
decreased immunoglobulin level MP:0002460	0.413443	0.485055	1.90918	1.68626	PTTG1
decreased single-positive T cell number MP:0008083	0.413443	0.485055	1.90918	1.68626	CBL
increased anti-double stranded DNA antibody level MP:0004762	0.413443	0.485055	1.90918	1.68626	C4B
abnormal sperm head morphology MP:0009230	0.413443	0.485055	1.90918	1.68626	GSK3A
ataxia MP:0001393	0.416193	0.487864	1.28857	1.12957	ANKFY1;CTSD;MYH10
anemia MP:0001577	0.419016	0.489444	1.28262	1.11568	IL2RA;AP4E1;FOXO3
abnormal blood coagulation MP:0002551	0.419676	0.489444	1.8709	1.62445	C4B
abnormal heart looping MP:0000269	0.419676	0.489444	1.8709	1.62445	POLE2
abnormal mandible morphology MP:0000458	0.419676	0.489444	1.8709	1.62445	SATB2
absent corpus luteum MP:0001134	0.419676	0.489444	1.8709	1.62445	VGF
albuminuria MP:0002871	0.419676	0.489444	1.8709	1.62445	GAS6
insulin resistance MP:0005331	0.420095	0.489518	1.40745	1.22064	NCOA5;CPE
thymus hypoplasia MP:0001823	0.423747	0.490808	1.39687	1.19938	CBL;CTSD
decreased hematopoietic stem cell number MP:0004810	0.425843	0.490808	1.83412	1.56576	FOXO3
decreased interleukin-4 secretion MP:0008700	0.425843	0.490808	1.83412	1.56576	ORAI1
decreased oocyte number MP:0005431	0.425843	0.490808	1.83412	1.56576	TRIP13
decreased oxygen consumption MP:0005290	0.425843	0.490808	1.83412	1.56576	UCP1
decreased sensitivity to induced morbidity/mortality MP:0009764	0.425843	0.490808	1.83412	1.56576	GAS6
abnormal hindbrain development MP:0006108	0.425843	0.490808	1.83412	1.56576	POLE2
embryonic lethality, incomplete penetrance MP:0011102	0.425843	0.490808	1.83412	1.56576	ANKFY1
abnormal mesoderm development MP:0001680	0.425843	0.490808	1.83412	1.56576	CHD2
eyelids open at birth MP:0001302	0.425843	0.490808	1.83412	1.56576	ROCK1
increased IgA level MP:0002495	0.425843	0.490808	1.83412	1.56576	IL2RA
increased IgG2a level MP:0008500	0.425843	0.490808	1.83412	1.56576	IL2RA
kidney inflammation MP:0001859	0.425843	0.490808	1.83412	1.56576	FOXO3
abnormal retinal vasculature morphology MP:0002792	0.427387	0.492175	1.38646	1.17858	RNF10;HDAC1
decreased physiological sensitivity to xenobiotic MP:0008874	0.431015	0.492475	1.37619	1.15822	UCP1;FOXO3
enlarged kidney MP:0003068	0.431015	0.492475	1.37619	1.15822	FOSB;YBX3
hydrocephaly MP:0001891	0.431015	0.492475	1.37619	1.15822	ITGB8;MYH10
prolonged PR interval MP:0003896	0.431945	0.492475	1.79876	1.50998	CHMP2B
small placenta MP:0004259	0.431945	0.492475	1.79876	1.50998	PSPH
decreased susceptibility to diet-induced hepatic steatosis MP:0031268	0.431945	0.492475	1.79876	1.50998	UCN3
abnormal iris morphology MP:0001322	0.431945	0.492475	1.79876	1.50998	LOXL1
impaired skin barrier function MP:0002796	0.431945	0.492475	1.79876	1.50998	ST14
impaired spatial learning MP:0012307	0.431945	0.492475	1.79876	1.50998	FOSB
abnormal placenta development MP:0001712	0.431945	0.492475	1.79876	1.50998	NCOA6
increased susceptibility to diet-induced obesity MP:0005658	0.431945	0.492475	1.79876	1.50998	CBL
abnormal vascular wound healing MP:0004883	0.431945	0.492475	1.79876	1.50998	ROCK1
abnormal female meiosis MP:0005168	0.437982	0.497707	1.76473	1.45692	TRIP13
decreased pre-B cell number MP:0008209	0.437982	0.497707	1.76473	1.45692	WBP1L
enlarged brain ventricles MP:0011380	0.437982	0.497707	1.76473	1.45692	ITGB8
abnormal small intestine morphology MP:0000496	0.437982	0.497707	1.76473	1.45692	PDX1
short stride length MP:0001407	0.443956	0.502006	1.73196	1.40641	ANKFY1
tonic-clonic seizures MP:0003997	0.443956	0.502006	1.73196	1.40641	FOSB
abnormal joint morphology MP:0002932	0.443956	0.502006	1.73196	1.40641	DNASE1L2
dilated lateral ventricles MP:0000825	0.443956	0.502006	1.73196	1.40641	MYH10
impaired natural killer cell mediated cytotoxicity MP:0005070	0.443956	0.502006	1.73196	1.40641	IL18R1
abnormal spine curvature MP:0004174	0.443956	0.502006	1.73196	1.40641	CCND2
ventricular septal defect MP:0010402	0.44897	0.505364	1.32705	1.0627	CASZ1;MYH10
embryonic lethality before implantation, complete penetrance MP:0011094	0.44897	0.505364	1.32705	1.0627	SBNO1;CHD4
kyphosis MP:0000160	0.44897	0.505364	1.32705	1.0627	ANKFY1;CHD2
decreased body temperature MP:0005534	0.449866	0.505364	1.70039	1.35828	PROKR1
increased circulating tumor necrosis factor level MP:0008553	0.449866	0.505364	1.70039	1.35828	DUSP11
increased grooming behavior MP:0001441	0.449866	0.505364	1.70039	1.35828	MBD5
abnormal spermatocyte morphology MP:0006379	0.449866	0.505364	1.70039	1.35828	AGPAT1
increased susceptibility to endotoxin shock MP:0008735	0.449866	0.505364	1.70039	1.35828	DUSP11
cochlear ganglion degeneration MP:0002857	0.455714	0.509436	1.66994	1.31239	ELMOD1
short mandible MP:0000088	0.455714	0.509436	1.66994	1.31239	SATB2
vertebral fusion MP:0004609	0.455714	0.509436	1.66994	1.31239	DNASE1L2
dermatitis MP:0001194	0.455714	0.509436	1.66994	1.31239	FOXO3
abnormal olfactory bulb morphology MP:0000819	0.455714	0.509436	1.66994	1.31239	PSPH
muscular ventricular septal defect MP:0010420	0.455714	0.509436	1.66994	1.31239	PSPH
increased circulating glucose level MP:0005559	0.459589	0.512985	1.29921	1.01003	PDX1;CPE
axon degeneration MP:0005405	0.4615	0.512985	1.64056	1.2686	STXBP1
decreased susceptibility to bacterial infection MP:0002411	0.4615	0.512985	1.64056	1.2686	C4B
abnormal hindlimb morphology MP:0000556	0.4615	0.512985	1.64056	1.2686	SATB2
glomerulosclerosis MP:0005264	0.4615	0.512985	1.64056	1.2686	GAS6
incomplete embryo turning MP:0001701	0.4615	0.512985	1.64056	1.2686	SETD2
abnormal rostral-caudal axis patterning MP:0005221	0.4615	0.512985	1.64056	1.2686	CHD2
small spleen MP:0000692	0.463102	0.51435	1.29018	0.99319	PTTG1;ADNP2
embryonic lethality during organogenesis, incomplete penetrance MP:0011108	0.466253	0.516841	1.1892	0.90739	NCOA6;MFN2;ITGB8
abnormal head morphology MP:0000432	0.467225	0.516841	1.61219	1.22679	DNASE1L2
heart left ventricle hypertrophy MP:0002625	0.467225	0.516841	1.61219	1.22679	TNNC1
impaired fertilization MP:0000242	0.467225	0.516841	1.61219	1.22679	GALK2
increased IgG level MP:0002493	0.467225	0.516841	1.61219	1.22679	IL2RA
abnormal CD4-positive, alpha-beta T cell physiology MP:0005463	0.472889	0.521011	1.58479	1.18684	AIRE
abnormal maternal nurturing MP:0001386	0.472889	0.521011	1.58479	1.18684	FOSB
increased cell proliferation MP:0000351	0.472889	0.521011	1.58479	1.18684	VGLL4
increased systemic arterial systolic blood pressure MP:0006144	0.472889	0.521011	1.58479	1.18684	VGF
neurodegeneration MP:0002229	0.472889	0.521011	1.58479	1.18684	STXBP1
abnormal embryonic neuroepithelium morphology MP:0004261	0.478493	0.525082	1.55829	1.14864	CNBP
abnormal mitochondrial morphology MP:0006035	0.478493	0.525082	1.55829	1.14864	MFN2
hyperkeratosis MP:0001242	0.478493	0.525082	1.55829	1.14864	ST14
increased circulating LDL cholesterol level MP:0000182	0.478493	0.525082	1.55829	1.14864	CPE
abnormal vertebral arch morphology MP:0004599	0.478493	0.525082	1.55829	1.14864	AP4E1
decreased susceptibility to endotoxin shock MP:0008734	0.484038	0.53032	1.53267	1.11209	BDKRB1
increased eosinophil cell number MP:0005011	0.484038	0.53032	1.53267	1.11209	NCOA5
abnormal craniofacial morphology MP:0000428	0.487317	0.533488	1.23033	0.884408	SATB2;PSPH
decreased IgG3 level MP:0008498	0.489524	0.535478	1.50787	1.07711	PITX3
abnormal cell physiology MP:0005621	0.490578	0.536204	1.14499	0.815426	NCOA6;ORAI1;MAP4K5
abnormal colon morphology MP:0000495	0.494952	0.539698	1.48386	1.04359	IL2RA
abnormal cytokine level MP:0008713	0.494952	0.539698	1.48386	1.04359	AIRE
syndactyly MP:0000564	0.494952	0.539698	1.48386	1.04359	PCDH18
cleft palate MP:0000111	0.497486	0.541601	1.20633	0.842245	SATB2;ITGB8
hepatic steatosis MP:0002628	0.497486	0.541601	1.20633	0.842245	NCOA5;PITX3
polycystic kidney MP:0008528	0.500323	0.543829	1.4606	1.01147	ZDHHC5
increased interleukin-6 secretion MP:0008705	0.500323	0.543829	1.4606	1.01147	AIRE
slow postnatal weight gain MP:0008489	0.500847	0.543968	1.19853	0.828733	AGPAT1;TRIB2
abnormal eye physiology MP:0005253	0.505637	0.547873	1.43806	0.980667	MAGED1
domed cranium MP:0000440	0.505637	0.547873	1.43806	0.980667	MYH10
abnormal physiological response to xenobiotic MP:0008872	0.505637	0.547873	1.43806	0.980667	UCP1
abnormal bone marrow cell morphology/development MP:0002398	0.510894	0.552698	1.4162	0.95111	CBL
increased susceptibility to bacterial infection induced morbidity/mortality MP:0009788	0.510894	0.552698	1.4162	0.95111	C4B
Purkinje cell degeneration MP:0000876	0.516096	0.557011	1.39499	0.922734	ANKFY1
decreased circulating phosphate level MP:0000198	0.516096	0.557011	1.39499	0.922734	FSD2
impaired cued conditioning behavior MP:0009456	0.516096	0.557011	1.39499	0.922734	DBN1
reticulocytosis MP:0002640	0.521243	0.561684	1.37441	0.89548	FOXO3
increased macrophage cell number MP:0005425	0.521243	0.561684	1.37441	0.89548	C4B
rib fusion MP:0000154	0.526335	0.564958	1.35442	0.869289	PSPH
enlarged lateral ventricles MP:0008535	0.526335	0.564958	1.35442	0.869289	AP4E1
increased circulating interleukin-6 level MP:0008596	0.526335	0.564958	1.35442	0.869289	DUSP11
abnormal spinal cord morphology MP:0000955	0.526335	0.564958	1.35442	0.869289	MYH10
absent pinna reflex MP:0006358	0.526335	0.564958	1.35442	0.869289	RNF10
postnatal lethality MP:0002082	0.527211	0.565456	1.13961	0.729524	CHD2;CBL
abnormal angiogenesis MP:0000260	0.531374	0.568149	1.335	0.844109	ITGB8
prenatal lethality MP:0002080	0.531374	0.568149	1.335	0.844109	LY6E
sparse hair MP:0000416	0.531374	0.568149	1.335	0.844109	PDX1
increased circulating total protein level MP:0005568	0.531374	0.568149	1.335	0.844109	VGF
abnormal dendrite morphology MP:0008143	0.536359	0.5717	1.31613	0.819888	SORBS2
demyelination MP:0000921	0.536359	0.5717	1.31613	0.819888	AIRE
internal hemorrhage MP:0001634	0.536359	0.5717	1.31613	0.819888	LRP1
obese MP:0001261	0.536359	0.5717	1.31613	0.819888	CPE
embryonic lethality between implantation and somite formation, complete penetrance MP:0011096	0.537531	0.572506	1.06564	0.661516	RPTOR;BECN1;ABCE1
increased granulocyte number MP:0000322	0.541291	0.575619	1.29779	0.796579	PITX3
abnormal vascular development MP:0000259	0.541291	0.575619	1.29779	0.796579	NCOA6
abnormal testis morphology MP:0001146	0.543206	0.577209	1.10561	0.674714	VTI1A;AP4E1
seminiferous tubule degeneration MP:0001154	0.546171	0.577881	1.27995	0.77414	YBX3
decreased monocyte cell number MP:0000223	0.546171	0.577881	1.27995	0.77414	ELMOD1
decreased ventricle muscle contractility MP:0005598	0.546171	0.577881	1.27995	0.77414	CAP2
embryonic lethality between somite formation and embryo turning, complete penetrance MP:0011097	0.546171	0.577881	1.27995	0.77414	RAB10
microcephaly MP:0000433	0.546171	0.577881	1.27995	0.77414	SATB2
decreased hematocrit MP:0000208	0.54636	0.577881	1.09905	0.664348	RNF10;IL2RA
polyuria MP:0001762	0.551	0.58234	1.26258	0.752527	PTTG1
retinal photoreceptor degeneration MP:0008450	0.555777	0.586488	1.24569	0.731702	CTSD
increased liver triglyceride level MP:0009355	0.555777	0.586488	1.24569	0.731702	NCOA5
abnormal bone ossification MP:0008271	0.560504	0.591022	1.22923	0.711627	SATB2
abnormal nervous system morphology MP:0003632	0.569808	0.599453	1.19759	0.673594	AIRE
glomerulonephritis MP:0002743	0.569808	0.599453	1.19759	0.673594	C4B
abnormal tooth morphology MP:0002100	0.569808	0.599453	1.19759	0.673594	CHD2
abnormal developmental patterning MP:0002084	0.574386	0.603346	1.18237	0.655572	CHD2
abnormal posture MP:0001504	0.574386	0.603346	1.18237	0.655572	TRIB2
decreased circulating LDL cholesterol level MP:0000183	0.578915	0.607177	1.16754	0.638174	DBN1
abnormal response/metabolism to endogenous compounds MP:0003638	0.578915	0.607177	1.16754	0.638174	CSNK1G2
dilated heart left ventricle MP:0002753	0.583397	0.610945	1.15306	0.621371	CAP2
abnormal sternum morphology MP:0000157	0.583397	0.610945	1.15306	0.621371	ADNP2
short tail MP:0000592	0.587831	0.614652	1.13894	0.605138	TRIP13
abnormal lung development MP:0001176	0.587831	0.614652	1.13894	0.605138	BCLAF1
weakness MP:0000746	0.592218	0.618299	1.12516	0.589451	CTSD
abnormal neuronal migration MP:0006009	0.592218	0.618299	1.12516	0.589451	MYH10
polydactyly MP:0000562	0.600854	0.625416	1.09858	0.55962	BCLAF1
abnormal B cell physiology MP:0002459	0.600854	0.625416	1.09858	0.55962	IL2RA
abnormal myelination MP:0000920	0.600854	0.625416	1.09858	0.55962	ATRN
increased circulating leptin level MP:0005669	0.600854	0.625416	1.09858	0.55962	CPE
decreased fibroblast proliferation MP:0011704	0.605103	0.628886	1.08575	0.545433	NCOA6
decreased liver weight MP:0003402	0.605103	0.628886	1.08575	0.545433	MBD5
abnormal action potential MP:0005402	0.609307	0.630871	1.07321	0.531706	GSG1L
abnormal lipid level MP:0001547	0.609307	0.630871	1.07321	0.531706	DGKB
increased food intake MP:0011939	0.609307	0.630871	1.07321	0.531706	PTTG1
increased neuron apoptosis MP:0003203	0.609307	0.630871	1.07321	0.531706	PITX3
increased tumor necrosis factor secretion MP:0008560	0.609307	0.630871	1.07321	0.531706	AIRE
increased embryonic tissue cell apoptosis MP:0013504	0.613467	0.6347	1.06097	0.518418	BECN1
circling MP:0001394	0.621654	0.642688	1.03728	0.493094	ELMOD1
increased or absent threshold for auditory brainstem response MP:0011967	0.628444	0.649219	0.94228	0.437697	ELMOD1;CTSD
abnormal definitive hematopoiesis MP:0002123	0.629669	0.649509	1.01463	0.469328	AIRE
abnormal neutrophil physiology MP:0002463	0.629669	0.649509	1.01463	0.469328	ENTPD1
cleft secondary palate MP:0009890	0.633613	0.653087	1.00367	0.457991	SATB2
abnormal humoral immune response MP:0001800	0.641376	0.660593	0.98244	0.436341	C4B
cyanosis MP:0001575	0.644464	0.663277	0.914286	0.401679	BCLAF1;WFDC2
small ovary MP:0001127	0.645195	0.663533	0.972156	0.426001	TRIP13
abnormal brain development MP:0000913	0.648975	0.666423	0.962085	0.415969	NCOA6
decreased birth weight MP:0009674	0.648975	0.666423	0.962085	0.415969	NCOA6
spleen hypoplasia MP:0000694	0.652714	0.669762	0.95222	0.406233	PSPH
abnormal brain morphology MP:0002152	0.657396	0.674063	0.892185	0.374244	ATRN;ENTPD1
decreased IgG level MP:0001805	0.660074	0.676305	0.933081	0.387605	PTTG1
kinked tail MP:0000585	0.663695	0.679509	0.923795	0.378694	TRIP13
abnormal liver physiology MP:0000609	0.670823	0.686296	0.905765	0.361626	SLC13A5
retinal degeneration MP:0001326	0.677801	0.691891	0.888422	0.345509	AIRE
abnormal cell morphology MP:0000358	0.677801	0.691891	0.888422	0.345509	RAB10
abnormal neural tube closure MP:0003720	0.677801	0.691891	0.888422	0.345509	POLE2
abnormal erythropoiesis MP:0000245	0.681235	0.69385	0.879996	0.337785	CHD2
impaired balance MP:0001525	0.681235	0.69385	0.879996	0.337785	MYH10
abnormal spermatid morphology MP:0006380	0.681235	0.69385	0.879996	0.337785	AGPAT1
abnormal immune system physiology MP:0001790	0.694608	0.706425	0.847824	0.308953	C4B
abnormal neuron differentiation MP:0009937	0.694608	0.706425	0.847824	0.308953	HNRNPAB
short snout MP:0000445	0.701084	0.712484	0.8326	0.295679	SATB2
abnormal bone mineralization MP:0002896	0.707423	0.718395	0.81791	0.2831	SATB2
decreased cardiac muscle contractility MP:0005140	0.710543	0.72103	0.810756	0.277057	MYH10
abnormal skeleton morphology MP:0005508	0.716682	0.726724	0.796816	0.265438	ANO6
perinatal lethality, incomplete penetrance MP:0011090	0.720826	0.730388	0.789023	0.258292	MBD5;ORAI1
increased tumor incidence MP:0002020	0.722692	0.731739	0.783345	0.254409	BECN1
small liver MP:0000601	0.73147	0.740082	0.763966	0.238892	NCOA6
increased lymphocyte cell number MP:0005013	0.734334	0.742433	0.757716	0.233976	IL2RA
hemorrhage MP:0001914	0.757413	0.765204	0.732433	0.203504	CHD2;MYH10
abnormal cytokine secretion MP:0003009	0.75878	0.76546	0.70573	0.194813	ORAI1
decreased T cell proliferation MP:0005095	0.75878	0.76546	0.70573	0.194813	BCLAF1
embryonic lethality during organogenesis, complete penetrance MP:0011098	0.765953	0.77213	0.779158	0.207751	SETD2;LRP1;NCOA6;HDAC1;CNBP
open neural tube MP:0000929	0.776234	0.78192	0.669951	0.1697	SETD2
decreased litter size MP:0001935	0.804525	0.809826	0.661142	0.1438	PTTG1;NCOA6
decreased CD8-positive, alpha-beta T cell number MP:0008079	0.805381	0.810094	0.612247	0.132515	BCLAF1
azoospermia MP:0005159	0.811552	0.815704	0.600306	0.125348	GGNBP2
abnormal embryo development MP:0001672	0.813565	0.816534	0.596427	0.123061	CHD2
decreased neutrophil cell number MP:0000222	0.813565	0.816534	0.596427	0.123061	BDKRB1
prenatal lethality, complete penetrance MP:0011091	0.818331	0.820719	0.640328	0.128378	BECN1;HDAC1
increased circulating insulin level MP:0002079	0.825202	0.827007	0.574162	0.110312	CPE
abnormal spatial learning MP:0001463	0.828919	0.830126	0.567102	0.106407	VGF
respiratory distress MP:0001954	0.847996	0.848613	0.531158	0.087577	WFDC2
exencephaly MP:0000914	0.887533	0.887533	0.457241	0.0545531	MYH10

## Sheet: FF-Jensen diseases
Jensen DISEASES					FF cluster
Term	P-value	Adjusted P-value	Odds Ratio	Combined Score	Genes
Mental depression	2.64053e-05	0.0079216	8.97502	94.6142	CCND2;GRM7;UST;CDH13;GRIN2B;FGF12;ENOX1
Choanal atresia	0.000851929	0.127789	18.9215	133.738	SATB2;LRRTM1;CHD2
Pernicious anemia	0.0038333	0.299219	26.9129	149.744	AIRE;CBL
Keratopathy	0.00577525	0.299219	20.9302	107.878	MBD5;AIRE
Diabetes mellitus	0.00792015	0.299219	5.41703	26.2095	GSK3A;IL2RA;UCP1;PDX1
Babesiosis	0.00807701	0.299219	17.1229	82.5109	EXOC8;MASP1
Chromosome 17q12 deletion syndrome	0.00935783	0.299219	15.6952	73.321	GGNBP2;PEX26
Complement deficiency	0.0121697	0.299219	13.4517	59.306	C4B;MASP1
Insulinoma	0.0136969	0.299219	12.5543	53.8652	PDX1;CPE
Gilles de la Tourette syndrome	0.0143107	0.299219	6.29761	26.7444	SLITRK2;BTBD9;CSNK1G2
Progressive relapsing multiple sclerosis	0.0153025	0.299219	11.769	49.1915	ATN1;MASP1
Spinocerebellar ataxia type 2	0.0169847	0.299219	11.0762	45.1404	ATN1;SH3GL2
Nager acrofacial dysostosis	0.0205718	0.299219	9.90927	38.486	STAMBP;CAMK1
Goiter	0.0264829	0.299219	8.55671	31.0716	TRH;SLC5A5
Multiple sclerosis	0.0295571	0.299219	2.67674	9.42596	KLHL29;RASGEF1A;IL2RA;VTI1A;FOXO3;SH3GL2
Attention deficit hyperactivity disorder	0.0379757	0.299219	3.2898	10.7603	CDC42EP3;CDH13;NAV2;KCNJ3
Intellectual disability	0.0388433	0.299219	2.30387	7.48349	SETD2;MBD5;STXBP1;SATB2;RAB3GAP2;GRIN2B;DCPS
Paraplegia	0.0425167	0.299219	4.04334	12.7683	AP4E1;MFN2;MYO1H
Pituitary adenoma	0.042522	0.299219	6.489	20.4905	PTTG1;TRH
Cardiovascular system disease	0.0475673	0.299219	2.37233	7.22519	KLHL29;CDH13;ANO6;MACROD2;MYO1H;LOXL1
obsessive-compulsive disorder	0.0476265	0.299219	6.06974	18.4785	BTBD9;GRIN2B
Kidney cancer	0.0514157	0.299219	1.38397	4.10737	RNF10;CASZ1;SETD2;GSK3A;SETD3;ROCK1;LRP1;MAGED1;DGKB;CHD4;EPRS;CBL;PCDH18;RPTOR;PROKR1;SBNO1;BCLAF1;GRM7;SLITRK2;LRRTM1;ME1;ANKFY1;MYH10;BRD4;MBD5;NCOA6;TYK2;NAV2;GRIN2B;ATRN;CCPG1;RAB3GAP2;CPE;MASP1;IL18R1;LPIN3
Empty sella syndrome	0.0518931	0.299219	23.4408	69.3511	TRH
Endometriosis of ovary	0.0518931	0.299219	23.4408	69.3511	SPOCK2
Enthesopathy	0.0518931	0.299219	23.4408	69.3511	PIPOX
Extratemporal epilepsy	0.0518931	0.299219	23.4408	69.3511	WNT10A
Nelson syndrome	0.0518931	0.299219	23.4408	69.3511	TRH
Autosomal recessive early-onset Parkinson disease 15	0.0518931	0.299219	23.4408	69.3511	MAGED1
Vaginitis	0.0518931	0.299219	23.4408	69.3511	DUSP11
Heavy chain disease	0.0518931	0.299219	23.4408	69.3511	PNMT
pseudo-Hurler polydystrophy	0.0518931	0.299219	23.4408	69.3511	CTSD
steroid-induced glaucoma	0.0518931	0.299219	23.4408	69.3511	CDC42EP3
Cholesterol ester storage disease	0.0518931	0.299219	23.4408	69.3511	GOT1
Popliteal pterygium syndrome	0.0518931	0.299219	23.4408	69.3511	SATB2
Progressive muscular atrophy	0.0518931	0.299219	23.4408	69.3511	CHMP2B
Rapp-Hodgkin syndrome	0.0518931	0.299219	23.4408	69.3511	SATB2
Latex allergy	0.0518931	0.299219	23.4408	69.3511	NUDT5
Dermatofibrosarcoma protuberans	0.0518931	0.299219	23.4408	69.3511	ACAP2
Specific phobia	0.0619455	0.299219	18.7517	52.1577	UST
Supratentorial primitive neuroectodermal tumor	0.0619455	0.299219	18.7517	52.1577	SLITRK2
Felty's syndrome	0.0619455	0.299219	18.7517	52.1577	C4B
Neuroblastoma	0.0619455	0.299219	18.7517	52.1577	LIN28B
Leukocoria	0.0619455	0.299219	18.7517	52.1577	ESD
Tooth agenesis	0.0641593	0.299219	5.08391	13.9624	WNT10A;SATB2
Kidney failure	0.0670785	0.299219	4.94987	13.374	TRH;STX1A
Acquired metabolic disease	0.0691307	0.299219	2.00721	5.36277	RPTOR;POC5;PTTG1;CDC42EP3;PDX1;SORBS2;LOXL1
Eosinophilic meningitis	0.0718919	0.299219	15.6256	41.1358	YWHAB
Van der Woude syndrome	0.0718919	0.299219	15.6256	41.1358	SATB2
Vertebrobasilar insufficiency	0.0718919	0.299219	15.6256	41.1358	ANO6
Graves' disease	0.0718919	0.299219	15.6256	41.1358	IL2RA
Blau syndrome	0.0718919	0.299219	15.6256	41.1358	ATN1
Histidinemia	0.0718919	0.299219	15.6256	41.1358	GOT1
extra-adrenal pheochromocytoma	0.0718919	0.299219	15.6256	41.1358	PNMT
Photosensitive epilepsy	0.0718919	0.299219	15.6256	41.1358	CHD2
Pulmonary emphysema	0.0718919	0.299219	15.6256	41.1358	ATP6V1D
Lacrimal duct obstruction	0.0718919	0.299219	15.6256	41.1358	MBD5
Lagophthalmos	0.0718919	0.299219	15.6256	41.1358	MBD5
Laron syndrome	0.0718919	0.299219	15.6256	41.1358	VGLL3
Serine deficiency	0.0718919	0.299219	15.6256	41.1358	PSPH
Ptosis	0.0791766	0.299219	4.47755	11.3554	MBD5;SATB2
ADULT syndrome	0.0817332	0.299219	13.3927	33.5392	SATB2
Small intestine cancer	0.0817332	0.299219	13.3927	33.5392	FGF12
Syringomyelia	0.0817332	0.299219	13.3927	33.5392	OBP2A
Follicular adenoma	0.0817332	0.299219	13.3927	33.5392	CSNK1G2
Patent foramen ovale	0.0817332	0.299219	13.3927	33.5392	PCDH18
Intracranial hypertension	0.0817332	0.299219	13.3927	33.5392	FOSB
Iris disease	0.0817332	0.299219	13.3927	33.5392	LOXL1
Developmental coordination disorder	0.0817332	0.299219	13.3927	33.5392	UST
Sertoli cell tumor	0.0817332	0.299219	13.3927	33.5392	ANO6
Gastroenteritis	0.0823004	0.299219	4.3732	10.9215	TRH;STX1A
Williams-Beuren syndrome	0.0823004	0.299219	4.3732	10.9215	VPS37D;PEX26
Type 1 diabetes mellitus	0.0876419	0.299219	2.4518	5.96889	IL2RA;TYK2;AGPAT1;RSBN1
Influenza	0.0881683	0.299219	2.94438	7.15045	POLI;NAV2;SLC5A5
Anorexia nervosa	0.088659	0.299219	4.17841	10.1241	MACROD2;VGLL4
Myotonia congenita	0.0914707	0.299219	11.718	28.0264	CNBP
Fetal alcohol syndrome	0.0914707	0.299219	11.718	28.0264	GRIN2B
Idiopathic generalized epilepsy	0.0914707	0.299219	11.718	28.0264	FBXO9
Immunoglobulin alpha deficiency	0.0914707	0.299219	11.718	28.0264	C4B
Pulmonary valve stenosis	0.0914707	0.299219	11.718	28.0264	ITGB8
Kleefstra syndrome	0.0914707	0.299219	11.718	28.0264	MBD5
Scheuermann's disease	0.0914707	0.299219	11.718	28.0264	WNT10A
Neurodegenerative disease	0.0923545	0.299219	1.97906	4.71436	ENTPD1;CHMP2B;AP4E1;ATN1;MFN2;CTSD
Hereditary spastic paraplegia	0.0951581	0.299219	4.0002	9.40934	ENTPD1;AP4E1
Muckle-Wells syndrome	0.101105	0.299219	10.4155	23.868	ATN1
Androgenic alopecia	0.101105	0.299219	10.4155	23.868	WNT10A
Thymoma	0.101105	0.299219	10.4155	23.868	AIRE
Tinea pedis	0.101105	0.299219	10.4155	23.868	BCLAF1
Omenn syndrome	0.101105	0.299219	10.4155	23.868	AIRE
Opiate dependence	0.101105	0.299219	10.4155	23.868	GRIN2B
Hypertensive retinopathy	0.101105	0.299219	10.4155	23.868	NCOA6
Prostate carcinoma in situ	0.101105	0.299219	10.4155	23.868	ALDOA
Q fever	0.101105	0.299219	10.4155	23.868	EPRS
Lens subluxation	0.101105	0.299219	10.4155	23.868	PITX3
Right bundle branch block	0.101105	0.299219	10.4155	23.868	CHD4
Decubitus ulcer	0.101105	0.299219	10.4155	23.868	SETD2
Dental enamel hypoplasia	0.101105	0.299219	10.4155	23.868	AIRE
Diabetes insipidus	0.101105	0.299219	10.4155	23.868	TRH
Microsporidiosis	0.110638	0.299219	9.37346	20.6356	EMC3
Zellweger syndrome	0.110638	0.299219	9.37346	20.6356	PEX26
Juvenile myoclonic epilepsy	0.110638	0.299219	9.37346	20.6356	FBXO9
Lipomatosis	0.110638	0.299219	9.37346	20.6356	UCP1
MASA syndrome	0.110638	0.299219	9.37346	20.6356	ST14
Rheumatoid arthritis	0.112741	0.299219	1.86676	4.0745	UHRF2;AIRE;IL2RA;RSBN1;KCNJ3;ENOX1
Melancholia	0.120071	0.299219	8.5209	18.0615	TRH
Spastic ataxia	0.120071	0.299219	8.5209	18.0615	ANKFY1
Migraine	0.120071	0.299219	8.5209	18.0615	LRP1
Morphine dependence	0.120071	0.299219	8.5209	18.0615	FOSB
Alexithymia	0.120071	0.299219	8.5209	18.0615	WNT10A
Narcolepsy	0.120071	0.299219	8.5209	18.0615	CDH13
Netherton syndrome	0.120071	0.299219	8.5209	18.0615	ST14
Neuronal ceroid lipofuscinosis	0.120071	0.299219	8.5209	18.0615	CTSD
Hypohidrosis	0.120071	0.299219	8.5209	18.0615	SATB2
Hypohidrotic ectodermal dysplasia	0.120071	0.299219	8.5209	18.0615	WNT10A
Intestinal disease	0.120071	0.299219	8.5209	18.0615	RASGEF1A
Ulcerative colitis	0.123237	0.299219	2.5217	5.27954	SATB2;CDH13;FBXO9
Megalocornea	0.129404	0.299219	7.81043	15.9709	TRIP13
Melioidosis	0.129404	0.299219	7.81043	15.9709	ARID4B
Amyotrophic lateral sclerosis type 1	0.129404	0.299219	7.81043	15.9709	DUSP11
Nephrocalcinosis	0.129404	0.299219	7.81043	15.9709	CLDN19
Tuberculosis	0.129404	0.299219	7.81043	15.9709	CDH13
Wilson disease	0.129404	0.299219	7.81043	15.9709	ESD
cytochrome-c oxidase deficiency disease	0.129404	0.299219	7.81043	15.9709	COX6B1
Imperforate anus	0.129404	0.299219	7.81043	15.9709	SATB2
Pterygium	0.129404	0.299219	7.81043	15.9709	SATB2
Quadriplegia	0.129404	0.299219	7.81043	15.9709	AP4E1
Muscular atrophy	0.136638	0.299219	3.18467	6.33883	FOXO3;DCPS
Familial atrial fibrillation	0.138638	0.299219	7.20926	14.2447	SCN2B
Gas gangrene	0.138638	0.299219	7.20926	14.2447	CPE
Glucosephosphate dehydrogenase deficiency	0.138638	0.299219	7.20926	14.2447	USP38
Pancreatic agenesis	0.138638	0.299219	7.20926	14.2447	PDX1
inclusion-cell disease	0.138638	0.299219	7.20926	14.2447	CTSD
Hydrolethalus syndrome	0.138638	0.299219	7.20926	14.2447	SATB2
Peroxisomal disease	0.138638	0.299219	7.20926	14.2447	PEX26
Hypothyroidism	0.138638	0.299219	7.20926	14.2447	RSBN1
Pleurisy	0.138638	0.299219	7.20926	14.2447	EPRS
Radiculopathy	0.138638	0.299219	7.20926	14.2447	OBP2A
Corneal edema	0.138638	0.299219	7.20926	14.2447	UST
Cowpox	0.138638	0.299219	7.20926	14.2447	ACAP2
Retinoblastoma	0.138638	0.299219	7.20926	14.2447	ESD
Large intestine cancer	0.139949	0.299544	2.37252	4.66551	SETD2;LRP1;GRIN2B
Vitiligo	0.143894	0.299544	3.07994	5.97102	IL2RA;AGPAT1
Amyotrophic lateral sclerosis type 3	0.147775	0.299544	6.69397	12.7993	DUSP11
Autoimmune thyroiditis	0.147775	0.299544	6.69397	12.7993	SLC5A5
Panic disorder	0.147775	0.299544	6.69397	12.7993	GRM7
Brugada syndrome	0.147775	0.299544	6.69397	12.7993	SCN2B
Pseudohypoparathyroidism	0.147775	0.299544	6.69397	12.7993	TRH
Congenital hypothyroidism	0.147775	0.299544	6.69397	12.7993	SLC5A5
Leptospirosis	0.147775	0.299544	6.69397	12.7993	C4B
Toxic encephalopathy	0.149824	0.301568	2.2949	4.35639	BECN1;GRM7;GRIN2B
Alzheimer's disease	0.153368	0.301568	1.97312	3.69943	KLHL29;CDC42EP3;GRIN2B;WFDC2
Warburg micro syndrome	0.156815	0.301568	6.24739	11.5745	RAB3GAP2
Pneumothorax	0.156815	0.301568	6.24739	11.5745	WNT10A
Chronic kidney disease	0.156815	0.301568	6.24739	11.5745	UCN3
Corneal dystrophy	0.156815	0.301568	6.24739	11.5745	UBIAD1
Left ventricular noncompaction	0.156815	0.301568	6.24739	11.5745	ATRN
Cystinosis	0.156815	0.301568	6.24739	11.5745	UBIAD1
Globe disease	0.162364	0.31025	2.84589	5.17357	RPTOR;CHD4
Ectropion	0.16576	0.3108	5.85664	10.5256	SATB2
Thyroiditis	0.16576	0.3108	5.85664	10.5256	TRH
Rothmund-Thomson syndrome	0.16576	0.3108	5.85664	10.5256	HNRNPAB
Stuttering	0.174611	0.315561	5.51185	9.61926	AP4E1
Umbilical hernia	0.174611	0.315561	5.51185	9.61926	PTPN5
Autistic disorder	0.174611	0.315561	5.51185	9.61926	MACROD2
Goldenhar syndrome	0.174611	0.315561	5.51185	9.61926	SATB2
Infantile refsum disease	0.174611	0.315561	5.51185	9.61926	PEX26
Machado-Joseph disease	0.174611	0.315561	5.51185	9.61926	ATN1
Immune system cancer	0.178051	0.319852	2.10533	3.63315	LRP1;TYK2;CBL
Spinal muscular atrophy	0.183368	0.32359	5.20537	8.82968	DCPS
Glycogen storage disease	0.183368	0.32359	5.20537	8.82968	ALDOA
Vitamin B12 deficiency	0.183368	0.32359	5.20537	8.82968	CBL
Cataract	0.185043	0.324637	2.60794	4.40002	RAB3GAP2;PITX3
Aphasia	0.192032	0.330668	4.93115	8.13686	CHMP2B
dentatorubral-pallidoluysian atrophy	0.192032	0.330668	4.93115	8.13686	ATN1
Huntington's disease	0.192702	0.330668	2.53719	4.17777	ATN1;GRIN2B
Essential hypertension	0.200402	0.330668	2.47018	3.97064	CASZ1;DNAJC21
Vascular disease	0.200402	0.330668	2.47018	3.97064	UST;CDH13
Barth syndrome	0.200605	0.330668	4.68436	7.52504	ATRN
Homocystinuria	0.200605	0.330668	4.68436	7.52504	CBL
Cardiac arrest	0.200605	0.330668	4.68436	7.52504	CCPG1
Hypoparathyroidism	0.200605	0.330668	4.68436	7.52504	AIRE
Chromosome 1p36 deletion syndrome	0.200605	0.330668	4.68436	7.52504	CASZ1
Retinal disease	0.200605	0.330668	4.68436	7.52504	UST
Ectopic pregnancy	0.209088	0.337238	4.46107	6.98158	PROKR1
Atopic dermatitis	0.209088	0.337238	4.46107	6.98158	IL18R1
Opitz-GBBB syndrome	0.209088	0.337238	4.46107	6.98158	SATB2
Cocaine dependence	0.209088	0.337238	4.46107	6.98158	FAM53B
Omphalocele	0.21748	0.347043	4.25808	6.49632	SATB2
Choreatic disease	0.21748	0.347043	4.25808	6.49632	TRIP13
Treacher Collins syndrome	0.225785	0.350961	4.07274	6.06094	POLI
Oxyphilic adenoma	0.225785	0.350961	4.07274	6.06094	SETD3
Hypotrichosis	0.225785	0.350961	4.07274	6.06094	ST14
Progressive supranuclear palsy	0.225785	0.350961	4.07274	6.06094	CHMP2B
Colitis	0.225785	0.350961	4.07274	6.06094	STX1A
Adrenoleukodystrophy	0.234001	0.358165	3.90284	5.6686	ST14
Brain cancer	0.234001	0.358165	3.90284	5.6686	ITGB8
Lyme disease	0.234001	0.358165	3.90284	5.6686	CYTIP
Glaucoma	0.242131	0.363196	3.74654	5.31363	LOXL1
Polyhydramnios	0.242131	0.363196	3.74654	5.31363	ANO6
Liver disease	0.242131	0.363196	3.74654	5.31363	MACROD2
Malaria	0.242131	0.363196	3.74654	5.31363	CDH13
Microphthalmia	0.250175	0.368762	3.60226	4.99127	SNX3
Renal agenesis	0.250175	0.368762	3.60226	4.99127	SATB2
Asthma	0.255035	0.368762	2.08444	2.84809	USP38;IL18R1
3-methylglutaconic aciduria	0.258134	0.368762	3.46867	4.69754	ATRN
Acromegaly	0.258134	0.368762	3.46867	4.69754	TRH
Facioscapulohumeral muscular dystrophy	0.258134	0.368762	3.46867	4.69754	SORBS2
maturity-onset diabetes of the young	0.258134	0.368762	3.46867	4.69754	PDX1
Cerebral palsy	0.258134	0.368762	3.46867	4.69754	AP4E1
Congenital adrenal hyperplasia	0.258134	0.368762	3.46867	4.69754	C4B
Lipodystrophy	0.258134	0.368762	3.46867	4.69754	LPIN3
Heart disease	0.262892	0.371175	2.03892	2.72402	VTI1A;TRIB2
Carcinoma	0.264671	0.371175	1.10329	1.46657	DGKB;GDE1;ZDHHC5;BCCIP;ATN1;ARID4B;EPRS;PEX26;IL4I1;CCND2;GPBP1;ADNP2;ANKFY1;MACROD2;SH3GL2;FBXO9;PIPOX;RSBN1;ACAP2;STAMBP;MASP1;TRIB2;CSNK1G2;CASZ1;UBIAD1;GGNBP2;MAGED1;AIRE;STXBP1;FOXO3;PCDH18;SLC5A5;SBNO1;KCNV1;ASIC4;DNAJC21;GSG1L;DECR2;ATP6V1D;MYH10;KLHL29;ESRRA;ST14;WNT10A;GOT1;BTBD9;GRIN2B;FAM160A2;CCPG1;UST;COL20A1;CPE;FGF12;GALK2;RNF10;SETD2;GSK3A;SETD3;USP38;AP4E1;CHD4;CHD2;RPTOR;ARV1;GR…
Hepatocellular carcinoma	0.266009	0.371175	3.34462	4.42903	PNMT
Polyneuropathy	0.266009	0.371175	3.34462	4.42903	MFN2
Kabuki syndrome	0.266009	0.371175	3.34462	4.42903	MACROD2
Crohn's disease	0.269314	0.374047	1.54035	2.02075	IL2RA;UST;TYK2;RSBN1
Methylmalonic acidemia	0.2738	0.375069	3.22912	4.18287	CBL
Hypopituitarism	0.2738	0.375069	3.22912	4.18287	TRH
Congenital hemolytic anemia	0.2738	0.375069	3.22912	4.18287	ALDOA
Fragile X syndrome	0.281509	0.380418	3.12133	3.95656	ST14
Wolf-Hirschhorn syndrome	0.281509	0.380418	3.12133	3.95656	SATB2
Palmoplantar keratosis	0.281509	0.380418	3.12133	3.95656	WNT10A
Chagas disease	0.289137	0.387177	3.02049	3.74798	LY6E
Dilated cardiomyopathy	0.289137	0.387177	3.02049	3.74798	TNNC1
Pain agnosia	0.290382	0.387177	1.89408	2.34214	GRIN2B;KCNJ3
Clubfoot	0.296684	0.392394	2.92595	3.55528	SATB2
Alcohol dependence	0.29822	0.392394	1.85639	2.24609	GRM7;GRIN2B
Obesity	0.29822	0.392394	1.85639	2.24609	MACROD2;CHD2
Liver cancer	0.300268	0.3933	1.27827	1.53786	SETD2;GRM7;LRP1;LRRTM1;CHD2;MYO1H;PCDH18;MYH10
Urticaria	0.304152	0.3933	2.83714	3.37684	IL31
Hypokalemia	0.304152	0.3933	2.83714	3.37684	BRD4
Seckel syndrome	0.304152	0.3933	2.83714	3.37684	POLE2
Prostate cancer	0.306043	0.394047	1.82016	2.15512	CHMP2B;VGLL3
Sleeping sickness	0.31154	0.396026	2.75355	3.21127	POLI
Hyperthyroidism	0.31154	0.396026	2.75355	3.21127	TRH
Psoriasis	0.31154	0.396026	2.75355	3.21127	TYK2
Hyperglycemia	0.317747	0.398864	1.76837	2.02744	UCP1;PDX1
Dyslexia	0.318851	0.398864	2.67475	3.05732	SLITRK2
Muscular dystrophy	0.318851	0.398864	2.67475	3.05732	CNBP
Type 2 diabetes mellitus	0.319091	0.398864	1.41676	1.61834	DGKB;CDH13;KCNK16;MACROD2
Acute cystitis	0.326084	0.402573	2.60032	2.91391	SLC5A5
Spina bifida	0.326084	0.402573	2.60032	2.91391	SATB2
Sertoli cell-only syndrome	0.326084	0.402573	2.60032	2.91391	FOXJ3
Hyperparathyroidism	0.333241	0.40805	2.52991	2.78009	ATRN
Schistosomiasis	0.333241	0.40805	2.52991	2.78009	FAM53B
Alopecia	0.340322	0.413346	2.46321	2.655	AIRE
Frontotemporal dementia	0.340322	0.413346	2.46321	2.655	CHMP2B
Dementia	0.360206	0.435733	1.60122	1.63497	CHMP2B;GRIN2B
Refractive error	0.367906	0.44326	2.22817	2.22801	SATB2
Candidiasis	0.37462	0.448703	2.17624	2.13672	AIRE
Allergic hypersensitivity disease	0.375415	0.448703	1.54797	1.51658	IL31;LOXL1
Thalassemia	0.381264	0.453885	2.12667	2.05067	ENTPD1
Atrial fibrillation	0.387837	0.458075	2.0793	1.96945	KCNJ3
Hepatitis	0.387837	0.458075	2.0793	1.96945	CPE
Peripheral vascular disease	0.394341	0.463931	2.034	1.89272	CCND2
Encephalitis	0.407143	0.475264	1.94905	1.7514	GRIN2B
Dental caries	0.407143	0.475264	1.94905	1.7514	TRIB2
Metabolic acidosis	0.419676	0.486111	1.8709	1.62445	BRD4
Charcot-Marie-Tooth disease	0.419676	0.486111	1.8709	1.62445	MFN2
Cerebrovascular disease	0.42746	0.492713	1.2651	1.0752	EPRS;GRIN2B;BRD4
Syndactyly	0.431945	0.492713	1.79876	1.50998	SATB2
Amenorrhea	0.431945	0.492713	1.79876	1.50998	TRH
Orofacial cleft	0.431945	0.492713	1.79876	1.50998	GRM7
Melanoma	0.446815	0.507744	1.12588	0.907023	GRM7;LRP1;NCOA6;CBL;PCDH18;GRIN2B
Alopecia areata	0.449866	0.509283	1.70039	1.35828	IL2RA
Hydrocephalus	0.455714	0.513963	1.66994	1.31239	SATB2
Prader-Willi syndrome	0.4615	0.518539	1.64056	1.2686	MAGED1
Hypospadias	0.472889	0.529353	1.58479	1.18684	SATB2
Diarrhea	0.477022	0.531995	1.25529	0.929157	CPE;STX1A
Lymphoid leukemia	0.480467	0.533853	1.24686	0.913941	LRP1;TYK2
Congenital heart disease	0.484038	0.535835	1.53267	1.11209	SATB2
Pneumonia	0.494952	0.545903	1.48386	1.04359	SLC5A5
Hypogonadism	0.500323	0.549805	1.4606	1.01147	TRH
Human immunodeficiency virus infectious disease	0.521243	0.570704	1.37441	0.89548	IL2RA
Neutropenia	0.536359	0.582999	1.31613	0.819888	SLC13A5
Hemolytic anemia	0.536359	0.582999	1.31613	0.819888	MACROD2
Hypoglycemia	0.546171	0.591521	1.27995	0.77414	TRH
Myopia	0.551	0.594604	1.26258	0.752527	CLDN19
Brain disease	0.560504	0.60054	1.22923	0.711627	BRD4
Cleft lip	0.560504	0.60054	1.22923	0.711627	SATB2
Acquired immunodeficiency syndrome	0.565181	0.603396	1.21321	0.692269	NAV2
Major depressive disorder	0.569808	0.606178	1.19759	0.673594	GRM7
Cardiomyopathy	0.574386	0.608889	1.18237	0.655572	TNNC1
Systemic lupus erythematosus	0.587831	0.620948	1.13894	0.605138	PTTG1
Hypertension	0.593794	0.625046	0.978787	0.510166	PNMT;ROCK1;BRD4
Celiac disease	0.609307	0.639028	1.07321	0.531706	IL18R1
Neuropathy	0.613467	0.639028	1.06097	0.518418	MFN2
Down syndrome	0.613467	0.639028	1.06097	0.518418	DBN1
Cancer	0.619096	0.64266	0.942004	0.451687	PTTG1;FOXO3;CBL
Polydactyly	0.625683	0.647258	1.02583	0.481024	SATB2
Cleft palate	0.648975	0.669046	0.962085	0.415969	SATB2
Parkinson's disease	0.652714	0.670596	0.95222	0.406233	SH3GL2
Breast cancer	0.678604	0.694817	0.865742	0.335663	SETD2;GRM7;LRP1;UST
Skin cancer	0.712237	0.726773	0.82641	0.280438	GRM7;NAV2;PCDH18;GRIN2B
Chronic obstructive pulmonary disease	0.7639	0.776848	0.695126	0.18721	LRP1
Pancreatic cancer	0.768913	0.779304	0.684834	0.179959	LRP1
Endometrial cancer	0.818331	0.826597	0.640328	0.128378	LRP1;CHD4
Arthritis	0.863494	0.869289	0.50219	0.0737055	BRD4
Coronary artery disease	0.888738	0.89171	0.454976	0.0536659	IL4I1
Lung cancer	0.927519	0.927519	0.463987	0.0349112	GRM7;VTI1A

## Sheet: FF-TF gene coocurrence
Enrichr submissions TF gene coocurrence					FF cluster
Term	P-value	Adjusted P-value	Odds Ratio	Combined Score	Genes
POGZ	1.33814e-07	0.000228822	5.62631	89.0465	SETD2;MBD5;LRP1;NCOA6;HDAC1;STXBP1;ARID4B;CHD4;NAV2;EPRS;CHD2;GRIN2B;BCLAF1;MYH10;SRSF11;BRD4
ASH1L	7.5692e-07	0.000647167	5.22914	73.6996	SETD2;MBD5;ROCK1;NCOA6;ARID4B;CHD4;EPRS;CHD2;CBL;GRIN2B;HIPK3;SBNO1;BCLAF1;ASXL2;MYH10
DVL3	3.98747e-06	0.00170464	4.8386	60.1551	LRP1;NCOA6;STXBP1;ATN1;CHD4;NAV2;EPRS;FOXO3;CHD2;CBL;CCND2;MYH10;DBN1;BRD4
ZNF644	3.98747e-06	0.00170464	4.8386	60.1551	SETD2;ROCK1;FOXJ3;ARID4B;CHD4;EPRS;FOXO3;CHD2;HIPK3;RSBN1;BCLAF1;GPBP1;MAP4K5;SRSF11
AHDC1	1.94861e-05	0.00333213	4.45455	48.3131	CASZ1;LRP1;NCOA6;STXBP1;ATN1;CHD4;NAV2;FOXO3;CHD2;CCND2;MYH10;DBN1;VGLL4
CHD9	1.94861e-05	0.00333213	4.45455	48.3131	SETD2;ROCK1;LRP1;ARID4B;NAV2;EPRS;FOXO3;CHD2;HIPK3;BCLAF1;ACAP2;CCND2;SRSF11
DOT1L	1.94861e-05	0.00333213	4.45455	48.3131	LRP1;NCOA6;ATN1;CHD4;NAV2;EPRS;FOXO3;CHD2;RPTOR;CCND2;FOSB;MYH10;BRD4
EP400	1.94861e-05	0.00333213	4.45455	48.3131	SETD2;LRP1;NCOA6;CHD4;NAV2;EPRS;FOXO3;CHD2;CBL;RPTOR;BCLAF1;MYH10;BRD4
NCOR1	1.94861e-05	0.00333213	4.45455	48.3131	SETD2;ROCK1;NCOA6;HDAC1;CHD4;EPRS;FOXO3;CHD2;BCLAF1;ALDOA;MYH10;SRSF11;BRD4
RFX7	1.94861e-05	0.00333213	4.45455	48.3131	SETD2;MBD5;ROCK1;NCOA6;STXBP1;ARID4B;NAV2;FOXO3;CHD2;GRIN2B;BCLAF1;ASXL2;MYH10
CHD2	8.79421e-05	0.007161	4.07686	38.0731	SETD2;BCLAF1;MBD5;CCND2;NCOA6;ARID4B;CHD4;NAV2;EPRS;FOXO3;MYH10;SRSF11
CIC	8.79421e-05	0.007161	4.07686	38.0731	LRP1;GNB2;ATN1;CHD4;NAV2;ALDOA;FOXO3;CTSD;DBN1;CSNK1G2;BRD4;PPP1R9B
CUL3	8.79421e-05	0.007161	4.07686	38.0731	RAB10;BCLAF1;ROCK1;NCOA6;YWHAB;GPBP1;CHD4;EPRS;ALDOA;CHD2;MYH10;SRSF11
GPATCH8	8.79421e-05	0.007161	4.07686	38.0731	SBNO1;SETD2;BCLAF1;ASXL2;ARID4B;CHD4;EPRS;FOXO3;CHD2;MYH10;SRSF11;BRD4
MECP2	8.79421e-05	0.007161	4.07686	38.0731	BCLAF1;CCND2;LRP1;STXBP1;CHD4;EPRS;ALDOA;FOXO3;CHD2;CBL;MYH10;BRD4
MIER1	8.79421e-05	0.007161	4.07686	38.0731	SETD2;BCLAF1;ROCK1;GPBP1;ARID4B;EPRS;MAP4K5;FOXO3;CHD2;SRSF11;HIPK3;RSBN1
MYT1L	8.79421e-05	0.007161	4.07686	38.0731	MBD5;GRM7;DGKB;STXBP1;CDH13;SORBS2;NAV2;CHD2;GRIN2B;MYH10;FGF12;SH3GL2
RBM27	8.79421e-05	0.007161	4.07686	38.0731	SBNO1;SETD2;BCLAF1;ROCK1;GPBP1;ASXL2;ARID4B;CHD4;EPRS;CHD2;ABCE1;SRSF11
ZBTB11	8.79421e-05	0.007161	4.07686	38.0731	SBNO1;SETD2;BCLAF1;ACAP2;ROCK1;GPBP1;ARID4B;EPRS;CHD2;SRSF11;HIPK3;RSBN1
ZNF148	8.79421e-05	0.007161	4.07686	38.0731	SBNO1;SETD2;BCLAF1;ACAP2;ROCK1;ASXL2;ARID4B;EPRS;FOXO3;CHD2;SRSF11;HIPK3
ZNF81	8.79421e-05	0.007161	4.07686	38.0731	SETD2;BCLAF1;ACAP2;ROCK1;ASXL2;AP4E1;ITGB8;ARID4B;CHD2;CBL;CARF;HIPK3
ATF7	0.000364678	0.0145023	3.70543	29.334	CCND2;LRP1;NCOA6;ASXL2;NAV2;EPRS;FOXO3;CHD2;CBL;HIPK3;BRD4
BAZ2A	0.000364678	0.0145023	3.70543	29.334	BCLAF1;LRP1;NCOA6;CHD4;NAV2;EPRS;FOXO3;CHD2;CBL;MYH10;BRD4
CUL5	0.000364678	0.0145023	3.70543	29.334	RAB10;SBNO1;BCLAF1;PSMC6;ROCK1;YWHAB;GPBP1;ARID4B;EPRS;ABCE1;HIPK3
DNAJC2	0.000364678	0.0145023	3.70543	29.334	BCLAF1;PSMC6;CNBP;BCCIP;TRIP13;EPRS;BZW2;ABCE1;YBX3;HNRNPAB;SRSF11
FBXO41	0.000364678	0.0145023	3.70543	29.334	CCND2;RASGEF1A;VGF;LRP1;STXBP1;SPOCK2;NAV2;FBXL16;GRIN2B;FGF12;SH3GL2
HELZ	0.000364678	0.0145023	3.70543	29.334	SETD2;BCLAF1;ROCK1;LRP1;ASXL2;NAV2;EPRS;FOXO3;CHD2;CBL;HIPK3
MGA	0.000364678	0.0145023	3.70543	29.334	SBNO1;SETD2;BCLAF1;ROCK1;ASXL2;ARID4B;CHD4;EPRS;CHD2;CBL;HIPK3
NFAT5	0.000364678	0.0145023	3.70543	29.334	BCLAF1;CCND2;LRP1;FOSB;ITGB8;ARID4B;NAV2;FOXO3;CHD2;CBL;HIPK3
RXRB	0.000364678	0.0145023	3.70543	29.334	ESRRA;HDAC1;GNB2;CHD4;EPRS;ALDOA;FOXO3;CTSD;CSNK1G2;NR2F6;LY6E
TBR1	0.000364678	0.0145023	3.70543	29.334	MBD5;CCND2;GRM7;VGF;NCOA6;STXBP1;SATB2;CHD2;GRIN2B;MYH10;STX1A
TCF20	0.000364678	0.0145023	3.70543	29.334	SETD2;BCLAF1;LRP1;NCOA6;CHD4;NAV2;EPRS;FOXO3;CHD2;MYH10;BRD4
USF2	0.000364678	0.0145023	3.70543	29.334	ESRRA;LRP1;GNB2;CHD4;EPRS;ALDOA;FOXO3;CTSD;NR2F6;COX6B1;LY6E
WIZ	0.000364678	0.0145023	3.70543	29.334	RPTOR;BCLAF1;LRP1;GNB2;ATN1;CHD4;NAV2;EPRS;DBN1;BRD4;PPP1R9B
YY1	0.000364678	0.0145023	3.70543	29.334	BCLAF1;CCND2;YWHAB;HDAC1;CNBP;CHD4;EPRS;ALDOA;FOXO3;HNRNPAB;SRSF11
ZC3H13	0.000364678	0.0145023	3.70543	29.334	SBNO1;SETD2;BCLAF1;ROCK1;ARID4B;CHD4;EPRS;CHD2;MYH10;SRSF11;BRD4
ZFX	0.000364678	0.0145023	3.70543	29.334	SBNO1;SETD2;BCLAF1;ROCK1;GPBP1;ARID4B;EPRS;FOXO3;CHD2;SRSF11;HIPK3
ZNF292	0.000364678	0.0145023	3.70543	29.334	SBNO1;SETD2;BCLAF1;ROCK1;ARID4B;NAV2;EPRS;FOXO3;CHD2;SRSF11;RSBN1
ZNF318	0.000364678	0.0145023	3.70543	29.334	SETD2;BCLAF1;NCOA6;ASXL2;ARID4B;CHD4;NAV2;EPRS;FOXO3;CHD2;MYH10
ZNF384	0.000364678	0.0145023	3.70543	29.334	BCLAF1;GSK3A;CCND2;HDAC1;ATN1;CHD4;EPRS;ALDOA;FOXO3;YBX3;BRD4
ZNF510	0.000364678	0.0145023	3.70543	29.334	BCLAF1;MBD5;ASXL2;RAB3GAP2;POLI;ARID4B;EPRS;MAP4K5;KBTBD7;CARF;RSBN1
ZNF609	0.000364678	0.0145023	3.70543	29.334	RPTOR;SBNO1;SETD2;ASXL2;CHD4;NAV2;EPRS;CHD2;CBL;HIPK3;BRD4
ZZZ3	0.000364678	0.0145023	3.70543	29.334	SBNO1;SETD2;BCLAF1;ROCK1;GPBP1;FOXJ3;ARID4B;EPRS;FOXO3;CHD2;SRSF11
ADNP	0.00138151	0.0302869	3.34013	21.9933	SETD2;BCLAF1;MBD5;NCOA6;STXBP1;CHD4;EPRS;FOXO3;CHD2;MYH10
AFF4	0.00138151	0.0302869	3.34013	21.9933	SBNO1;SETD2;BCLAF1;ROCK1;ARID4B;EPRS;FOXO3;CHD2;CBL;HIPK3
BCLAF1	0.00138151	0.0302869	3.34013	21.9933	YWHAB;CNBP;ARID4B;CHD4;EPRS;ALDOA;MYH10;YBX3;HNRNPAB;SRSF11
BDP1	0.00138151	0.0302869	3.34013	21.9933	SBNO1;SETD2;BCLAF1;ROCK1;ASXL2;ARID4B;EPRS;CHD2;SRSF11;HIPK3
CTCF	0.00138151	0.0302869	3.34013	21.9933	SETD2;BCLAF1;NCOA6;HDAC1;CHD4;EPRS;FOXO3;CHD2;MYH10;HNRNPAB
CUL1	0.00138151	0.0302869	3.34013	21.9933	BCLAF1;PSMC6;YWHAB;HDAC1;CHD4;EPRS;ALDOA;CHD2;ABCE1;MYH10
CUL4A	0.00138151	0.0302869	3.34013	21.9933	PSMC6;YWHAB;CNBP;CHD4;EPRS;ALDOA;FOXO3;ABCE1;MYH10;YBX3
DEAF1	0.00138151	0.0302869	3.34013	21.9933	STXBP1;GNB2;NAV2;EPRS;ALDOA;FOXO3;CTSD;CSNK1G2;NR2F6;LY6E
FOXK1	0.00138151	0.0302869	3.34013	21.9933	RPTOR;CASZ1;CCND2;LRP1;CHD4;NAV2;FOXO3;CHD2;VGLL4;BRD4
GABPA	0.00138151	0.0302869	3.34013	21.9933	SBNO1;BCLAF1;ACAP2;ROCK1;ARID4B;EPRS;MAP4K5;FOXO3;SRSF11;HIPK3
GATAD2B	0.00138151	0.0302869	3.34013	21.9933	BCLAF1;CCND2;ARID4B;CHD4;EPRS;FOXO3;CHD2;CBL;HIPK3;BRD4
IKZF5	0.00138151	0.0302869	3.34013	21.9933	SETD2;BCLAF1;GPBP1;ARID4B;EPRS;MAP4K5;FOXO3;CHD2;HIPK3;RSBN1
LCOR	0.00138151	0.0302869	3.34013	21.9933	SBNO1;BCLAF1;CCND2;ROCK1;ARID4B;NAV2;FOXO3;CHD2;CBL;HIPK3
MIER3	0.00138151	0.0302869	3.34013	21.9933	SBNO1;BCLAF1;CCND2;ROCK1;GPBP1;ARID4B;FOXO3;CHD2;HIPK3;RSBN1
MINK1	0.00138151	0.0302869	3.34013	21.9933	LRP1;STXBP1;SORBS2;CHD4;NAV2;EPRS;ALDOA;MYH10;DBN1;PPP1R9B
NFIC	0.00138151	0.0302869	3.34013	21.9933	CASZ1;CCND2;LRP1;CHD4;NAV2;EPRS;ALDOA;GAS6;FOXO3;BRD4
NR2C2	0.00138151	0.0302869	3.34013	21.9933	SBNO1;SETD2;BCLAF1;ASXL2;ARID4B;EPRS;FOXO3;CHD2;CBL;HIPK3
PHF20	0.00138151	0.0302869	3.34013	21.9933	SBNO1;SETD2;BCLAF1;NCOA6;ARID4B;CHD4;EPRS;FOXO3;CHD2;MYH10
PHF21A	0.00138151	0.0302869	3.34013	21.9933	MBD5;CCND2;LRP1;NCOA6;CHD4;NAV2;EPRS;FOXO3;CHD2;MYH10
RAPGEF4	0.00138151	0.0302869	3.34013	21.9933	CCND2;STXBP1;CPE;CDH13;SORBS2;NAV2;TRIB2;GRIN2B;MYH10;SH3GL2
RC3H1	0.00138151	0.0302869	3.34013	21.9933	SETD2;BCLAF1;ACAP2;ROCK1;ARID4B;EPRS;FOXO3;CHD2;SRSF11;HIPK3
RFX1	0.00138151	0.0302869	3.34013	21.9933	LRP1;GNB2;ATN1;FOSB;CHD4;NAV2;FOXO3;DBN1;CSNK1G2;BRD4
RLF	0.00138151	0.0302869	3.34013	21.9933	SBNO1;SETD2;BCLAF1;ROCK1;GPBP1;FOXJ3;ARID4B;EPRS;CHD2;RSBN1
RNF166	0.00138151	0.0302869	3.34013	21.9933	CCND2;GNB2;CDC42EP3;COTL1;FAM53B;ALDOA;CTSD;CSNK1G2;LY6E;PPP1R9B
SMARCA5	0.00138151	0.0302869	3.34013	21.9933	BCLAF1;PSMC6;ROCK1;HDAC1;ARID4B;CHD4;EPRS;ABCE1;HNRNPAB;SRSF11
SMARCC2	0.00138151	0.0302869	3.34013	21.9933	BCLAF1;LRP1;YWHAB;HDAC1;CHD4;EPRS;ALDOA;CHD2;MYH10;DBN1
TRIM32	0.00138151	0.0302869	3.34013	21.9933	CCND2;GOT1;MAGED1;STXBP1;CDC42EP3;SORBS2;EPRS;GAS6;FOXO3;MYH10
ZBTB37	0.00138151	0.0302869	3.34013	21.9933	SBNO1;CCND2;ASXL2;ITGB8;NAV2;EPRS;FOXO3;CHD2;CBL;HIPK3
ZC3H15	0.00138151	0.0302869	3.34013	21.9933	BCLAF1;PSMC6;YWHAB;CNBP;EPRS;ALDOA;ABCE1;YBX3;HNRNPAB;SRSF11
ZC3H3	0.00138151	0.0302869	3.34013	21.9933	RPTOR;CASZ1;LRP1;GNB2;NAV2;FOXO3;CTSD;CSNK1G2;BRD4;LY6E
ZC3H4	0.00138151	0.0302869	3.34013	21.9933	BCLAF1;LRP1;CHD4;EPRS;ALDOA;FOXO3;CHD2;MYH10;HNRNPAB;BRD4
ZFP91	0.00138151	0.0302869	3.34013	21.9933	RAB10;SBNO1;BCLAF1;CCND2;CNBP;CHD4;EPRS;FOXO3;HIPK3;RSBN1
ZNF197	0.00138151	0.0302869	3.34013	21.9933	SETD2;BCLAF1;ACAP2;POLI;ARID4B;EPRS;MAP4K5;CHD2;SRSF11;RSBN1
ZNF319	0.00138151	0.0302869	3.34013	21.9933	CASZ1;CCND2;LRP1;CDC42EP3;FOSB;FOXO3;TRIB2;DBN1;VGLL4;PPP1R9B
ZNF490	0.00138151	0.0302869	3.34013	21.9933	MBD5;LRP1;NCOA6;STXBP1;NAV2;FOXO3;CHD2;CBL;GRIN2B;MYH10
ARID2	0.00474949	0.0567946	2.98084	15.9467	SETD2;BCLAF1;ROCK1;ASXL2;ARID4B;NAV2;EPRS;FOXO3;CHD2
ATXN7	0.00474949	0.0567946	2.98084	15.9467	SETD2;ACAP2;ROCK1;ASXL2;ARID4B;NAV2;FOXO3;CHD2;HIPK3
BBX	0.00474949	0.0567946	2.98084	15.9467	BCLAF1;CCND2;ROCK1;ARID4B;NAV2;EPRS;FOXO3;CHD2;HIPK3
BRD9	0.00474949	0.0567946	2.98084	15.9467	BCLAF1;CCND2;HDAC1;CHD4;TRIP13;EPRS;ALDOA;HNRNPAB;LY6E
CAMTA2	0.00474949	0.0567946	2.98084	15.9467	CCND2;LRP1;STXBP1;ATN1;NAV2;ALDOA;MYH10;LY6E;PPP1R9B
CHD1	0.00474949	0.0567946	2.98084	15.9467	SETD2;BCLAF1;ROCK1;ARID4B;CHD4;EPRS;CHD2;MYH10;SRSF11
CHD6	0.00474949	0.0567946	2.98084	15.9467	CASZ1;CCND2;LRP1;SORBS2;NAV2;EPRS;FOXO3;CHD2;MYH10
CHD7	0.00474949	0.0567946	2.98084	15.9467	CASZ1;CCND2;CHD4;NAV2;EPRS;FOXO3;CHD2;TRIB2;MYH10
CLOCK	0.00474949	0.0567946	2.98084	15.9467	SBNO1;BCLAF1;ACAP2;CCND2;ROCK1;ASXL2;ARID4B;FOXO3;HIPK3
COPS2	0.00474949	0.0567946	2.98084	15.9467	BCLAF1;PSMC6;ROCK1;YWHAB;CNBP;EPRS;ALDOA;ABCE1;ARL8B
COPS4	0.00474949	0.0567946	2.98084	15.9467	PSMC6;GOT1;YWHAB;CNBP;EPRS;ALDOA;BZW2;ABCE1;ATP6V1D
DPF2	0.00474949	0.0567946	2.98084	15.9467	BCLAF1;HDAC1;CNBP;CHD4;EPRS;ALDOA;YBX3;HNRNPAB;SRSF11
DVL1	0.00474949	0.0567946	2.98084	15.9467	ESRRA;CCND2;GNB2;EPRS;ALDOA;FOXO3;CTSD;DBN1;CSNK1G2
GMEB2	0.00474949	0.0567946	2.98084	15.9467	ESRRA;GOT1;TYK2;EPRS;FOXO3;CHD2;DBN1;RSBN1;CSNK1G2
GON4L	0.00474949	0.0567946	2.98084	15.9467	SETD2;BCLAF1;ARID4B;CHD4;NAV2;EPRS;CHD2;SRSF11;BRD4
IRF3	0.00474949	0.0567946	2.98084	15.9467	HDAC1;GNB2;TRMT1;TYK2;EPRS;ALDOA;CTSD;NR2F6;LY6E
KLF16	0.00474949	0.0567946	2.98084	15.9467	ESRRA;TFAP4;FOSB;EPRS;ALDOA;FOXO3;HNRNPAB;CSNK1G2;NR2F6
MACF1	0.00474949	0.0567946	2.98084	15.9467	BCLAF1;LRP1;SORBS2;CHD4;NAV2;EPRS;ALDOA;CHD2;MYH10
MEIS3	0.00474949	0.0567946	2.98084	15.9467	CCND2;LRP1;FOSB;CPE;CDH13;NAV2;GAS6;DBN1;LOXL1
MLLT1	0.00474949	0.0567946	2.98084	15.9467	RPTOR;CCND2;LRP1;CHD4;NAV2;EPRS;FOXO3;CSNK1G2;BRD4
MTA1	0.00474949	0.0567946	2.98084	15.9467	BCLAF1;HDAC1;CHD4;EPRS;ALDOA;BZW2;FOXO3;YBX3;DBN1
MYNN	0.00474949	0.0567946	2.98084	15.9467	BCLAF1;PSMC6;GPBP1;ARID4B;EPRS;FOXO3;CHD2;SRSF11;RSBN1
MYSM1	0.00474949	0.0567946	2.98084	15.9467	SBNO1;SETD2;BCLAF1;ROCK1;ASXL2;ARID4B;EPRS;CHD2;SRSF11
NR1H2	0.00474949	0.0567946	2.98084	15.9467	ESRRA;LRP1;GNB2;EPRS;ALDOA;FOXO3;CTSD;CSNK1G2;NR2F6
NR2F6	0.00474949	0.0567946	2.98084	15.9467	ESRRA;CCND2;LRP1;GNB2;EPRS;ALDOA;GAS6;CTSD;LY6E
NR5A1	0.00474949	0.0567946	2.98084	15.9467	CCND2;GNB2;FOSB;EPRS;ALDOA;FOXO3;YBX3;NR2F6;LY6E
PBX2	0.00474949	0.0567946	2.98084	15.9467	CCND2;LRP1;COTL1;CHD4;NAV2;EPRS;FOXO3;AGPAT1;DBN1
PLXNB1	0.00474949	0.0567946	2.98084	15.9467	CCND2;LRP1;CPE;ITGB8;SORBS2;NAV2;GAS6;MYH10;DBN1
POU6F2	0.00474949	0.0567946	2.98084	15.9467	GRM7;DGKB;CDH13;SORBS2;MACROD2;NAV2;GRIN2B;FGF12;SH3GL2
RBAK	0.00474949	0.0567946	2.98084	15.9467	BCLAF1;CCND2;ROCK1;CCPG1;ITGB8;ARID4B;EPRS;MAP4K5;SRSF11
RBM10	0.00474949	0.0567946	2.98084	15.9467	BCLAF1;HDAC1;CHD4;EPRS;ALDOA;YBX3;HNRNPAB;DBN1;SRSF11
RBM5	0.00474949	0.0567946	2.98084	15.9467	SETD2;BCLAF1;CCND2;YWHAB;CHD4;EPRS;ALDOA;CHD2;SRSF11
RC3H2	0.00474949	0.0567946	2.98084	15.9467	SBNO1;SETD2;BCLAF1;ROCK1;ASXL2;ARID4B;EPRS;CHD2;HIPK3
RCOR3	0.00474949	0.0567946	2.98084	15.9467	BCLAF1;CCND2;FOXJ3;ARID4B;EPRS;FOXO3;CHD2;SRSF11;RSBN1
REST	0.00474949	0.0567946	2.98084	15.9467	SBNO1;BCLAF1;CCND2;ROCK1;EPRS;FOXO3;CHD2;CBL;HIPK3
SALL2	0.00474949	0.0567946	2.98084	15.9467	CCND2;CPE;ITGB8;SORBS2;NAV2;TRIB2;PCDH18;MYH10;DBN1
SHPRH	0.00474949	0.0567946	2.98084	15.9467	SBNO1;SETD2;BCLAF1;ACAP2;ROCK1;ASXL2;ARID4B;EPRS;CHD2
SLC2A4RG	0.00474949	0.0567946	2.98084	15.9467	ESRRA;PTTG1;GNB2;TYK2;EPRS;ALDOA;CTSD;DBN1;LY6E
SLC30A9	0.00474949	0.0567946	2.98084	15.9467	SNX3;RAB10;BCLAF1;YWHAB;EPRS;ALDOA;ATP6V1D;MYH10;ARL8B
SMARCA1	0.00474949	0.0567946	2.98084	15.9467	CCND2;LRP1;MAGED1;CDC42EP3;CPE;SORBS2;TRIB2;MYH10;DBN1
TAX1BP1	0.00474949	0.0567946	2.98084	15.9467	SNX3;RAB10;BCLAF1;PSMC6;YWHAB;CNBP;EPRS;ALDOA;ATP6V1D
TCF3	0.00474949	0.0567946	2.98084	15.9467	CCND2;HDAC1;CHD4;EPRS;FOXO3;CHD2;MYH10;DBN1;CSNK1G2
THAP6	0.00474949	0.0567946	2.98084	15.9467	BCLAF1;ACAP2;CCPG1;POLI;ARID4B;EPRS;FOXO3;SRSF11;HIPK3
THRA	0.00474949	0.0567946	2.98084	15.9467	CCND2;LRP1;STXBP1;SPOCK2;CPE;NAV2;GAS6;FOXO3;TRIB2
TSHZ3	0.00474949	0.0567946	2.98084	15.9467	CCND2;LRP1;SATB2;CDC42EP3;CDH13;NAV2;TRIB2;PCDH18;LOXL1
ZBTB44	0.00474949	0.0567946	2.98084	15.9467	SBNO1;BCLAF1;ARID4B;EPRS;FOXO3;CHD2;SRSF11;HIPK3;RSBN1
ZC3H11A	0.00474949	0.0567946	2.98084	15.9467	BCLAF1;YWHAB;ARID4B;CHD4;EPRS;ALDOA;CHD2;HNRNPAB;SRSF11
ZC3H7A	0.00474949	0.0567946	2.98084	15.9467	SETD2;BCLAF1;ROCK1;ARID4B;EPRS;MAP4K5;CHD2;SRSF11;RSBN1
ZCCHC11	0.00474949	0.0567946	2.98084	15.9467	SETD2;BCLAF1;CCND2;ROCK1;ARID4B;EPRS;FOXO3;CHD2;SRSF11
ZFR	0.00474949	0.0567946	2.98084	15.9467	RAB10;BCLAF1;YWHAB;CNBP;CHD4;EPRS;ALDOA;HNRNPAB;SRSF11
ZNF160	0.00474949	0.0567946	2.98084	15.9467	BCLAF1;ARID4B;NAV2;EPRS;ALDOA;MAP4K5;FOXO3;TRIB2;SRSF11
ZNF326	0.00474949	0.0567946	2.98084	15.9467	BCLAF1;ARID4B;CHD4;EPRS;CHD2;MYH10;YBX3;HNRNPAB;SRSF11
ZNF333	0.00474949	0.0567946	2.98084	15.9467	ATRN;LRP1;CDC42EP3;FOSB;TYK2;NAV2;MAP4K5;FOXO3;CHD2
ZNF34	0.00474949	0.0567946	2.98084	15.9467	CDC42EP3;FOSB;SORBS2;NAV2;EPRS;MAP4K5;FOXO3;TRIB2;LY6E
ZNF407	0.00474949	0.0567946	2.98084	15.9467	RPTOR;SETD2;MBD5;ASXL2;SORBS2;MACROD2;NAV2;EPRS;CHD2
ZNF580	0.00474949	0.0567946	2.98084	15.9467	GSK3A;ATN1;FOSB;EPRS;ALDOA;CTSD;DBN1;NR2F6;LY6E
ZNF592	0.00474949	0.0567946	2.98084	15.9467	SETD2;BCLAF1;LRP1;ATN1;CHD4;NAV2;EPRS;CHD2;BRD4
ZNF628	0.00474949	0.0567946	2.98084	15.9467	RPTOR;LRP1;GNB2;ATN1;FOSB;FOXO3;CSNK1G2;BRD4;PPP1R9B
ZNF629	0.00474949	0.0567946	2.98084	15.9467	CCND2;SATB2;CHD4;NAV2;EPRS;ALDOA;FOXO3;DBN1;VGLL4
ZNF638	0.00474949	0.0567946	2.98084	15.9467	SETD2;BCLAF1;ROCK1;GPBP1;ARID4B;CHD4;EPRS;CHD2;SRSF11
ZNF648	0.00474949	0.0567946	2.98084	15.9467	CASZ1;SATB2;CDC42EP3;CDH13;SORBS2;NAV2;TRIB2;GRIN2B;FGF12
ZNF768	0.00474949	0.0567946	2.98084	15.9467	ESRRA;GOT1;GNB2;TYK2;EPRS;ALDOA;CTSD;DBN1;NR2F6
ZNF804B	0.00474949	0.0567946	2.98084	15.9467	GRM7;DGKB;CDH13;SORBS2;MACROD2;NAV2;GRIN2B;FGF12;SH3GL2
ZNF84	0.00474949	0.0567946	2.98084	15.9467	SBNO1;BCLAF1;CCND2;POLI;SORBS2;ARID4B;EPRS;TRIB2;RSBN1
ZSCAN18	0.00474949	0.0567946	2.98084	15.9467	CCND2;FOSB;CPE;SORBS2;NAV2;EPRS;TRIB2;MYH10;LY6E
AEBP2	0.0147054	0.105656	2.62745	11.0866	BCLAF1;CCND2;CDC42EP3;NAV2;EPRS;FOXO3;CHD2;HIPK3
AKAP8L	0.0147054	0.105656	2.62745	11.0866	BCLAF1;CHD4;EPRS;ALDOA;CHD2;CTSD;STX1A;SRSF11
ANAPC2	0.0147054	0.105656	2.62745	11.0866	GNB2;CHD4;EPRS;ALDOA;GAS6;CTSD;SRSF11;LY6E
ARNT2	0.0147054	0.105656	2.62745	11.0866	CCND2;STXBP1;CPE;ITGB8;SORBS2;NAV2;TRIB2;MYH10
BAZ2B	0.0147054	0.105656	2.62745	11.0866	SETD2;BCLAF1;ROCK1;SORBS2;ARID4B;NAV2;EPRS;CHD2
BCL11A	0.0147054	0.105656	2.62745	11.0866	CCND2;STXBP1;SATB2;NAV2;CHD2;TRIB2;GRIN2B;MYH10
CARHSP1	0.0147054	0.105656	2.62745	11.0866	CCND2;PTTG1;COTL1;EPRS;ALDOA;CTSD;HNRNPAB;LY6E
CBFB	0.0147054	0.105656	2.62745	11.0866	CCND2;CNBP;COTL1;EPRS;ALDOA;ABCE1;YBX3;HNRNPAB
CENPB	0.0147054	0.105656	2.62745	11.0866	CCND2;GNB2;EPRS;ALDOA;CTSD;HNRNPAB;LY6E;PPP1R9B
COPS3	0.0147054	0.105656	2.62745	11.0866	PSMC6;YWHAB;CNBP;EPRS;ALDOA;BZW2;ABCE1;HNRNPAB
CREBZF	0.0147054	0.105656	2.62745	11.0866	BCLAF1;CCND2;ARID4B;EPRS;FOXO3;CHD2;SRSF11;RSBN1
CXXC1	0.0147054	0.105656	2.62745	11.0866	HDAC1;CHD4;TYK2;EPRS;ALDOA;FOXO3;CTSD;CSNK1G2
DEK	0.0147054	0.105656	2.62745	11.0866	BCLAF1;PTTG1;YWHAB;CNBP;TRIP13;EPRS;ALDOA;HNRNPAB
DHX34	0.0147054	0.105656	2.62745	11.0866	LRP1;TRMT1;TYK2;NAV2;EPRS;ALDOA;CTSD;LY6E
DMTF1	0.0147054	0.105656	2.62745	11.0866	BCLAF1;CCND2;ARID4B;NAV2;EPRS;FOXO3;CHD2;SRSF11
ELF2	0.0147054	0.105656	2.62745	11.0866	SETD2;BCLAF1;ROCK1;GPBP1;ARID4B;EPRS;FOXO3;CHD2
ERF	0.0147054	0.105656	2.62745	11.0866	CCND2;FOSB;CHD4;ALDOA;FOXO3;DBN1;NR2F6;PPP1R9B
ESRRA	0.0147054	0.105656	2.62745	11.0866	GOT1;GNB2;EPRS;ALDOA;FOXO3;CTSD;DBN1;NR2F6
EWSR1	0.0147054	0.105656	2.62745	11.0866	BCLAF1;YWHAB;CNBP;CHD4;EPRS;ALDOA;HNRNPAB;SRSF11
FOXK2	0.0147054	0.105656	2.62745	11.0866	RPTOR;BCLAF1;CHD4;EPRS;ALDOA;FOXO3;YBX3;BRD4
GTF3A	0.0147054	0.105656	2.62745	11.0866	PTTG1;CNBP;EPRS;ALDOA;BZW2;YBX3;HNRNPAB;COX6B1
HMG20A	0.0147054	0.105656	2.62745	11.0866	BCLAF1;CCND2;NAV2;EPRS;FOXO3;TRIB2;MYH10;VGLL4
HP1BP3	0.0147054	0.105656	2.62745	11.0866	BCLAF1;YWHAB;CNBP;CHD4;EPRS;ALDOA;HNRNPAB;SRSF11
IKZF4	0.0147054	0.105656	2.62745	11.0866	CCND2;LRP1;SPOCK2;IL2RA;FOSB;ITGB8;NAV2;TRIB2
INF2	0.0147054	0.105656	2.62745	11.0866	CCND2;LRP1;COTL1;NAV2;ALDOA;CTSD;DBN1;LY6E
JUND	0.0147054	0.105656	2.62745	11.0866	CCND2;FOSB;EPRS;ALDOA;FOXO3;CTSD;YBX3;LY6E
KAT5	0.0147054	0.105656	2.62745	11.0866	ESRRA;GOT1;HDAC1;CHD4;EPRS;ALDOA;FOXO3;CTSD
KCMF1	0.0147054	0.105656	2.62745	11.0866	RAB10;CNBP;EPRS;ALDOA;FOXO3;CHD2;YBX3;ARL8B
KLF12	0.0147054	0.105656	2.62745	11.0866	CCND2;CDC42EP3;UST;ITGB8;SORBS2;NAV2;FOXO3;TRIB2
LARP7	0.0147054	0.105656	2.62745	11.0866	BCLAF1;ROCK1;CHD4;EPRS;ABCE1;YBX3;HNRNPAB;SRSF11
MAX	0.0147054	0.105656	2.62745	11.0866	BCLAF1;CCND2;HDAC1;CHD4;EPRS;ALDOA;FOXO3;CTSD
MAZ	0.0147054	0.105656	2.62745	11.0866	GNB2;CHD4;EPRS;ALDOA;FOXO3;HNRNPAB;DBN1;NR2F6
MBD1	0.0147054	0.105656	2.62745	11.0866	BCLAF1;CCND2;CHD4;NAV2;EPRS;ALDOA;FOXO3;CHD2
MBD3	0.0147054	0.105656	2.62745	11.0866	GNB2;CHD4;EPRS;ALDOA;CTSD;HNRNPAB;CSNK1G2;NR2F6
MBNL1	0.0147054	0.105656	2.62745	11.0866	BCLAF1;CCND2;CNBP;EPRS;ALDOA;FOXO3;SRSF11;HIPK3
MEF2A	0.0147054	0.105656	2.62745	11.0866	BCLAF1;CCND2;LRP1;NAV2;FOXO3;CHD2;MYH10;HIPK3
MEF2D	0.0147054	0.105656	2.62745	11.0866	CCND2;LRP1;FOSB;NAV2;EPRS;ALDOA;FOXO3;CHD2
MEIS2	0.0147054	0.105656	2.62745	11.0866	CCND2;CPE;CDH13;SORBS2;NAV2;TRIB2;PCDH18;MYH10
MKRN1	0.0147054	0.105656	2.62745	11.0866	SNX3;CCND2;EPRS;ALDOA;FOXO3;YBX3;HNRNPAB;LY6E
NCOA1	0.0147054	0.105656	2.62745	11.0866	CCND2;LRP1;NCOA6;NAV2;EPRS;FOXO3;CBL;HIPK3
NCOA2	0.0147054	0.105656	2.62745	11.0866	SETD2;NCOA6;NAV2;EPRS;FOXO3;CHD2;CBL;HIPK3
NEUROD6	0.0147054	0.105656	2.62745	11.0866	KCNV1;VGF;SATB2;LRRTM1;CDH13;GRIN2B;STX1A;KCNJ3
PATZ1	0.0147054	0.105656	2.62745	11.0866	TFAP4;CHD4;NAV2;EPRS;FOXO3;TRIB2;DBN1;VGLL4
PBRM1	0.0147054	0.105656	2.62745	11.0866	SETD2;BCLAF1;ROCK1;ARID4B;CHD4;EPRS;CHD2;SRSF11
PLAG1	0.0147054	0.105656	2.62745	11.0866	CCND2;SATB2;FOSB;ITGB8;NAV2;FOXO3;TRIB2;VGLL3
POU2F1	0.0147054	0.105656	2.62745	11.0866	CCND2;FOXJ3;ARID4B;NAV2;EPRS;FOXO3;CHD2;CBL
POU3F4	0.0147054	0.105656	2.62745	11.0866	CCND2;SLITRK2;DGKB;LRRTM1;FOSB;PCDH18;GRIN2B;KCNJ3
PRDM10	0.0147054	0.105656	2.62745	11.0866	BCLAF1;NCOA6;ASXL2;ARID4B;NAV2;FOXO3;CHD2;CBL
PRR12	0.0147054	0.105656	2.62745	11.0866	LRP1;ATN1;CHD4;NAV2;FOXO3;DBN1;BRD4;PPP1R9B
PRR3	0.0147054	0.105656	2.62745	11.0866	CCND2;FOSB;NAV2;EPRS;ALDOA;FOXO3;AGPAT1;LY6E
PSMD12	0.0147054	0.105656	2.62745	11.0866	PSMC6;YWHAB;CNBP;EPRS;ALDOA;ABCE1;MYH10;HNRNPAB
RBM26	0.0147054	0.105656	2.62745	11.0866	SETD2;BCLAF1;ROCK1;ARID4B;CHD4;EPRS;CHD2;SRSF11
RBM6	0.0147054	0.105656	2.62745	11.0866	SETD2;BCLAF1;ROCK1;ARID4B;CHD4;EPRS;CHD2;SRSF11
RERE	0.0147054	0.105656	2.62745	11.0866	RPTOR;LRP1;SORBS2;NAV2;EPRS;FOXO3;CHD2;BRD4
RGS7	0.0147054	0.105656	2.62745	11.0866	GRM7;STXBP1;CDH13;SORBS2;GRIN2B;FGF12;SH3GL2;KCNJ3
RGS9	0.0147054	0.105656	2.62745	11.0866	CCND2;RASGEF1A;DGKB;CDC42EP3;FOSB;CPE;CDH13;NAV2
SIX5	0.0147054	0.105656	2.62745	11.0866	CCND2;LRP1;FOSB;NAV2;FOXO3;DBN1;LOXL1;NR2F6
SMAD2	0.0147054	0.105656	2.62745	11.0866	CCND2;ROCK1;HDAC1;EPRS;FOXO3;CHD2;CBL;HIPK3
SMAD4	0.0147054	0.105656	2.62745	11.0866	SETD2;BCLAF1;CCND2;ROCK1;HDAC1;EPRS;FOXO3;CHD2
SMARCE1	0.0147054	0.105656	2.62745	11.0866	BCLAF1;YWHAB;HDAC1;CHD4;EPRS;ALDOA;HNRNPAB;SRSF11
SOX11	0.0147054	0.105656	2.62745	11.0866	CCND2;SATB2;FOSB;CPE;NAV2;TRIB2;PCDH18;DBN1
SOX12	0.0147054	0.105656	2.62745	11.0866	TFAP4;CCND2;FOSB;NAV2;FOXO3;TRIB2;DBN1;NR2F6
SP3	0.0147054	0.105656	2.62745	11.0866	BCLAF1;ACAP2;ROCK1;ARID4B;EPRS;FOXO3;CHD2;HIPK3
SRCAP	0.0147054	0.105656	2.62745	11.0866	SETD2;NCOA6;CHD4;NAV2;EPRS;CHD2;MYH10;BRD4
SSB	0.0147054	0.105656	2.62745	11.0866	BCLAF1;PSMC6;YWHAB;CNBP;EPRS;ALDOA;ABCE1;HNRNPAB
STAT6	0.0147054	0.105656	2.62745	11.0866	CCND2;LRP1;COTL1;EPRS;ALDOA;FOXO3;CTSD;LY6E
SUZ12	0.0147054	0.105656	2.62745	11.0866	BCLAF1;CCND2;ROCK1;HDAC1;ARID4B;EPRS;HNRNPAB;SRSF11
TCF12	0.0147054	0.105656	2.62745	11.0866	SETD2;BCLAF1;CCND2;NAV2;EPRS;FOXO3;CHD2;MYH10
TCF25	0.0147054	0.105656	2.62745	11.0866	MAGED1;YWHAB;CNBP;EPRS;ALDOA;CTSD;HNRNPAB;COX6B1
TCF7	0.0147054	0.105656	2.62745	11.0866	CCND2;SPOCK2;CD7;COTL1;FOSB;NAV2;FOXO3;TRIB2
THAP5	0.0147054	0.105656	2.62745	11.0866	BCLAF1;ACAP2;CCPG1;GPBP1;ARID4B;EPRS;HIPK3;RSBN1
TRIM23	0.0147054	0.105656	2.62745	11.0866	BCLAF1;PSMC6;ROCK1;ARID4B;EPRS;MAP4K5;HIPK3;RSBN1
TSC22D4	0.0147054	0.105656	2.62745	11.0866	LRP1;GNB2;COTL1;EPRS;ALDOA;CTSD;DBN1;LY6E
UBR4	0.0147054	0.105656	2.62745	11.0866	BCLAF1;LRP1;CHD4;NAV2;EPRS;ALDOA;MYH10;BRD4
USF1	0.0147054	0.105656	2.62745	11.0866	ESRRA;GOT1;GNB2;TYK2;EPRS;FOXO3;CTSD;LY6E
ZBTB7A	0.0147054	0.105656	2.62745	11.0866	CCND2;LRP1;CHD4;ALDOA;FOXO3;CSNK1G2;BRD4;PPP1R9B
ZCCHC6	0.0147054	0.105656	2.62745	11.0866	SETD2;BCLAF1;ROCK1;ARID4B;EPRS;FOXO3;CHD2;HIPK3
ZFHX2	0.0147054	0.105656	2.62745	11.0866	CASZ1;CCND2;VGF;LRP1;FOSB;SORBS2;NAV2;FOXO3
ZFHX4	0.0147054	0.105656	2.62745	11.0866	CCND2;LRP1;SATB2;ITGB8;NAV2;PCDH18;LOXL1;VGLL3
ZFPM1	0.0147054	0.105656	2.62745	11.0866	CASZ1;CCND2;LRP1;FAM53B;FOSB;NAV2;FOXO3;VGLL4
ZFR2	0.0147054	0.105656	2.62745	11.0866	RASGEF1A;LRP1;SPOCK2;SORBS2;NAV2;FGF12;DBN1;SH3GL2
ZMAT4	0.0147054	0.105656	2.62745	11.0866	DGKB;CDH13;SORBS2;NAV2;FGF12;SH3GL2;KCNJ3;ENOX1
ZNF2	0.0147054	0.105656	2.62745	11.0866	CCND2;FOSB;POLI;EPRS;KBTBD7;FOXO3;TRIB2;VGLL4
ZNF207	0.0147054	0.105656	2.62745	11.0866	BCLAF1;YWHAB;CNBP;CHD4;EPRS;ALDOA;HNRNPAB;SRSF11
ZNF282	0.0147054	0.105656	2.62745	11.0866	TFAP4;CCND2;GNB2;EPRS;ALDOA;FOXO3;MYH10;CSNK1G2
ZNF316	0.0147054	0.105656	2.62745	11.0866	VGF;LRP1;GNB2;ATN1;CTSD;DBN1;NR2F6;PPP1R9B
ZNF385B	0.0147054	0.105656	2.62745	11.0866	FOSB;CPE;CDH13;SORBS2;MACROD2;NAV2;FGF12;SH3GL2
ZNF423	0.0147054	0.105656	2.62745	11.0866	CCND2;LRP1;CDH13;SORBS2;NAV2;PCDH18;MYH10;LOXL1
ZNF512	0.0147054	0.105656	2.62745	11.0866	BCLAF1;GOT1;EPRS;MAP4K5;CTSD;MYH10;DBN1;RSBN1
ZNF526	0.0147054	0.105656	2.62745	11.0866	RPTOR;UBIAD1;GSK3A;TFAP4;CCND2;LRP1;FOSB;EPRS
ZNF559	0.0147054	0.105656	2.62745	11.0866	BCLAF1;MBD5;NCOA6;STXBP1;EPRS;CHD2;GRIN2B;MYH10
ZNF645	0.0147054	0.105656	2.62745	11.0866	SLITRK2;SATB2;LRRTM1;ITGB8;CDH13;MACROD2;TRIB2;LY6E
ZNF696	0.0147054	0.105656	2.62745	11.0866	RPTOR;CASZ1;TFAP4;CCND2;FOSB;FOXO3;VGLL4;LY6E
ZNF800	0.0147054	0.105656	2.62745	11.0866	BCLAF1;ACAP2;ROCK1;ASXL2;ARID4B;EPRS;HIPK3;RSBN1
ZSCAN2	0.0147054	0.105656	2.62745	11.0866	CCND2;CDC42EP3;FOSB;NAV2;EPRS;FOXO3;TRIB2;DBN1
ADNP2	0.0406474	0.181008	2.27985	7.30196	BCLAF1;CCND2;FOSB;NAV2;EPRS;FOXO3;CHD2
AHCTF1	0.0406474	0.181008	2.27985	7.30196	SETD2;BCLAF1;ROCK1;ARID4B;CHD4;EPRS;CHD2
APTX	0.0406474	0.181008	2.27985	7.30196	BCLAF1;CCND2;GOT1;NAV2;EPRS;ALDOA;HNRNPAB
ATF2	0.0406474	0.181008	2.27985	7.30196	BCLAF1;ROCK1;ARID4B;EPRS;FOXO3;CHD2;HIPK3
BCL11B	0.0406474	0.181008	2.27985	7.30196	CASZ1;CCND2;SATB2;SPOCK2;COTL1;NAV2;TRIB2
BRPF1	0.0406474	0.181008	2.27985	7.30196	SETD2;BCLAF1;LRP1;CHD4;EPRS;FOXO3;BRD4
CAMTA1	0.0406474	0.181008	2.27985	7.30196	CASZ1;CCND2;CDH13;SORBS2;MACROD2;NAV2;FOXO3
CBLL1	0.0406474	0.181008	2.27985	7.30196	BCLAF1;GOT1;EPRS;FOXO3;MYH10;SRSF11;RSBN1
CCDC71	0.0406474	0.181008	2.27985	7.30196	ESRRA;NCOA5;GNB2;TYK2;EPRS;CTSD;DBN1
CEBPA	0.0406474	0.181008	2.27985	7.30196	CCND2;LRP1;COTL1;FOSB;FOXO3;CTSD;LY6E
CEBPB	0.0406474	0.181008	2.27985	7.30196	CCND2;COTL1;FOSB;EPRS;ALDOA;CTSD;LY6E
CENPT	0.0406474	0.181008	2.27985	7.30196	PTTG1;POLE2;COTL1;TRIP13;EPRS;DBN1;LY6E
CREB1	0.0406474	0.181008	2.27985	7.30196	BCLAF1;CCND2;ROCK1;HDAC1;ARID4B;EPRS;FOXO3
CSDE1	0.0406474	0.181008	2.27985	7.30196	BCLAF1;YWHAB;CNBP;EPRS;ALDOA;YBX3;HNRNPAB
CTCFL	0.0406474	0.181008	2.27985	7.30196	SATB2;COL20A1;FOSB;TRIP13;NAV2;EPRS;WFDC2
CUX1	0.0406474	0.181008	2.27985	7.30196	RPTOR;LRP1;NAV2;EPRS;FOXO3;CHD2;MYH10
DACH1	0.0406474	0.181008	2.27985	7.30196	CCND2;FOSB;CPE;ITGB8;CDH13;SORBS2;TRIB2
DEPDC5	0.0406474	0.181008	2.27985	7.30196	RPTOR;SATB2;ANKFY1;SORBS2;NAV2;EPRS;CHD2
DNAJC21	0.0406474	0.181008	2.27985	7.30196	BCLAF1;ROCK1;CNBP;EPRS;BZW2;ABCE1;YBX3
DZIP1	0.0406474	0.181008	2.27985	7.30196	CCND2;LRP1;CPE;SORBS2;NAV2;TRIB2;MYH10
E2F4	0.0406474	0.181008	2.27985	7.30196	HDAC1;CHD4;EPRS;ALDOA;FOXO3;YBX3;HNRNPAB
E4F1	0.0406474	0.181008	2.27985	7.30196	ESRRA;TRMT1;EPRS;ALDOA;FOXO3;CSNK1G2;NR2F6
EEA1	0.0406474	0.181008	2.27985	7.30196	BCLAF1;ACAP2;CCND2;ROCK1;LRP1;EPRS;HIPK3
ESRRB	0.0406474	0.181008	2.27985	7.30196	CASZ1;CCND2;CDH13;NAV2;FOXO3;SH3GL2;ENOX1
ESRRG	0.0406474	0.181008	2.27985	7.30196	CASZ1;SATB2;CDH13;SORBS2;NAV2;FGF12;SH3GL2
EXOC2	0.0406474	0.181008	2.27985	7.30196	RAB10;BCLAF1;GOT1;NAV2;EPRS;ALDOA;MYH10
FAM171B	0.0406474	0.181008	2.27985	7.30196	CCND2;CPE;ITGB8;SORBS2;TRIB2;PCDH18;MYH10
FBN1	0.0406474	0.181008	2.27985	7.30196	CCND2;LRP1;CPE;GAS6;MYH10;LOXL1;VGLL3
FOXJ1	0.0406474	0.181008	2.27985	7.30196	VGF;SPOCK2;FOSB;PIPOX;GAS6;WFDC2;LOXL1
FOXJ3	0.0406474	0.181008	2.27985	7.30196	BCLAF1;ARID4B;EPRS;FOXO3;CHD2;VGLL4;RSBN1
FOXN2	0.0406474	0.181008	2.27985	7.30196	BCLAF1;ACAP2;CCND2;CDC42EP3;EPRS;FOXO3;HIPK3
FOXO6	0.0406474	0.181008	2.27985	7.30196	KLHL29;CASZ1;VGF;FOSB;CDH13;NAV2;FOXO3
FOXR1	0.0406474	0.181008	2.27985	7.30196	ESRRA;GOT1;AIRE;IL2RA;TYK2;EPRS;DBN1
FOXR2	0.0406474	0.181008	2.27985	7.30196	LIN28B;CCND2;SLITRK2;FOSB;PIPOX;SORBS2;SH3GL2
GATAD1	0.0406474	0.181008	2.27985	7.30196	BCLAF1;CCND2;GDE1;EPRS;FOXO3;HNRNPAB;COX6B1
GATAD2A	0.0406474	0.181008	2.27985	7.30196	BCLAF1;CHD4;EPRS;ALDOA;YBX3;HNRNPAB;BRD4
GTF2F1	0.0406474	0.181008	2.27985	7.30196	BCLAF1;YWHAB;CHD4;EPRS;ALDOA;YBX3;HNRNPAB
H1F0	0.0406474	0.181008	2.27985	7.30196	CCND2;EPRS;ALDOA;CTSD;YBX3;HNRNPAB;LY6E
HIC2	0.0406474	0.181008	2.27985	7.30196	LIN28B;CCND2;NAV2;EPRS;FOXO3;DBN1;NR2F6
HIST1H1C	0.0406474	0.181008	2.27985	7.30196	CCND2;PTTG1;EPRS;ALDOA;CTSD;HNRNPAB;LY6E
HIVEP1	0.0406474	0.181008	2.27985	7.30196	CCND2;LRP1;FOSB;ITGB8;NAV2;FOXO3;CHD2
ISL2	0.0406474	0.181008	2.27985	7.30196	CASZ1;WNT10A;CCND2;SATB2;FOSB;NAV2;FOXO3
JRKL	0.0406474	0.181008	2.27985	7.30196	ROCK1;ARID4B;EPRS;MAP4K5;FOXO3;TRIB2;RSBN1
KLF13	0.0406474	0.181008	2.27985	7.30196	CCND2;LRP1;CDC42EP3;FOSB;NAV2;FOXO3;TRIB2
LARP1	0.0406474	0.181008	2.27985	7.30196	BCLAF1;CNBP;CHD4;EPRS;ALDOA;YBX3;HNRNPAB
LCORL	0.0406474	0.181008	2.27985	7.30196	BCLAF1;ROCK1;ARID4B;NAV2;FOXO3;CHD2;HIPK3
LGR4	0.0406474	0.181008	2.27985	7.30196	CCND2;CDC42EP3;CPE;ITGB8;SORBS2;NAV2;TRIB2
MATR3	0.0406474	0.181008	2.27985	7.30196	BCLAF1;YWHAB;CNBP;EPRS;ALDOA;HNRNPAB;SRSF11
MBD2	0.0406474	0.181008	2.27985	7.30196	CCND2;EPRS;ALDOA;FOXO3;CHD2;YBX3;HNRNPAB
MKRN2	0.0406474	0.181008	2.27985	7.30196	GOT1;CNBP;CDC42EP3;EPRS;ALDOA;VGLL4;ARL8B
MKX	0.0406474	0.181008	2.27985	7.30196	CCND2;SATB2;CPE;ITGB8;CDH13;GAS6;VGLL3
MLX	0.0406474	0.181008	2.27985	7.30196	ESRRA;GOT1;CNBP;EPRS;ALDOA;CTSD;HNRNPAB
MTA3	0.0406474	0.181008	2.27985	7.30196	CCND2;LRP1;HDAC1;CHD4;NAV2;EPRS;MYH10
MXD4	0.0406474	0.181008	2.27985	7.30196	CCND2;LRP1;GAS6;FOXO3;TRIB2;CTSD;LY6E
NCOR2	0.0406474	0.181008	2.27985	7.30196	RPTOR;CCND2;LRP1;CHD4;NAV2;FOXO3;BRD4
NEUROD1	0.0406474	0.181008	2.27985	7.30196	CCND2;VGF;STXBP1;SATB2;CPE;SH3GL2;KCNJ3
NEUROD2	0.0406474	0.181008	2.27985	7.30196	CCND2;VGF;SATB2;FBXL16;PTPN5;DBN1;KCNJ3
NFATC3	0.0406474	0.181008	2.27985	7.30196	SETD2;CCND2;FOXJ3;EPRS;FOXO3;VGLL4;HIPK3
NFE2L1	0.0406474	0.181008	2.27985	7.30196	CCND2;LRP1;EPRS;ALDOA;FOXO3;CTSD;YBX3
NFRKB	0.0406474	0.181008	2.27985	7.30196	RPTOR;SETD2;BCLAF1;CHD4;NAV2;EPRS;CHD2
NKRF	0.0406474	0.181008	2.27985	7.30196	BCLAF1;HNRNPH2;EPRS;BZW2;ABCE1;YBX3;HNRNPAB
NPAS3	0.0406474	0.181008	2.27985	7.30196	CCND2;DGKB;ITGB8;CDH13;SORBS2;MACROD2;NAV2
NR1D1	0.0406474	0.181008	2.27985	7.30196	CCND2;LRP1;FOSB;NAV2;GAS6;FOXO3;NR2F6
ONECUT2	0.0406474	0.181008	2.27985	7.30196	CASZ1;LIN28B;CCND2;VGF;SATB2;NAV2;FOXO3
PBX1	0.0406474	0.181008	2.27985	7.30196	CCND2;CPE;SORBS2;NAV2;FOXO3;TRIB2;MYH10
PDS5B	0.0406474	0.181008	2.27985	7.30196	SETD2;BCLAF1;ROCK1;ARID4B;CHD4;EPRS;MYH10
PHB2	0.0406474	0.181008	2.27985	7.30196	YWHAB;CNBP;EPRS;ALDOA;YBX3;HNRNPAB;COX6B1
PLXNA1	0.0406474	0.181008	2.27985	7.30196	CCND2;LRP1;NAV2;TRIB2;CTSD;MYH10;DBN1
PLXNA2	0.0406474	0.181008	2.27985	7.30196	CCND2;LRP1;CDC42EP3;CDH13;SORBS2;NAV2;TRIB2
PLXNB2	0.0406474	0.181008	2.27985	7.30196	LRP1;COTL1;EPRS;ALDOA;GAS6;CTSD;LY6E
PLXNC1	0.0406474	0.181008	2.27985	7.30196	ENTPD1;CCND2;LRP1;CDC42EP3;COTL1;NAV2;TRIB2
POLE4	0.0406474	0.181008	2.27985	7.30196	PTTG1;COTL1;EPRS;ALDOA;YBX3;HNRNPAB;LY6E
POU6F1	0.0406474	0.181008	2.27985	7.30196	CCND2;LRP1;STXBP1;SPOCK2;FOSB;NAV2;TRIB2
PRDM15	0.0406474	0.181008	2.27985	7.30196	RPTOR;CCND2;LRP1;SORBS2;NAV2;FOXO3;VGLL4
PRMT3	0.0406474	0.181008	2.27985	7.30196	PTTG1;POLE2;TRIP13;EPRS;BZW2;ABCE1;HNRNPAB
RBM22	0.0406474	0.181008	2.27985	7.30196	BCLAF1;YWHAB;CNBP;EPRS;ALDOA;YBX3;HNRNPAB
RBPJL	0.0406474	0.181008	2.27985	7.30196	CASZ1;WNT10A;CCND2;CD7;FOSB;WFDC2;LOXL1
RCOR1	0.0406474	0.181008	2.27985	7.30196	BCLAF1;CCND2;CHD4;EPRS;FOXO3;CBL;HIPK3
RFXANK	0.0406474	0.181008	2.27985	7.30196	PTTG1;COTL1;EPRS;ALDOA;NR2F6;COX6B1;LY6E
SCAPER	0.0406474	0.181008	2.27985	7.30196	BCLAF1;ROCK1;SORBS2;ARID4B;NAV2;EPRS;CHD2
SLC4A10	0.0406474	0.181008	2.27985	7.30196	GRM7;DGKB;SORBS2;GRIN2B;FGF12;SH3GL2;KCNJ3
SMAD5	0.0406474	0.181008	2.27985	7.30196	BCLAF1;ACAP2;CCND2;ROCK1;EPRS;FOXO3;HIPK3
SMARCC1	0.0406474	0.181008	2.27985	7.30196	BCLAF1;HDAC1;CHD4;EPRS;ALDOA;BZW2;HNRNPAB
SP2	0.0406474	0.181008	2.27985	7.30196	LRP1;ATN1;FOSB;NAV2;FOXO3;CHD2;BRD4
SP8	0.0406474	0.181008	2.27985	7.30196	LIN28B;CCND2;VGF;SATB2;FOSB;ITGB8;NAV2
SSH1	0.0406474	0.181008	2.27985	7.30196	CCND2;LRP1;CDC42EP3;FAM53B;NAV2;FOXO3;TRIB2
STAT5B	0.0406474	0.181008	2.27985	7.30196	CCND2;LRP1;TYK2;EPRS;FOXO3;CBL;CTSD
TBX15	0.0406474	0.181008	2.27985	7.30196	SATB2;CDH13;SORBS2;NAV2;PCDH18;LOXL1;VGLL3
TFAM	0.0406474	0.181008	2.27985	7.30196	BCLAF1;PSMC6;CNBP;EPRS;ALDOA;ABCE1;HNRNPAB
TFDP1	0.0406474	0.181008	2.27985	7.30196	PTTG1;POLE2;TRIP13;EPRS;ALDOA;YBX3;HNRNPAB
TOX3	0.0406474	0.181008	2.27985	7.30196	CCND2;ITGB8;CDH13;SORBS2;NAV2;WFDC2;SH3GL2
TRIM3	0.0406474	0.181008	2.27985	7.30196	CASZ1;LRP1;STXBP1;SORBS2;NAV2;MYH10;DBN1
TSC22D1	0.0406474	0.181008	2.27985	7.30196	CCND2;MAGED1;CPE;EPRS;ALDOA;CTSD;LY6E
TSHZ2	0.0406474	0.181008	2.27985	7.30196	CCND2;LRP1;CPE;CDH13;SORBS2;NAV2;PCDH18
TUB	0.0406474	0.181008	2.27985	7.30196	CCND2;LRP1;SPOCK2;CPE;SORBS2;NAV2;SH3GL2
UBE2K	0.0406474	0.181008	2.27985	7.30196	RAB10;BCLAF1;YWHAB;CNBP;EPRS;ALDOA;HNRNPAB
YBX1	0.0406474	0.181008	2.27985	7.30196	YWHAB;CNBP;EPRS;ALDOA;YBX3;HNRNPAB;COX6B1
YEATS2	0.0406474	0.181008	2.27985	7.30196	SETD2;LRP1;CHD4;NAV2;EPRS;CHD2;MYH10
ZBTB26	0.0406474	0.181008	2.27985	7.30196	BCLAF1;ROCK1;ITGB8;ARID4B;EPRS;TRIB2;CARF
ZBTB33	0.0406474	0.181008	2.27985	7.30196	BCLAF1;CCND2;ARID4B;EPRS;FOXO3;HIPK3;RSBN1
ZBTB41	0.0406474	0.181008	2.27985	7.30196	BCLAF1;ROCK1;ITGB8;ARID4B;EPRS;HIPK3;RSBN1
ZBTB46	0.0406474	0.181008	2.27985	7.30196	CASZ1;CCND2;LRP1;SORBS2;NAV2;TRIB2;DBN1
ZBTB47	0.0406474	0.181008	2.27985	7.30196	CCND2;LRP1;CDC42EP3;NAV2;TRIB2;HIPK3;LOXL1
ZC3H18	0.0406474	0.181008	2.27985	7.30196	RPTOR;BCLAF1;CHD4;EPRS;HNRNPAB;SRSF11;BRD4
ZC3H7B	0.0406474	0.181008	2.27985	7.30196	CCND2;LRP1;NAV2;EPRS;CHD2;MYH10;DBN1
ZFYVE26	0.0406474	0.181008	2.27985	7.30196	CCND2;LRP1;ANKFY1;NAV2;EPRS;FOXO3;CTSD
ZKSCAN1	0.0406474	0.181008	2.27985	7.30196	SBNO1;BCLAF1;ARID4B;EPRS;FOXO3;CHD2;HIPK3
ZMAT2	0.0406474	0.181008	2.27985	7.30196	YWHAB;CNBP;EPRS;ALDOA;ATP6V1D;HNRNPAB;COX6B1
ZNF12	0.0406474	0.181008	2.27985	7.30196	BCLAF1;ROCK1;ARID4B;EPRS;MAP4K5;FOXO3;RSBN1
ZNF182	0.0406474	0.181008	2.27985	7.30196	BCLAF1;ROCK1;CDC42EP3;ARID4B;NAV2;CHD2;SRSF11
ZNF205	0.0406474	0.181008	2.27985	7.30196	TFAP4;FOSB;FLYWCH2;ALDOA;DBN1;NR2F6;LY6E
ZNF213	0.0406474	0.181008	2.27985	7.30196	ESRRA;GNB2;FOSB;ALDOA;CTSD;VGLL4;LY6E
ZNF219	0.0406474	0.181008	2.27985	7.30196	TFAP4;CCND2;LRP1;ALDOA;GAS6;NR2F6;LY6E
ZNF224	0.0406474	0.181008	2.27985	7.30196	BCLAF1;CDC42EP3;POLI;ARID4B;NAV2;MAP4K5;CHD2
ZNF235	0.0406474	0.181008	2.27985	7.30196	CCND2;LRP1;NAV2;EPRS;MAP4K5;KBTBD7;CARF
ZNF236	0.0406474	0.181008	2.27985	7.30196	SETD2;ASXL2;ARID4B;NAV2;FOXO3;CHD2;HIPK3
ZNF24	0.0406474	0.181008	2.27985	7.30196	BCLAF1;ROCK1;ARID4B;EPRS;MAP4K5;FOXO3;RSBN1
ZNF260	0.0406474	0.181008	2.27985	7.30196	BCLAF1;CCND2;ROCK1;MAGED1;ARID4B;EPRS;TRIB2
ZNF317	0.0406474	0.181008	2.27985	7.30196	BCLAF1;CCND2;GPBP1;FOSB;EPRS;FOXO3;CHD2
ZNF335	0.0406474	0.181008	2.27985	7.30196	RPTOR;NCOA5;TYK2;EPRS;MAP4K5;FOXO3;DBN1
ZNF354B	0.0406474	0.181008	2.27985	7.30196	GPBP1;FOSB;ITGB8;ARID4B;EPRS;MAP4K5;TRIB2
ZNF362	0.0406474	0.181008	2.27985	7.30196	CCND2;LRP1;CDC42EP3;NAV2;EPRS;FOXO3;VGLL4
ZNF385A	0.0406474	0.181008	2.27985	7.30196	CCND2;LRP1;COTL1;FOSB;ALDOA;CTSD;LY6E
ZNF44	0.0406474	0.181008	2.27985	7.30196	FOSB;SORBS2;ARID4B;NAV2;FOXO3;CHD2;CARF
ZNF445	0.0406474	0.181008	2.27985	7.30196	LRP1;ASXL2;CHD4;EPRS;FOXO3;CHD2;CBL
ZNF451	0.0406474	0.181008	2.27985	7.30196	BCLAF1;ARID4B;EPRS;FOXO3;CHD2;SRSF11;RSBN1
ZNF462	0.0406474	0.181008	2.27985	7.30196	CCND2;LRP1;ITGB8;SORBS2;NAV2;TRIB2;MYH10
ZNF471	0.0406474	0.181008	2.27985	7.30196	CCND2;LRP1;CPE;ITGB8;CDH13;SORBS2;PCDH18
ZNF496	0.0406474	0.181008	2.27985	7.30196	TFAP4;CCND2;COTL1;EPRS;FOXO3;TRIB2;VGLL4
ZNF507	0.0406474	0.181008	2.27985	7.30196	BCLAF1;ACAP2;ROCK1;ARID4B;EPRS;CHD2;MYH10
ZNF513	0.0406474	0.181008	2.27985	7.30196	ESRRA;GNB2;FOSB;TYK2;EPRS;MAP4K5;DBN1
ZNF565	0.0406474	0.181008	2.27985	7.30196	CASZ1;BCLAF1;FOSB;NAV2;EPRS;MAP4K5;KBTBD7
ZNF574	0.0406474	0.181008	2.27985	7.30196	TFAP4;FOSB;CHD4;EPRS;ALDOA;CSNK1G2;NR2F6
ZNF587	0.0406474	0.181008	2.27985	7.30196	BCLAF1;ARID4B;NAV2;EPRS;FOXO3;CHD2;SRSF11
ZNF598	0.0406474	0.181008	2.27985	7.30196	GNB2;TRMT1;EPRS;ALDOA;CTSD;HNRNPAB;CSNK1G2
ZNF608	0.0406474	0.181008	2.27985	7.30196	CCND2;CDC42EP3;ITGB8;SORBS2;NAV2;TRIB2;PCDH18
ZNF655	0.0406474	0.181008	2.27985	7.30196	BCLAF1;CDC42EP3;ARID4B;EPRS;MAP4K5;CHD2;SRSF11
ZNF687	0.0406474	0.181008	2.27985	7.30196	BCLAF1;HDAC1;ATN1;CHD4;EPRS;CHD2;BRD4
ZNF710	0.0406474	0.181008	2.27985	7.30196	CASZ1;CCND2;LRP1;COTL1;FAM53B;NAV2;VGLL4
ZNF770	0.0406474	0.181008	2.27985	7.30196	RAB10;BCLAF1;ACAP2;ROCK1;ASXL2;EPRS;ABCE1
ZNF776	0.0406474	0.181008	2.27985	7.30196	BCLAF1;ARID4B;EPRS;KBTBD7;CHD2;HIPK3;RSBN1
ZNF787	0.0406474	0.181008	2.27985	7.30196	ESRRA;GNB2;EPRS;ALDOA;DBN1;CSNK1G2;NR2F6
ZNF827	0.0406474	0.181008	2.27985	7.30196	CCND2;CDC42EP3;ITGB8;SORBS2;NAV2;TRIB2;MYH10
ZSCAN22	0.0406474	0.181008	2.27985	7.30196	GSK3A;CCND2;FAM53B;FOSB;NAV2;EPRS;FOXO3
ZSCAN5A	0.0406474	0.181008	2.27985	7.30196	NCOA5;CDC42EP3;UST;FOSB;SORBS2;NAV2;VGLL4
ZXDA	0.0406474	0.181008	2.27985	7.30196	CCND2;ROCK1;SLITRK2;UST;ITGB8;TRIB2;HIPK3
AKAP8	0.0993036	0.285394	1.93794	4.47581	BCLAF1;CHD4;EPRS;CHD2;HNRNPAB;SRSF11
ARGFX	0.0993036	0.285394	1.93794	4.47581	SBNO1;WNT10A;TRIB2;HIPK3;RSBN1;ARL8B
ARNT	0.0993036	0.285394	1.93794	4.47581	CCND2;HDAC1;ARID4B;EPRS;FOXO3;CHD2
ARX	0.0993036	0.285394	1.93794	4.47581	CCND2;VGF;SLITRK2;SATB2;FOSB;KCNJ3
ATF1	0.0993036	0.285394	1.93794	4.47581	BCLAF1;CNBP;FOXJ3;EPRS;FOXO3;ATP6V1D
ATF5	0.0993036	0.285394	1.93794	4.47581	CCND2;FOSB;EPRS;ALDOA;CTSD;LY6E
ATOH8	0.0993036	0.285394	1.93794	4.47581	FOSB;SORBS2;NAV2;GAS6;PCDH18;LOXL1
BPNT1	0.0993036	0.285394	1.93794	4.47581	GOT1;YWHAB;EPRS;ALDOA;CTSD;HNRNPAB
CDC5L	0.0993036	0.285394	1.93794	4.47581	BCLAF1;YWHAB;CHD4;EPRS;ALDOA;HNRNPAB
CEBPG	0.0993036	0.285394	1.93794	4.47581	CCND2;GOT1;FOSB;EPRS;FOXO3;PSPH
CEBPZ	0.0993036	0.285394	1.93794	4.47581	BCLAF1;CNBP;EPRS;BZW2;ABCE1;HNRNPAB
CHRAC1	0.0993036	0.285394	1.93794	4.47581	CNBP;TRIP13;EPRS;ALDOA;HNRNPAB;LY6E
CIZ1	0.0993036	0.285394	1.93794	4.47581	ATN1;CHD4;EPRS;ALDOA;DBN1;BRD4
CPSF4L	0.0993036	0.285394	1.93794	4.47581	PIPOX;TRH;NAV2;WFDC2;LY6E;ENOX1
CREB3L2	0.0993036	0.285394	1.93794	4.47581	CCND2;LRP1;CDC42EP3;FOSB;NAV2;FOXO3
CREBL2	0.0993036	0.285394	1.93794	4.47581	CCND2;CCPG1;CDC42EP3;EPRS;FOXO3;CTSD
CUL4B	0.0993036	0.285394	1.93794	4.47581	BCLAF1;ROCK1;CHD4;EPRS;ABCE1;MYH10
CUX2	0.0993036	0.285394	1.93794	4.47581	CASZ1;FOSB;CDH13;SORBS2;NAV2;FGF12
DLX4	0.0993036	0.285394	1.93794	4.47581	CASZ1;WNT10A;VGF;SATB2;FOSB;FOXO3
DPF1	0.0993036	0.285394	1.93794	4.47581	CCND2;VGF;TRIP13;NAV2;FBXL16;DBN1
DR1	0.0993036	0.285394	1.93794	4.47581	RAB10;BCLAF1;YWHAB;CNBP;EPRS;ALDOA
DRAP1	0.0993036	0.285394	1.93794	4.47581	GNB2;EPRS;ALDOA;CTSD;COX6B1;LY6E
DVL2	0.0993036	0.285394	1.93794	4.47581	CCND2;LRP1;EPRS;ALDOA;FOXO3;DBN1
DZIP1L	0.0993036	0.285394	1.93794	4.47581	CCND2;LRP1;CDC42EP3;NAV2;LOXL1;VGLL3
E2F6	0.0993036	0.285394	1.93794	4.47581	CCND2;NAV2;EPRS;FOXO3;TRIB2;YBX3
EDF1	0.0993036	0.285394	1.93794	4.47581	YWHAB;CNBP;EPRS;ALDOA;HNRNPAB;COX6B1
ELK4	0.0993036	0.285394	1.93794	4.47581	CCND2;EPRS;FOXO3;CHD2;CBL;HIPK3
EMX1	0.0993036	0.285394	1.93794	4.47581	CASZ1;WNT10A;CCND2;SATB2;FOSB;NAV2
EN2	0.0993036	0.285394	1.93794	4.47581	CASZ1;LIN28B;CCND2;VGF;SATB2;FOSB
ETV1	0.0993036	0.285394	1.93794	4.47581	CCND2;CPE;ITGB8;SORBS2;NAV2;TRIB2
EZH1	0.0993036	0.285394	1.93794	4.47581	CCND2;LRP1;STXBP1;EPRS;FOXO3;CHD2
FAM170A	0.0993036	0.285394	1.93794	4.47581	GRM7;DGKB;GSG1L;NAV2;GRIN2B;KCNJ3
FARSB	0.0993036	0.285394	1.93794	4.47581	EPRS;ALDOA;BZW2;ABCE1;YBX3;HNRNPAB
FMNL2	0.0993036	0.285394	1.93794	4.47581	CCND2;LRP1;ITGB8;NAV2;TRIB2;MYH10
FOXP1	0.0993036	0.285394	1.93794	4.47581	CCND2;SORBS2;NAV2;FOXO3;CHD2;MYH10
FOXP2	0.0993036	0.285394	1.93794	4.47581	CCND2;SATB2;ITGB8;CDH13;SORBS2;NAV2
FOXP4	0.0993036	0.285394	1.93794	4.47581	CASZ1;CCND2;LRP1;ATN1;NAV2;BRD4
GLI3	0.0993036	0.285394	1.93794	4.47581	CCND2;LRP1;ITGB8;SORBS2;NAV2;PCDH18
GLIS1	0.0993036	0.285394	1.93794	4.47581	CASZ1;CDH13;NAV2;LOXL1;VGLL3;ENOX1
GRM6	0.0993036	0.285394	1.93794	4.47581	CASZ1;CCND2;GRM7;CDH13;NAV2;GRIN2B
GTF2F2	0.0993036	0.285394	1.93794	4.47581	EPRS;ALDOA;BZW2;ABCE1;YBX3;HNRNPAB
GTF2IRD2	0.0993036	0.285394	1.93794	4.47581	CCND2;LRP1;SORBS2;EPRS;FOXO3;CHD2
H1FX	0.0993036	0.285394	1.93794	4.47581	COTL1;EPRS;ALDOA;CTSD;HNRNPAB;DBN1
HEY2	0.0993036	0.285394	1.93794	4.47581	CCND2;FOSB;CDH13;SORBS2;NAV2;TRIB2
HIVEP2	0.0993036	0.285394	1.93794	4.47581	CCND2;LRP1;CDC42EP3;FOSB;NAV2;FOXO3
HIVEP3	0.0993036	0.285394	1.93794	4.47581	CASZ1;CCND2;LRP1;SORBS2;NAV2;TRIB2
HMG20B	0.0993036	0.285394	1.93794	4.47581	EPRS;ALDOA;CTSD;VGLL4;NR2F6;LY6E
HMGB2	0.0993036	0.285394	1.93794	4.47581	PTTG1;POLE2;TRIP13;EPRS;ALDOA;HNRNPAB
ID2	0.0993036	0.285394	1.93794	4.47581	CCND2;COTL1;FOSB;ALDOA;CTSD;LY6E
INSM1	0.0993036	0.285394	1.93794	4.47581	CCND2;VGF;SPOCK2;FOSB;SH3GL2;KCNJ3
INSM2	0.0993036	0.285394	1.93794	4.47581	CASZ1;LIN28B;VGF;SATB2;LRRTM1;FGF12
IRX3	0.0993036	0.285394	1.93794	4.47581	CCND2;FOSB;CPE;CDH13;GAS6;LOXL1
JAZF1	0.0993036	0.285394	1.93794	4.47581	CCND2;CDC42EP3;UST;NAV2;FOXO3;TRIB2
JUNB	0.0993036	0.285394	1.93794	4.47581	CCND2;COTL1;FOSB;ALDOA;CTSD;LY6E
KLF7	0.0993036	0.285394	1.93794	4.47581	CCND2;LRP1;CDC42EP3;NAV2;FOXO3;TRIB2
LARP4	0.0993036	0.285394	1.93794	4.47581	BCLAF1;CNBP;EPRS;ABCE1;YBX3;HNRNPAB
LHX6	0.0993036	0.285394	1.93794	4.47581	CCND2;SATB2;FOSB;CDH13;NAV2;LOXL1
MAF	0.0993036	0.285394	1.93794	4.47581	CCND2;LRP1;COTL1;FOSB;GAS6;TRIB2
MAFG	0.0993036	0.285394	1.93794	4.47581	CCND2;FOSB;EPRS;ALDOA;FOXO3;CTSD
MNT	0.0993036	0.285394	1.93794	4.47581	CCND2;LRP1;FOSB;FOXO3;CHD2;PPP1R9B
MTA2	0.0993036	0.285394	1.93794	4.47581	HDAC1;CHD4;EPRS;ALDOA;HNRNPAB;SRSF11
MXI1	0.0993036	0.285394	1.93794	4.47581	CCND2;EPRS;ALDOA;FOXO3;TRIB2;YBX3
NEUROG2	0.0993036	0.285394	1.93794	4.47581	CASZ1;WNT10A;CCND2;VGF;SATB2;NAV2
NFIA	0.0993036	0.285394	1.93794	4.47581	CCND2;SORBS2;NAV2;FOXO3;TRIB2;MYH10
NFIB	0.0993036	0.285394	1.93794	4.47581	CCND2;CPE;ITGB8;SORBS2;NAV2;MYH10
NFYC	0.0993036	0.285394	1.93794	4.47581	CCND2;GOT1;HDAC1;EPRS;ALDOA;FOXO3
NPAS4	0.0993036	0.285394	1.93794	4.47581	CCND2;VGF;GSG1L;FOSB;CDH13;PTPN5
NR0B2	0.0993036	0.285394	1.93794	4.47581	CCND2;GOT1;FOSB;TM4SF4;MAP4K5;WFDC2
NR2C1	0.0993036	0.285394	1.93794	4.47581	BCLAF1;NAV2;EPRS;MAP4K5;FOXO3;SRSF11
NRF1	0.0993036	0.285394	1.93794	4.47581	SETD2;BCLAF1;NAV2;EPRS;FOXO3;CHD2
NUPL2	0.0993036	0.285394	1.93794	4.47581	BCLAF1;CCND2;NCBP2;EPRS;BZW2;HNRNPAB
ONECUT3	0.0993036	0.285394	1.93794	4.47581	CASZ1;WNT10A;LIN28B;CCND2;VGF;SATB2
PAX6	0.0993036	0.285394	1.93794	4.47581	CCND2;SATB2;CPE;ITGB8;NAV2;FOXO3
PAX8	0.0993036	0.285394	1.93794	4.47581	CASZ1;CCND2;FOSB;NAV2;FOXO3;WFDC2
PGR	0.0993036	0.285394	1.93794	4.47581	CCND2;CPE;SORBS2;NAV2;FOXO3;KCNJ3
PKNOX2	0.0993036	0.285394	1.93794	4.47581	KLHL29;CCND2;CDH13;SORBS2;NAV2;TRIB2
PLAGL1	0.0993036	0.285394	1.93794	4.47581	CCND2;CDC42EP3;FOSB;CPE;SORBS2;NAV2
PMS1	0.0993036	0.285394	1.93794	4.47581	BCLAF1;PSMC6;POLE2;POLI;EPRS;ABCE1
POLE3	0.0993036	0.285394	1.93794	4.47581	PTTG1;TRIP13;EPRS;ALDOA;ABCE1;HNRNPAB
POU3F1	0.0993036	0.285394	1.93794	4.47581	CASZ1;CCND2;VGF;FOSB;NAV2;TRIB2
POU4F1	0.0993036	0.285394	1.93794	4.47581	CASZ1;LIN28B;CCND2;SATB2;FOSB;SH3GL2
PPARD	0.0993036	0.285394	1.93794	4.47581	CCND2;LRP1;FOSB;NAV2;FOXO3;CTSD
PPP1R10	0.0993036	0.285394	1.93794	4.47581	BCLAF1;FOSB;CHD4;EPRS;FOXO3;CHD2
PRDM16	0.0993036	0.285394	1.93794	4.47581	KLHL29;CASZ1;CCND2;CDH13;SORBS2;NAV2
PRDM2	0.0993036	0.285394	1.93794	4.47581	SETD2;CCND2;ARID4B;NAV2;FOXO3;CHD2
PRDM4	0.0993036	0.285394	1.93794	4.47581	SBNO1;CCND2;FOXJ3;EPRS;FOXO3;HIPK3
PRDM8	0.0993036	0.285394	1.93794	4.47581	CCND2;SATB2;CDC42EP3;FOSB;NAV2;TRIB2
PREB	0.0993036	0.285394	1.93794	4.47581	GNB2;EPRS;ALDOA;CTSD;HNRNPAB;COX6B1
PROX1	0.0993036	0.285394	1.93794	4.47581	CASZ1;CCND2;SATB2;ITGB8;SORBS2;NAV2
RAPGEF5	0.0993036	0.285394	1.93794	4.47581	CCND2;CDC42EP3;ITGB8;SORBS2;NAV2;TRIB2
RARA	0.0993036	0.285394	1.93794	4.47581	CCND2;LRP1;COTL1;FOSB;NAV2;FOXO3
RELA	0.0993036	0.285394	1.93794	4.47581	CCND2;HDAC1;EPRS;ALDOA;FOXO3;CTSD
RELL2	0.0993036	0.285394	1.93794	4.47581	VGF;STXBP1;SPOCK2;FBXL16;STX1A;LY6E
RGS11	0.0993036	0.285394	1.93794	4.47581	CCND2;LRP1;SPOCK2;FOSB;SORBS2;GAS6
RGS6	0.0993036	0.285394	1.93794	4.47581	GRM7;CDH13;SORBS2;NAV2;GRIN2B;FGF12
RORB	0.0993036	0.285394	1.93794	4.47581	CCND2;SATB2;FOSB;ITGB8;CDH13;SORBS2
RREB1	0.0993036	0.285394	1.93794	4.47581	CASZ1;LRP1;NAV2;FOXO3;CHD2;HIPK3
RXRA	0.0993036	0.285394	1.93794	4.47581	CCND2;LRP1;NAV2;ALDOA;FOXO3;CTSD
RXRG	0.0993036	0.285394	1.93794	4.47581	CCND2;DGKB;CPE;CDH13;SORBS2;PTPN5
SALL3	0.0993036	0.285394	1.93794	4.47581	CASZ1;CCND2;PIPOX;CDH13;NAV2;SH3GL2
SCRT2	0.0993036	0.285394	1.93794	4.47581	CASZ1;CCND2;VGF;SATB2;NAV2;PTPN5
SEBOX	0.0993036	0.285394	1.93794	4.47581	CCND2;CD7;FOSB;CPE;MAP4K5;SLC13A5
SETBP1	0.0993036	0.285394	1.93794	4.47581	CCND2;LRP1;CPE;SORBS2;NAV2;TRIB2
SETDB1	0.0993036	0.285394	1.93794	4.47581	SETD2;BCLAF1;HDAC1;CHD4;EPRS;CHD2
SHOX	0.0993036	0.285394	1.93794	4.47581	GRM7;SLITRK2;SATB2;LRRTM1;FOSB;CDH13
SNAI3	0.0993036	0.285394	1.93794	4.47581	ST14;CCND2;SPOCK2;COTL1;FOSB;TRIB2
SNAPC4	0.0993036	0.285394	1.93794	4.47581	BCLAF1;TYK2;EPRS;MYH10;DBN1;BRD4
SOHLH2	0.0993036	0.285394	1.93794	4.47581	SATB2;CDH13;SORBS2;NAV2;SH3GL2;ENOX1
SOX4	0.0993036	0.285394	1.93794	4.47581	CCND2;EPRS;FOXO3;TRIB2;CTSD;DBN1
SOX5	0.0993036	0.285394	1.93794	4.47581	CCND2;ITGB8;CDH13;SORBS2;NAV2;TRIB2
SP1	0.0993036	0.285394	1.93794	4.47581	CCND2;HDAC1;EPRS;FOXO3;CHD2;CBL
SREBF1	0.0993036	0.285394	1.93794	4.47581	CCND2;LRP1;ALDOA;FOXO3;CTSD;LY6E
SRF	0.0993036	0.285394	1.93794	4.47581	CCND2;HDAC1;FOSB;EPRS;ALDOA;FOXO3
SSH2	0.0993036	0.285394	1.93794	4.47581	CCND2;LRP1;FOXO3;CHD2;CBL;HIPK3
STAT3	0.0993036	0.285394	1.93794	4.47581	CCND2;LRP1;EPRS;ALDOA;FOXO3;CTSD
TBX21	0.0993036	0.285394	1.93794	4.47581	CCND2;SPOCK2;IL2RA;CD7;FOSB;IL18R1
TBX5	0.0993036	0.285394	1.93794	4.47581	CASZ1;CCND2;CDH13;SORBS2;NAV2;FGF12
TCEAL8	0.0993036	0.285394	1.93794	4.47581	CCND2;MAGED1;COTL1;EPRS;ALDOA;LY6E
TCF4	0.0993036	0.285394	1.93794	4.47581	CCND2;LRP1;NAV2;FOXO3;TRIB2;MYH10
TCF7L2	0.0993036	0.285394	1.93794	4.47581	CCND2;LRP1;NAV2;FOXO3;CHD2;MYH10
TEF	0.0993036	0.285394	1.93794	4.47581	CCND2;LRP1;FOSB;GAS6;FOXO3;LY6E
TERF2	0.0993036	0.285394	1.93794	4.47581	CCND2;HDAC1;CHD4;EPRS;ALDOA;FOXO3
TFCP2	0.0993036	0.285394	1.93794	4.47581	BCLAF1;CCND2;LRP1;CHD4;EPRS;FOXO3
TFCP2L1	0.0993036	0.285394	1.93794	4.47581	CASZ1;CCND2;FOSB;SORBS2;NAV2;WFDC2
TFDP2	0.0993036	0.285394	1.93794	4.47581	CCND2;NAV2;EPRS;FOXO3;CHD2;MYH10
TFEB	0.0993036	0.285394	1.93794	4.47581	LRP1;COTL1;FAM53B;NAV2;FOXO3;CTSD
THAP1	0.0993036	0.285394	1.93794	4.47581	BCLAF1;CNBP;GPBP1;CDC42EP3;EPRS;FOXO3
THAP10	0.0993036	0.285394	1.93794	4.47581	PTTG1;POLE2;CDC42EP3;FOSB;TRIP13;PSPH
THAP7	0.0993036	0.285394	1.93794	4.47581	ESRRA;GNB2;EPRS;ALDOA;NR2F6;LY6E
THAP8	0.0993036	0.285394	1.93794	4.47581	GNB2;VPS37D;ALDOA;FOXO3;CTSD;NR2F6
TIGD5	0.0993036	0.285394	1.93794	4.47581	MPST;ESRRA;TFAP4;FOSB;NR2F6;LY6E
TOX2	0.0993036	0.285394	1.93794	4.47581	CCND2;FOSB;CDH13;NAV2;GAS6;TRIB2
TP53	0.0993036	0.285394	1.93794	4.47581	CCND2;YWHAB;HDAC1;EPRS;FOXO3;CBL
TRERF1	0.0993036	0.285394	1.93794	4.47581	CCND2;LRP1;SORBS2;NAV2;FOXO3;TRIB2
TRPS1	0.0993036	0.285394	1.93794	4.47581	CCND2;LRP1;CDC42EP3;ITGB8;NAV2;TRIB2
U2AF1	0.0993036	0.285394	1.93794	4.47581	BCLAF1;CNBP;EPRS;ALDOA;YBX3;HNRNPAB
U2AF1L4	0.0993036	0.285394	1.93794	4.47581	GNB2;FOSB;EPRS;ALDOA;COX6B1;LY6E
UBP1	0.0993036	0.285394	1.93794	4.47581	BCLAF1;YWHAB;EPRS;ALDOA;FOXO3;SRSF11
UBTF	0.0993036	0.285394	1.93794	4.47581	BCLAF1;CHD4;EPRS;ALDOA;FOXO3;HNRNPAB
VSX1	0.0993036	0.285394	1.93794	4.47581	CASZ1;SATB2;PDX1;FOSB;CDH13;NAV2
YEATS4	0.0993036	0.285394	1.93794	4.47581	PSMC6;PTTG1;POLE2;TRIP13;EPRS;HNRNPAB
ZBTB1	0.0993036	0.285394	1.93794	4.47581	BCLAF1;ROCK1;FOSB;ARID4B;MAP4K5;FOXO3
ZBTB10	0.0993036	0.285394	1.93794	4.47581	CCND2;CDC42EP3;FOSB;NAV2;FOXO3;CHD2
ZBTB17	0.0993036	0.285394	1.93794	4.47581	CASZ1;CCND2;CHD4;EPRS;ALDOA;FOXO3
ZBTB32	0.0993036	0.285394	1.93794	4.47581	IL4I1;CCND2;IL2RA;FOSB;CYTIP;IL18R1
ZBTB38	0.0993036	0.285394	1.93794	4.47581	CCND2;CDC42EP3;NAV2;EPRS;FOXO3;HIPK3
ZBTB39	0.0993036	0.285394	1.93794	4.47581	CCND2;LRP1;EPRS;FOXO3;CBL;TRIB2
ZBTB40	0.0993036	0.285394	1.93794	4.47581	CHD4;NAV2;EPRS;FOXO3;CHD2;RSBN1
ZC3H14	0.0993036	0.285394	1.93794	4.47581	BCLAF1;CNBP;EPRS;MYH10;HNRNPAB;SRSF11
ZEB1	0.0993036	0.285394	1.93794	4.47581	CCND2;LRP1;CDC42EP3;NAV2;FOXO3;MYH10
ZFP36L2	0.0993036	0.285394	1.93794	4.47581	CCND2;COTL1;FOSB;ALDOA;FOXO3;LY6E
ZFP62	0.0993036	0.285394	1.93794	4.47581	BCLAF1;ROCK1;GPBP1;ARID4B;EPRS;CHD2
ZFP90	0.0993036	0.285394	1.93794	4.47581	CCND2;GOT1;EPRS;TRIB2;DBN1;RSBN1
ZFP92	0.0993036	0.285394	1.93794	4.47581	CCND2;LRP1;SPOCK2;FOSB;TRIB2;KCNJ3
ZGPAT	0.0993036	0.285394	1.93794	4.47581	ESRRA;NCOA5;TYK2;EPRS;CTSD;DBN1
ZHX1	0.0993036	0.285394	1.93794	4.47581	BCLAF1;CCND2;ROCK1;EPRS;FOXO3;HIPK3
ZIC5	0.0993036	0.285394	1.93794	4.47581	CASZ1;LIN28B;CCND2;VGF;SATB2;PIPOX
ZKSCAN3	0.0993036	0.285394	1.93794	4.47581	BCLAF1;CCND2;ARID4B;EPRS;FOXO3;SRSF11
ZMAT3	0.0993036	0.285394	1.93794	4.47581	CCND2;LRP1;CDC42EP3;CPE;EPRS;MYH10
ZMAT5	0.0993036	0.285394	1.93794	4.47581	ESRRA;GOT1;GNB2;EPRS;CTSD;COX6B1
ZNF131	0.0993036	0.285394	1.93794	4.47581	BCLAF1;ARID4B;EPRS;ALDOA;FOXO3;SRSF11
ZNF175	0.0993036	0.285394	1.93794	4.47581	CCND2;LRP1;CDC42EP3;FOSB;MAP4K5;TRIB2
ZNF184	0.0993036	0.285394	1.93794	4.47581	CCND2;SATB2;FOSB;EPRS;FOXO3;TRIB2
ZNF19	0.0993036	0.285394	1.93794	4.47581	BCLAF1;SORBS2;NAV2;EPRS;MAP4K5;RSBN1
ZNF20	0.0993036	0.285394	1.93794	4.47581	CCND2;SATB2;CDC42EP3;FOSB;ITGB8;NAV2
ZNF227	0.0993036	0.285394	1.93794	4.47581	BCLAF1;GPBP1;ARID4B;EPRS;MAP4K5;CHD2
ZNF232	0.0993036	0.285394	1.93794	4.47581	TFAP4;POLE2;FOSB;EPRS;TRIB2;PSPH
ZNF250	0.0993036	0.285394	1.93794	4.47581	CCND2;FOSB;NAV2;EPRS;VGLL4;LY6E
ZNF251	0.0993036	0.285394	1.93794	4.47581	CCND2;LRP1;SORBS2;TRIB2;VGLL4;LY6E
ZNF264	0.0993036	0.285394	1.93794	4.47581	SBNO1;CCND2;ITGB8;FOXO3;HIPK3;RSBN1
ZNF268	0.0993036	0.285394	1.93794	4.47581	BCLAF1;ITGB8;ARID4B;EPRS;MAP4K5;HIPK3
ZNF275	0.0993036	0.285394	1.93794	4.47581	CCND2;MAGED1;CDC42EP3;COTL1;EPRS;FOXO3
ZNF3	0.0993036	0.285394	1.93794	4.47581	BCLAF1;CCND2;ARID4B;NAV2;EPRS;FOXO3
ZNF300	0.0993036	0.285394	1.93794	4.47581	CCND2;FOSB;ITGB8;MAP4K5;PCDH18;ENOX1
ZNF304	0.0993036	0.285394	1.93794	4.47581	BCLAF1;CDC42EP3;FOSB;EPRS;MAP4K5;TRIB2
ZNF331	0.0993036	0.285394	1.93794	4.47581	CCND2;SPOCK2;COTL1;FOSB;FOXO3;CHD2
ZNF33A	0.0993036	0.285394	1.93794	4.47581	SETD2;BCLAF1;ARID4B;EPRS;CHD2;SRSF11
ZNF343	0.0993036	0.285394	1.93794	4.47581	TFAP4;LRP1;MACROD2;NAV2;EPRS;NR2F6
ZNF358	0.0993036	0.285394	1.93794	4.47581	LRP1;GAS6;CTSD;DBN1;NR2F6;LY6E
ZNF385D	0.0993036	0.285394	1.93794	4.47581	DGKB;CDH13;SORBS2;NAV2;FGF12;ENOX1
ZNF408	0.0993036	0.285394	1.93794	4.47581	LRP1;FOSB;EPRS;ALDOA;CTSD;NR2F6
ZNF41	0.0993036	0.285394	1.93794	4.47581	CDC42EP3;AP4E1;EPRS;MAP4K5;CHD2;HIPK3
ZNF444	0.0993036	0.285394	1.93794	4.47581	GSK3A;GNB2;ATN1;EPRS;FOXO3;NR2F6
ZNF446	0.0993036	0.285394	1.93794	4.47581	CD7;EPRS;FOXO3;PCDH18;SRSF11;NR2F6
ZNF460	0.0993036	0.285394	1.93794	4.47581	SBNO1;CCND2;EPRS;FOXO3;CHD2;CBL
ZNF511	0.0993036	0.285394	1.93794	4.47581	PTTG1;COTL1;TRIP13;EPRS;ALDOA;HNRNPAB
ZNF512B	0.0993036	0.285394	1.93794	4.47581	CCND2;LRP1;NAV2;EPRS;MYH10;DBN1
ZNF521	0.0993036	0.285394	1.93794	4.47581	CCND2;CPE;CDH13;TRIB2;PCDH18;VGLL3
ZNF532	0.0993036	0.285394	1.93794	4.47581	CCND2;LRP1;ITGB8;SORBS2;NAV2;TRIB2
ZNF562	0.0993036	0.285394	1.93794	4.47581	BCLAF1;FOXJ3;ASXL2;ARID4B;EPRS;MAP4K5
ZNF573	0.0993036	0.285394	1.93794	4.47581	ASXL2;FOSB;SORBS2;NAV2;EPRS;MAP4K5
ZNF586	0.0993036	0.285394	1.93794	4.47581	FOXJ3;EPRS;BZW2;ATP6V1D;VGLL4;LOXL1
ZNF606	0.0993036	0.285394	1.93794	4.47581	FOSB;POLI;ITGB8;NAV2;TRIB2;RSBN1
ZNF621	0.0993036	0.285394	1.93794	4.47581	ACAP2;ROCK1;ITGB8;NAV2;EPRS;CHD2
ZNF623	0.0993036	0.285394	1.93794	4.47581	SBNO1;BCLAF1;ASXL2;FOSB;EPRS;FOXO3
ZNF664	0.0993036	0.285394	1.93794	4.47581	BCLAF1;EPRS;ALDOA;FOXO3;MYH10;HIPK3
ZNF678	0.0993036	0.285394	1.93794	4.47581	BCLAF1;RAB3GAP2;ITGB8;ARID4B;NAV2;EPRS
ZNF683	0.0993036	0.285394	1.93794	4.47581	IL4I1;SPOCK2;IL2RA;CD7;COTL1;FOSB
ZNF688	0.0993036	0.285394	1.93794	4.47581	ESRRA;GNB2;TYK2;EPRS;CTSD;DBN1
ZNF713	0.0993036	0.285394	1.93794	4.47581	FOSB;ITGB8;SORBS2;NAV2;EPRS;PSPH
ZNF718	0.0993036	0.285394	1.93794	4.47581	CASZ1;SATB2;CDH13;SORBS2;MACROD2;TRIB2
ZNF721	0.0993036	0.285394	1.93794	4.47581	BCLAF1;YWHAB;ARID4B;EPRS;MYH10;SRSF11
ZNF74	0.0993036	0.285394	1.93794	4.47581	CASZ1;CCND2;SORBS2;EPRS;FOXO3;DBN1
ZNF766	0.0993036	0.285394	1.93794	4.47581	SETD2;GPBP1;ARID4B;EPRS;CHD2;RSBN1
ZNF777	0.0993036	0.285394	1.93794	4.47581	RPTOR;BCLAF1;TFAP4;ATN1;FOXO3;BRD4
ZNF781	0.0993036	0.285394	1.93794	4.47581	CCND2;FOSB;ITGB8;SORBS2;PCDH18;VGLL3
ZNF791	0.0993036	0.285394	1.93794	4.47581	BCLAF1;ACAP2;ASXL2;ARID4B;EPRS;FOXO3
ZSCAN1	0.0993036	0.285394	1.93794	4.47581	CASZ1;GRM7;SLITRK2;CDH13;NAV2;FBXL16
ZSCAN29	0.0993036	0.285394	1.93794	4.47581	SBNO1;SETD2;BCLAF1;EPRS;FOXO3;CHD2
ZUFSP	0.0993036	0.285394	1.93794	4.47581	BCLAF1;CCND2;PTTG1;EPRS;SRSF11;LY6E
ZXDB	0.0993036	0.285394	1.93794	4.47581	CCND2;UST;ITGB8;NAV2;FOXO3;HIPK3
ADAMTS17	0.212042	0.412036	1.6016	2.48403	KLHL29;CASZ1;CDH13;SORBS2;NAV2
ADAMTS19	0.212042	0.412036	1.6016	2.48403	LIN28B;CCND2;SORBS2;FGF12;KCNJ3
ADAR	0.212042	0.412036	1.6016	2.48403	YWHAB;COTL1;EPRS;ALDOA;LY6E
AFF1	0.212042	0.412036	1.6016	2.48403	CCND2;NAV2;FOXO3;CHD2;HIPK3
AFF3	0.212042	0.412036	1.6016	2.48403	CCND2;CDH13;SORBS2;NAV2;TRIB2
AIRE	0.212042	0.412036	1.6016	2.48403	CCND2;IL2RA;TYK2;EPRS;IL18R1
ANKZF1	0.212042	0.412036	1.6016	2.48403	LRP1;EPRS;ALDOA;FOXO3;CHD2
ARID3A	0.212042	0.412036	1.6016	2.48403	CCND2;LRP1;COTL1;FOSB;FOXO3
ARID5B	0.212042	0.412036	1.6016	2.48403	CCND2;CDC42EP3;FOSB;NAV2;FOXO3
ARNTL	0.212042	0.412036	1.6016	2.48403	CCND2;CDC42EP3;FOSB;NAV2;FOXO3
ARNTL2	0.212042	0.412036	1.6016	2.48403	CCND2;PTTG1;COTL1;TRIP13;NAV2
ATF4	0.212042	0.412036	1.6016	2.48403	CNBP;EPRS;ALDOA;YBX3;HNRNPAB
ATOH1	0.212042	0.412036	1.6016	2.48403	CASZ1;CCND2;SATB2;LRRTM1;KCNJ3
ATOH7	0.212042	0.412036	1.6016	2.48403	CCND2;DGKB;SPOCK2;FOSB;NAV2
BACH1	0.212042	0.412036	1.6016	2.48403	CCND2;CDC42EP3;FOXO3;CHD2;HIPK3
BACH2	0.212042	0.412036	1.6016	2.48403	CCND2;FOSB;NAV2;FOXO3;TRIB2
BNC2	0.212042	0.412036	1.6016	2.48403	CDH13;NAV2;PCDH18;LOXL1;VGLL3
BOLA3	0.212042	0.412036	1.6016	2.48403	PTTG1;EPRS;ALDOA;HNRNPAB;COX6B1
CASP8AP2	0.212042	0.412036	1.6016	2.48403	BCLAF1;ROCK1;POLE2;ARID4B;EPRS
CBX2	0.212042	0.412036	1.6016	2.48403	CCND2;PTTG1;POLE2;TRIP13;DBN1
CPSF4	0.212042	0.412036	1.6016	2.48403	EPRS;ALDOA;BZW2;HNRNPAB;SRSF11
CPXCR1	0.212042	0.412036	1.6016	2.48403	KCNV1;SLITRK2;DGKB;LRRTM1;VGLL3
CREB5	0.212042	0.412036	1.6016	2.48403	CCND2;FOSB;ITGB8;SORBS2;NAV2
CSDC2	0.212042	0.412036	1.6016	2.48403	CCND2;SPOCK2;FOSB;CPE;LOXL1
CUL2	0.212042	0.412036	1.6016	2.48403	RAB10;PSMC6;GOT1;EPRS;ABCE1
DACH2	0.212042	0.412036	1.6016	2.48403	SLITRK2;DGKB;PCDH18;FGF12;SH3GL2
DBP	0.212042	0.412036	1.6016	2.48403	CCND2;FOSB;GAS6;CTSD;LY6E
DDIT3	0.212042	0.412036	1.6016	2.48403	CCND2;FOSB;EPRS;ALDOA;FOXO3
DHX57	0.212042	0.412036	1.6016	2.48403	BCLAF1;SORBS2;CHD4;EPRS;MYH10
DLX2	0.212042	0.412036	1.6016	2.48403	CCND2;VGF;SATB2;FOSB;TRIB2
DMC1	0.212042	0.412036	1.6016	2.48403	CCND2;PTTG1;AIRE;POLE2;TRIP13
DPF3	0.212042	0.412036	1.6016	2.48403	CASZ1;CCND2;CDH13;SORBS2;NAV2
DRGX	0.212042	0.412036	1.6016	2.48403	CASZ1;VGF;SATB2;PDX1;CDH13
DSP	0.212042	0.412036	1.6016	2.48403	CCND2;CPE;EPRS;ALDOA;CTSD
DUS3L	0.212042	0.412036	1.6016	2.48403	TFAP4;TRMT1;EPRS;ALDOA;HNRNPAB
DUXA	0.212042	0.412036	1.6016	2.48403	CCND2;SLITRK2;DGKB;SLC5A5;ENOX1
EBF1	0.212042	0.412036	1.6016	2.48403	CCND2;FOSB;CDH13;NAV2;PCDH18
EBF3	0.212042	0.412036	1.6016	2.48403	CASZ1;CCND2;CDH13;NAV2;PCDH18
EIF3K	0.212042	0.412036	1.6016	2.48403	YWHAB;CNBP;EPRS;ALDOA;COX6B1
EMX2	0.212042	0.412036	1.6016	2.48403	CCND2;SATB2;FOSB;CPE;VGLL3
EPAS1	0.212042	0.412036	1.6016	2.48403	CCND2;LRP1;CPE;NAV2;GAS6
ETV5	0.212042	0.412036	1.6016	2.48403	CCND2;CDC42EP3;COTL1;FOSB;TRIB2
EZH2	0.212042	0.412036	1.6016	2.48403	CCND2;PTTG1;POLE2;TRIP13;HNRNPAB
FEV	0.212042	0.412036	1.6016	2.48403	WNT10A;CCND2;VGF;PDX1;FOSB
FEZF2	0.212042	0.412036	1.6016	2.48403	KCNV1;SATB2;LRRTM1;CDH13;GRIN2B
FGD1	0.212042	0.412036	1.6016	2.48403	LRP1;MAGED1;NAV2;MYH10;DBN1
FIZ1	0.212042	0.412036	1.6016	2.48403	GNB2;EPRS;CSNK1G2;NR2F6;LY6E
FOXD2	0.212042	0.412036	1.6016	2.48403	CASZ1;CCND2;SATB2;FOSB;NAV2
FOXD4L1	0.212042	0.412036	1.6016	2.48403	KLHL29;CASZ1;VGF;SATB2;FOSB
FOXG1	0.212042	0.412036	1.6016	2.48403	CCND2;SATB2;CDH13;NAV2;GRIN2B
FOXH1	0.212042	0.412036	1.6016	2.48403	CASZ1;LIN28B;CCND2;FOSB;FOXO3
FOXJ2	0.212042	0.412036	1.6016	2.48403	CCND2;LRP1;FOSB;NAV2;FOXO3
FOXN1	0.212042	0.412036	1.6016	2.48403	CASZ1;WNT10A;FOSB;NAV2;GAS6
FOXN3	0.212042	0.412036	1.6016	2.48403	CCND2;SORBS2;NAV2;FOXO3;CHD2
FOXO4	0.212042	0.412036	1.6016	2.48403	CCND2;FOSB;EPRS;FOXO3;CTSD
GABPB1	0.212042	0.412036	1.6016	2.48403	GPBP1;EPRS;FOXO3;CHD2;HNRNPAB
GATA4	0.212042	0.412036	1.6016	2.48403	CASZ1;CCND2;PDX1;NAV2;FOXO3
GBX2	0.212042	0.412036	1.6016	2.48403	CASZ1;CCND2;VGF;SATB2;PIPOX
GCM1	0.212042	0.412036	1.6016	2.48403	CCND2;AIRE;FOSB;FOXO3;IL18R1
GFI1	0.212042	0.412036	1.6016	2.48403	CCND2;IL2RA;FOSB;CYTIP;IL18R1
GLIS2	0.212042	0.412036	1.6016	2.48403	LRP1;NAV2;GAS6;DBN1;LOXL1
GTF2E2	0.212042	0.412036	1.6016	2.48403	EPRS;ALDOA;BZW2;ATP6V1D;HNRNPAB
GTF2IRD2B	0.212042	0.412036	1.6016	2.48403	CASZ1;LRP1;SORBS2;GAS6;FOXO3
GZF1	0.212042	0.412036	1.6016	2.48403	CCND2;FOSB;EPRS;FOXO3;CHD2
HES2	0.212042	0.412036	1.6016	2.48403	CASZ1;CCND2;VGF;FOSB;NAV2
HES3	0.212042	0.412036	1.6016	2.48403	CASZ1;LIN28B;VGF;SATB2;PIPOX
HES6	0.212042	0.412036	1.6016	2.48403	CCND2;PTTG1;COTL1;EPRS;LY6E
HES7	0.212042	0.412036	1.6016	2.48403	CASZ1;WNT10A;CCND2;VGF;FOSB
HIF1A	0.212042	0.412036	1.6016	2.48403	CCND2;EPRS;ALDOA;FOXO3;CTSD
HIF3A	0.212042	0.412036	1.6016	2.48403	CCND2;FOSB;SORBS2;NAV2;FOXO3
HKR1	0.212042	0.412036	1.6016	2.48403	CASZ1;CCND2;SORBS2;NAV2;EPRS
HMBOX1	0.212042	0.412036	1.6016	2.48403	LRP1;NAV2;FOXO3;CHD2;CBL
HMGA1	0.212042	0.412036	1.6016	2.48403	PTTG1;COTL1;EPRS;ALDOA;HNRNPAB
HMGB1	0.212042	0.412036	1.6016	2.48403	YWHAB;CNBP;EPRS;ALDOA;HNRNPAB
HMGB3	0.212042	0.412036	1.6016	2.48403	PTTG1;POLE2;TRIP13;EPRS;HNRNPAB
HOMEZ	0.212042	0.412036	1.6016	2.48403	CASZ1;CCND2;FOSB;NAV2;FOXO3
HOXC6	0.212042	0.412036	1.6016	2.48403	CCND2;FOSB;CPE;LOXL1;VGLL3
HSF2	0.212042	0.412036	1.6016	2.48403	BCLAF1;CCND2;FOSB;EPRS;FOXO3
ID4	0.212042	0.412036	1.6016	2.48403	CCND2;CDC42EP3;FOSB;CPE;SORBS2
IGHM	0.212042	0.412036	1.6016	2.48403	CCND2;COTL1;FOSB;CYTIP;CTSD
IKZF3	0.212042	0.412036	1.6016	2.48403	CCND2;IL2RA;CD7;CYTIP;IL18R1
IRF4	0.212042	0.412036	1.6016	2.48403	ENTPD1;CCND2;IL2RA;FOSB;CYTIP
IRX2	0.212042	0.412036	1.6016	2.48403	CASZ1;CCND2;FOSB;CDH13;GAS6
IRX4	0.212042	0.412036	1.6016	2.48403	CASZ1;FOSB;CDH13;NAV2;FGF12
IRX5	0.212042	0.412036	1.6016	2.48403	CASZ1;CCND2;SATB2;FOSB;CDH13
KIAA1549	0.212042	0.412036	1.6016	2.48403	CCND2;ITGB8;SORBS2;NAV2;MYH10
KLF1	0.212042	0.412036	1.6016	2.48403	FOSB;FOXO3;TRIB2;MYH10;YBX3
KLF6	0.212042	0.412036	1.6016	2.48403	CCND2;CDC42EP3;COTL1;FOSB;LY6E
KLF8	0.212042	0.412036	1.6016	2.48403	CCND2;CDC42EP3;UST;FOSB;NAV2
LHX9	0.212042	0.412036	1.6016	2.48403	CCND2;SATB2;FOSB;CDH13;PCDH18
MAFA	0.212042	0.412036	1.6016	2.48403	CASZ1;VGF;PDX1;FOSB;FBXL16
MBD4	0.212042	0.412036	1.6016	2.48403	BCLAF1;CCND2;PTTG1;EPRS;FOXO3
MEIS1	0.212042	0.412036	1.6016	2.48403	CCND2;SORBS2;NAV2;FOXO3;MYH10
MEOX2	0.212042	0.412036	1.6016	2.48403	CCND2;FOSB;SORBS2;PCDH18;VGLL3
MGMT	0.212042	0.412036	1.6016	2.48403	CCND2;GAS6;CTSD;MYH10;LY6E
MITF	0.212042	0.412036	1.6016	2.48403	CCND2;CDC42EP3;SORBS2;NAV2;FOXO3
MLLT3	0.212042	0.412036	1.6016	2.48403	CCND2;CDC42EP3;NAV2;TRIB2;MYH10
MLXIP	0.212042	0.412036	1.6016	2.48403	CCND2;LRP1;NAV2;FOXO3;BRD4
MNX1	0.212042	0.412036	1.6016	2.48403	CCND2;VGF;SATB2;PDX1;FOSB
MYB	0.212042	0.412036	1.6016	2.48403	CCND2;PTTG1;POLE2;TRIP13;FOXO3
MYC	0.212042	0.412036	1.6016	2.48403	CCND2;FOSB;EPRS;FOXO3;YBX3
MYOD1	0.212042	0.412036	1.6016	2.48403	CCND2;TNNC1;FOSB;FOXO3;LOXL1
NCOA3	0.212042	0.412036	1.6016	2.48403	CCND2;EPRS;ALDOA;FOXO3;CTSD
NFATC1	0.212042	0.412036	1.6016	2.48403	CASZ1;CCND2;FOSB;NAV2;FOXO3
NFE2L2	0.212042	0.412036	1.6016	2.48403	CCND2;EPRS;ALDOA;FOXO3;CTSD
NFIX	0.212042	0.412036	1.6016	2.48403	CCND2;LRP1;NAV2;GAS6;FOXO3
NFX1	0.212042	0.412036	1.6016	2.48403	SETD2;BCLAF1;EPRS;FOXO3;CHD2
NOC3L	0.212042	0.412036	1.6016	2.48403	TRIP13;EPRS;BZW2;ABCE1;HNRNPAB
NOTO	0.212042	0.412036	1.6016	2.48403	CASZ1;WNT10A;VGF;SATB2;PDX1
NR1D2	0.212042	0.412036	1.6016	2.48403	CCND2;CDC42EP3;FOSB;EPRS;FOXO3
NR1H3	0.212042	0.412036	1.6016	2.48403	CCND2;LRP1;FOSB;CTSD;LY6E
NR2E3	0.212042	0.412036	1.6016	2.48403	CASZ1;SATB2;FOSB;NAV2;FOXO3
NR2F1	0.212042	0.412036	1.6016	2.48403	CCND2;CPE;GAS6;TRIB2;PCDH18
NR3C1	0.212042	0.412036	1.6016	2.48403	CCND2;CDC42EP3;EPRS;FOXO3;HIPK3
NR3C2	0.212042	0.412036	1.6016	2.48403	CCND2;FOSB;SORBS2;NAV2;MYH10
OVOL2	0.212042	0.412036	1.6016	2.48403	CASZ1;ST14;SATB2;NAV2;WFDC2
PAX1	0.212042	0.412036	1.6016	2.48403	CASZ1;SATB2;PDX1;NAV2;KCNJ3
PBX3	0.212042	0.412036	1.6016	2.48403	CCND2;CDC42EP3;NAV2;TRIB2;MYH10
PBX4	0.212042	0.412036	1.6016	2.48403	PTTG1;COTL1;FOSB;TRIB2;LY6E
PCGF6	0.212042	0.412036	1.6016	2.48403	CCND2;POLE2;TRIP13;EPRS;ABCE1
PHOX2A	0.212042	0.412036	1.6016	2.48403	CASZ1;CCND2;VGF;SATB2;PDX1
PLXNA3	0.212042	0.412036	1.6016	2.48403	LRP1;MAGED1;NAV2;TRIB2;DBN1
PLXNA4	0.212042	0.412036	1.6016	2.48403	CCND2;LRP1;CDH13;SORBS2;NAV2
PLXND1	0.212042	0.412036	1.6016	2.48403	CCND2;LRP1;COTL1;NAV2;LY6E
POU2F3	0.212042	0.412036	1.6016	2.48403	CASZ1;ST14;CCND2;FOSB;WFDC2
POU3F2	0.212042	0.412036	1.6016	2.48403	CCND2;VGF;SATB2;ITGB8;TRIB2
POU5F1	0.212042	0.412036	1.6016	2.48403	CCND2;PIPOX;EPRS;FOXO3;WFDC2
PRDM13	0.212042	0.412036	1.6016	2.48403	CASZ1;LIN28B;CCND2;VGF;SATB2
PRDM14	0.212042	0.412036	1.6016	2.48403	ST14;LIN28B;SATB2;PIPOX;WFDC2
PRDM5	0.212042	0.412036	1.6016	2.48403	CCND2;CDH13;SORBS2;NAV2;PCDH18
PROX2	0.212042	0.412036	1.6016	2.48403	LIN28B;RASGEF1A;SPOCK2;FOSB;NAV2
PRRX1	0.212042	0.412036	1.6016	2.48403	CCND2;LRP1;PCDH18;LOXL1;VGLL3
PSMD11	0.212042	0.412036	1.6016	2.48403	PSMC6;YWHAB;EPRS;ALDOA;HNRNPAB
RBM20	0.212042	0.412036	1.6016	2.48403	CASZ1;CDH13;SORBS2;NAV2;MYH10
RBPJ	0.212042	0.412036	1.6016	2.48403	CCND2;EPRS;ALDOA;FOXO3;CHD2
RCOR2	0.212042	0.412036	1.6016	2.48403	CCND2;TRIP13;ALDOA;TRIB2;DBN1
REL	0.212042	0.412036	1.6016	2.48403	CCND2;FOSB;FOXO3;CYTIP;CBL
REPIN1	0.212042	0.412036	1.6016	2.48403	CCND2;EPRS;ALDOA;FOXO3;LY6E
RFX2	0.212042	0.412036	1.6016	2.48403	CCND2;LRP1;FOSB;NAV2;FOXO3
RFX3	0.212042	0.412036	1.6016	2.48403	ITGB8;SORBS2;NAV2;FOXO3;CHD2
RFX4	0.212042	0.412036	1.6016	2.48403	CCND2;DGKB;PIPOX;ITGB8;NAV2
RFX5	0.212042	0.412036	1.6016	2.48403	CCND2;EPRS;ALDOA;FOXO3;LY6E
RIOK2	0.212042	0.412036	1.6016	2.48403	BCLAF1;PSMC6;BCCIP;EPRS;ABCE1
RNF114	0.212042	0.412036	1.6016	2.48403	YWHAB;CNBP;EPRS;ALDOA;LY6E
RORA	0.212042	0.412036	1.6016	2.48403	CCND2;FOSB;CDH13;NAV2;FOXO3
SATB2	0.212042	0.412036	1.6016	2.48403	CCND2;CDC42EP3;CDH13;NAV2;TRIB2
SCRT1	0.212042	0.412036	1.6016	2.48403	CASZ1;SVOP;VGF;SPOCK2;FBXL16
SLC26A10	0.212042	0.412036	1.6016	2.48403	CCND2;LRP1;SPOCK2;CDH13;SORBS2
SMAD7	0.212042	0.412036	1.6016	2.48403	CCND2;CDC42EP3;FOSB;NAV2;FOXO3
SORBS2	0.212042	0.412036	1.6016	2.48403	CCND2;CPE;CDH13;NAV2;MYH10
SOX13	0.212042	0.412036	1.6016	2.48403	CCND2;LRP1;FOSB;NAV2;TRIB2
SOX6	0.212042	0.412036	1.6016	2.48403	CCND2;ITGB8;CDH13;SORBS2;NAV2
SOX9	0.212042	0.412036	1.6016	2.48403	CCND2;FOSB;CPE;ITGB8;TRIB2
SPIB	0.212042	0.412036	1.6016	2.48403	CCND2;IL2RA;CD7;FOSB;CYTIP
SREBF2	0.212042	0.412036	1.6016	2.48403	CCND2;LRP1;EPRS;ALDOA;FOXO3
SSH3	0.212042	0.412036	1.6016	2.48403	LRP1;NAV2;GAS6;CTSD;LY6E
ST18	0.212042	0.412036	1.6016	2.48403	CCND2;DGKB;ITGB8;SORBS2;NAV2
STAT4	0.212042	0.412036	1.6016	2.48403	CCND2;IL2RA;FOSB;CYTIP;IL18R1
TBX4	0.212042	0.412036	1.6016	2.48403	CASZ1;WNT10A;FOSB;CDH13;NAV2
TEAD1	0.212042	0.412036	1.6016	2.48403	CCND2;ITGB8;SORBS2;NAV2;FOXO3
TEAD3	0.212042	0.412036	1.6016	2.48403	CCND2;LRP1;NAV2;DBN1;LOXL1
TERF2IP	0.212042	0.412036	1.6016	2.48403	YWHAB;EPRS;ALDOA;FOXO3;ATP6V1D
TFAP2D	0.212042	0.412036	1.6016	2.48403	GRM7;DGKB;SATB2;LRRTM1;FGF12
TFAP2E	0.212042	0.412036	1.6016	2.48403	KLHL29;CASZ1;WNT10A;VGF;FOSB
TFE3	0.212042	0.412036	1.6016	2.48403	LRP1;EPRS;ALDOA;FOXO3;CTSD
THAP2	0.212042	0.412036	1.6016	2.48403	CCND2;CDC42EP3;FOSB;ITGB8;FOXO3
THAP3	0.212042	0.412036	1.6016	2.48403	MPST;GNB2;EPRS;ALDOA;LY6E
THRB	0.212042	0.412036	1.6016	2.48403	CCND2;CDH13;SORBS2;NAV2;FOXO3
TIGD2	0.212042	0.412036	1.6016	2.48403	CCND2;CDC42EP3;COTL1;EPRS;LY6E
TIGD6	0.212042	0.412036	1.6016	2.48403	RPTOR;FOSB;WBP1L;VGLL4;PPP1R9B
TLX2	0.212042	0.412036	1.6016	2.48403	CASZ1;WNT10A;VGF;PDX1;FOSB
TLX3	0.212042	0.412036	1.6016	2.48403	CASZ1;CCND2;VGF;SATB2;NAV2
TOE1	0.212042	0.412036	1.6016	2.48403	PTTG1;HDAC1;TRIP13;EPRS;HNRNPAB
TOX4	0.212042	0.412036	1.6016	2.48403	BCLAF1;HDAC1;CHD4;EPRS;ALDOA
TP73	0.212042	0.412036	1.6016	2.48403	CASZ1;CCND2;LRP1;HDAC1;NAV2
TRIT1	0.212042	0.412036	1.6016	2.48403	CCND2;CDC42EP3;NAV2;EPRS;SRSF11
TRMT1	0.212042	0.412036	1.6016	2.48403	EPRS;ALDOA;ABCE1;YBX3;HNRNPAB
TSC22D3	0.212042	0.412036	1.6016	2.48403	CCND2;FOSB;FOXO3;CTSD;LY6E
TSHZ1	0.212042	0.412036	1.6016	2.48403	CCND2;CDC42EP3;NAV2;FOXO3;TRIB2
TWIST1	0.212042	0.412036	1.6016	2.48403	CCND2;FOSB;PCDH18;LOXL1;VGLL3
VEZF1	0.212042	0.412036	1.6016	2.48403	BCLAF1;CCND2;EPRS;FOXO3;YBX3
VPS72	0.212042	0.412036	1.6016	2.48403	EPRS;ALDOA;BZW2;ATP6V1D;COX6B1
XBP1	0.212042	0.412036	1.6016	2.48403	CCND2;EPRS;ALDOA;CTSD;LY6E
YY2	0.212042	0.412036	1.6016	2.48403	SBNO1;CCND2;FOSB;NAV2;EPRS
ZBED1	0.212042	0.412036	1.6016	2.48403	EPRS;ALDOA;FOXO3;CTSD;LY6E
ZBED3	0.212042	0.412036	1.6016	2.48403	CCND2;TRIP13;NAV2;EPRS;GAS6
ZBTB20	0.212042	0.412036	1.6016	2.48403	CCND2;ITGB8;SORBS2;NAV2;FOXO3
ZBTB24	0.212042	0.412036	1.6016	2.48403	BCLAF1;CCND2;CDC42EP3;EPRS;FOXO3
ZBTB25	0.212042	0.412036	1.6016	2.48403	CCND2;FOSB;EPRS;FOXO3;CHD2
ZBTB4	0.212042	0.412036	1.6016	2.48403	CCND2;LRP1;NAV2;GAS6;FOXO3
ZBTB45	0.212042	0.412036	1.6016	2.48403	TFAP4;ALDOA;DBN1;CSNK1G2;NR2F6
ZBTB6	0.212042	0.412036	1.6016	2.48403	BCLAF1;ROCK1;FOSB;ARID4B;RSBN1
ZBTB7B	0.212042	0.412036	1.6016	2.48403	CCND2;LRP1;FOSB;ALDOA;FOXO3
ZC3H6	0.212042	0.412036	1.6016	2.48403	CCND2;EPRS;FOXO3;CHD2;CARF
ZFHX3	0.212042	0.412036	1.6016	2.48403	CASZ1;CCND2;LRP1;NAV2;FOXO3
ZFP36L1	0.212042	0.412036	1.6016	2.48403	CCND2;COTL1;FOSB;YBX3;LY6E
ZFPM2	0.212042	0.412036	1.6016	2.48403	CCND2;CDH13;SORBS2;NAV2;PCDH18
ZIC3	0.212042	0.412036	1.6016	2.48403	LIN28B;SLITRK2;PIPOX;WFDC2;SH3GL2
ZKSCAN2	0.212042	0.412036	1.6016	2.48403	CCND2;FOSB;SORBS2;NAV2;FOXO3
ZKSCAN4	0.212042	0.412036	1.6016	2.48403	FOSB;SORBS2;KBTBD7;FOXO3;TRIB2
ZMAT1	0.212042	0.412036	1.6016	2.48403	CCND2;FOSB;ITGB8;SORBS2;NAV2
ZNF136	0.212042	0.412036	1.6016	2.48403	BCLAF1;ITGB8;ARID4B;SRSF11;RSBN1
ZNF143	0.212042	0.412036	1.6016	2.48403	BCLAF1;FOSB;EPRS;FOXO3;CHD2
ZNF157	0.212042	0.412036	1.6016	2.48403	SLITRK2;FOSB;PIPOX;SORBS2;SH3GL2
ZNF16	0.212042	0.412036	1.6016	2.48403	BCLAF1;EPRS;ALDOA;VGLL4;LY6E
ZNF169	0.212042	0.412036	1.6016	2.48403	LRP1;FOSB;SORBS2;SRSF11;LPIN3
ZNF189	0.212042	0.412036	1.6016	2.48403	CDC42EP3;FOSB;CPE;ARID4B;EPRS
ZNF195	0.212042	0.412036	1.6016	2.48403	BCLAF1;ARID4B;NAV2;EPRS;SRSF11
ZNF202	0.212042	0.412036	1.6016	2.48403	UBIAD1;TFAP4;CCND2;TRMT1;EPRS
ZNF212	0.212042	0.412036	1.6016	2.48403	UBIAD1;TFAP4;EPRS;FOXO3;VGLL4
ZNF23	0.212042	0.412036	1.6016	2.48403	CCND2;SPOCK2;FOSB;NAV2;EPRS
ZNF26	0.212042	0.412036	1.6016	2.48403	BCLAF1;FOSB;ARID4B;EPRS;MAP4K5
ZNF263	0.212042	0.412036	1.6016	2.48403	BCLAF1;FOSB;EPRS;ALDOA;FOXO3
ZNF28	0.212042	0.412036	1.6016	2.48403	BCLAF1;NAV2;EPRS;FOXO3;HIPK3
ZNF280C	0.212042	0.412036	1.6016	2.48403	BCLAF1;ACAP2;CCND2;EPRS;CBL
ZNF280D	0.212042	0.412036	1.6016	2.48403	BCLAF1;CCPG1;ARID4B;EPRS;CHD2
ZNF286A	0.212042	0.412036	1.6016	2.48403	BCLAF1;CCND2;NAV2;EPRS;MAP4K5
ZNF302	0.212042	0.412036	1.6016	2.48403	BCLAF1;POLI;EPRS;MAP4K5;FOXO3
ZNF311	0.212042	0.412036	1.6016	2.48403	CASZ1;FOSB;CDH13;SORBS2;NAV2
ZNF32	0.212042	0.412036	1.6016	2.48403	CCND2;MAGED1;CDC42EP3;EPRS;TRIB2
ZNF324	0.212042	0.412036	1.6016	2.48403	TFAP4;LRP1;FOSB;EPRS;CTSD
ZNF329	0.212042	0.412036	1.6016	2.48403	CCND2;CDC42EP3;FOSB;NAV2;EPRS
ZNF365	0.212042	0.412036	1.6016	2.48403	CCND2;CDC42EP3;CDH13;SORBS2;NAV2
ZNF37A	0.212042	0.412036	1.6016	2.48403	BCLAF1;ROCK1;ITGB8;ARID4B;EPRS
ZNF396	0.212042	0.412036	1.6016	2.48403	GSTA4;POLI;SORBS2;NAV2;CARF
ZNF410	0.212042	0.412036	1.6016	2.48403	YWHAB;CNBP;FOXJ3;EPRS;ALDOA
ZNF418	0.212042	0.412036	1.6016	2.48403	CCND2;FOSB;SORBS2;NAV2;MYH10
ZNF436	0.212042	0.412036	1.6016	2.48403	CCND2;CDC42EP3;NAV2;FOXO3;TRIB2
ZNF454	0.212042	0.412036	1.6016	2.48403	KLHL29;GRM7;SLITRK2;NAV2;FGF12
ZNF48	0.212042	0.412036	1.6016	2.48403	ESRRA;EPRS;ALDOA;CTSD;DBN1
ZNF483	0.212042	0.412036	1.6016	2.48403	CCND2;RASGEF1A;VGF;SPOCK2;FOSB
ZNF484	0.212042	0.412036	1.6016	2.48403	BCLAF1;ASXL2;ITGB8;ARID4B;EPRS
ZNF514	0.212042	0.412036	1.6016	2.48403	POLI;NAV2;MAP4K5;TRIB2;CARF
ZNF516	0.212042	0.412036	1.6016	2.48403	CCND2;LRP1;NAV2;FOXO3;TRIB2
ZNF518A	0.212042	0.412036	1.6016	2.48403	BCLAF1;ACAP2;ARID4B;NAV2;SRSF11
ZNF518B	0.212042	0.412036	1.6016	2.48403	BCLAF1;CCND2;CDC42EP3;TRIB2;MYH10
ZNF546	0.212042	0.412036	1.6016	2.48403	GSTA4;CDC42EP3;FOSB;ITGB8;SORBS2
ZNF548	0.212042	0.412036	1.6016	2.48403	BCLAF1;CCPG1;FOSB;EPRS;FOXO3
ZNF56	0.212042	0.412036	1.6016	2.48403	BCLAF1;USP38;VTI1A;CSNK1G2;PPP1R9B
ZNF564	0.212042	0.412036	1.6016	2.48403	CDC42EP3;FOSB;EPRS;KBTBD7;TRIB2
ZNF566	0.212042	0.412036	1.6016	2.48403	BCLAF1;CCND2;EPRS;MAP4K5;RSBN1
ZNF569	0.212042	0.412036	1.6016	2.48403	CDC42EP3;POLI;ITGB8;MAP4K5;VGLL3
ZNF579	0.212042	0.412036	1.6016	2.48403	TFAP4;ALDOA;CTSD;DBN1;NR2F6
ZNF581	0.212042	0.412036	1.6016	2.48403	PTTG1;EPRS;ALDOA;CTSD;LY6E
ZNF596	0.212042	0.412036	1.6016	2.48403	MBD5;GSTA4;SORBS2;EPRS;CARF
ZNF599	0.212042	0.412036	1.6016	2.48403	CASZ1;ITGB8;NAV2;MAP4K5;CARF
ZNF615	0.212042	0.412036	1.6016	2.48403	BCLAF1;CCPG1;EPRS;MYH10;RSBN1
ZNF618	0.212042	0.412036	1.6016	2.48403	ITGB8;SORBS2;NAV2;TRIB2;MYH10
ZNF627	0.212042	0.412036	1.6016	2.48403	CDC42EP3;SORBS2;EPRS;FOXO3;MYH10
ZNF641	0.212042	0.412036	1.6016	2.48403	CCND2;ASXL2;ITGB8;EPRS;TRIB2
ZNF652	0.212042	0.412036	1.6016	2.48403	CCND2;ITGB8;EPRS;FOXO3;HIPK3
ZNF653	0.212042	0.412036	1.6016	2.48403	FOSB;TYK2;ALDOA;CSNK1G2;NR2F6
ZNF654	0.212042	0.412036	1.6016	2.48403	BCLAF1;ACAP2;ARID4B;HIPK3;RSBN1
ZNF658	0.212042	0.412036	1.6016	2.48403	FOSB;POLI;ITGB8;MACROD2;VGLL3
ZNF660	0.212042	0.412036	1.6016	2.48403	LIN28B;CCND2;ITGB8;SORBS2;PCDH18
ZNF667	0.212042	0.412036	1.6016	2.48403	CCND2;CDC42EP3;FOSB;ITGB8;SORBS2
ZNF689	0.212042	0.412036	1.6016	2.48403	GOT1;TYK2;EPRS;DBN1;RSBN1
ZNF691	0.212042	0.412036	1.6016	2.48403	UBIAD1;TFAP4;CCND2;EPRS;MYH10
ZNF697	0.212042	0.412036	1.6016	2.48403	CCND2;CDC42EP3;FOSB;ITGB8;NAV2
ZNF7	0.212042	0.412036	1.6016	2.48403	BCLAF1;HDAC1;FOSB;EPRS;FOXO3
ZNF700	0.212042	0.412036	1.6016	2.48403	BCLAF1;ACAP2;FOSB;ARID4B;EPRS
ZNF703	0.212042	0.412036	1.6016	2.48403	CCND2;FOSB;NAV2;GAS6;CTSD
ZNF704	0.212042	0.412036	1.6016	2.48403	CCND2;ITGB8;SORBS2;NAV2;TRIB2
ZNF706	0.212042	0.412036	1.6016	2.48403	SNX3;YWHAB;CNBP;EPRS;ALDOA
ZNF716	0.212042	0.412036	1.6016	2.48403	KLHL29;ROCK1;DGKB;CDH13;MACROD2
ZNF720	0.212042	0.412036	1.6016	2.48403	BCLAF1;GPBP1;POLI;EPRS;CHD2
ZNF75D	0.212042	0.412036	1.6016	2.48403	CCND2;CCPG1;FOSB;EPRS;TRIB2
ZNF76	0.212042	0.412036	1.6016	2.48403	LRP1;ATN1;EPRS;ALDOA;FOXO3
ZNF764	0.212042	0.412036	1.6016	2.48403	ESRRA;TYK2;EPRS;DBN1;RSBN1
ZNF77	0.212042	0.412036	1.6016	2.48403	TFAP4;CCND2;FOSB;FOXO3;TRIB2
ZNF771	0.212042	0.412036	1.6016	2.48403	ESRRA;GOT1;EPRS;DBN1;NR2F6
ZNF774	0.212042	0.412036	1.6016	2.48403	STXBP1;UST;FOSB;SORBS2;NAV2
ZNF775	0.212042	0.412036	1.6016	2.48403	CCND2;LRP1;GAS6;FOXO3;NR2F6
ZNF778	0.212042	0.412036	1.6016	2.48403	BCLAF1;FOSB;NAV2;CHD2;CBL
ZNF780A	0.212042	0.412036	1.6016	2.48403	BCLAF1;ACAP2;KBTBD7;HIPK3;RSBN1
ZNF780B	0.212042	0.412036	1.6016	2.48403	BCLAF1;POLI;ITGB8;CHD2;CARF
ZNF784	0.212042	0.412036	1.6016	2.48403	ESRRA;TFAP4;FOSB;FOXO3;NR2F6
ZNF8	0.212042	0.412036	1.6016	2.48403	CCND2;CHD4;NAV2;FOXO3;TRIB2
ZNF804A	0.212042	0.412036	1.6016	2.48403	CCND2;SATB2;CDC42EP3;CDH13;VGLL3
ZNF83	0.212042	0.412036	1.6016	2.48403	BCLAF1;CPE;SORBS2;MAP4K5;SRSF11
ZNF831	0.212042	0.412036	1.6016	2.48403	CCND2;SPOCK2;IL2RA;CD7;IL18R1
ZNF835	0.212042	0.412036	1.6016	2.48403	ST14;SLITRK2;FOSB;SORBS2;SH3GL2
ZNF839	0.212042	0.412036	1.6016	2.48403	FOSB;EPRS;FOXO3;CHD2;VGLL4
ZSCAN10	0.212042	0.412036	1.6016	2.48403	ST14;LIN28B;PIPOX;TRH;WFDC2
ZXDC	0.212042	0.412036	1.6016	2.48403	BCLAF1;NAV2;EPRS;FOXO3;CHD2
AKNA	0.391126	0.571158	1.27073	1.19287	CCND2;COTL1;CYTIP;LY6E
ALX1	0.391126	0.571158	1.27073	1.19287	CCND2;SATB2;TRIB2;VGLL3
ALX3	0.391126	0.571158	1.27073	1.19287	CASZ1;PDX1;FOSB;LOXL1
ALX4	0.391126	0.571158	1.27073	1.19287	CASZ1;CCND2;SATB2;NAV2
AR	0.391126	0.571158	1.27073	1.19287	CCND2;FOSB;CPE;FOXO3
ASCL2	0.391126	0.571158	1.27073	1.19287	CASZ1;CCND2;FOSB;LY6E
ATF6	0.391126	0.571158	1.27073	1.19287	CCND2;EPRS;FOXO3;CHD2
ATMIN	0.391126	0.571158	1.27073	1.19287	BCLAF1;EPRS;ALDOA;FOXO3
BARX2	0.391126	0.571158	1.27073	1.19287	CASZ1;CCND2;FOSB;NAV2
BATF	0.391126	0.571158	1.27073	1.19287	IL2RA;COTL1;CYTIP;LY6E
BATF3	0.391126	0.571158	1.27073	1.19287	CCND2;COTL1;FOSB;LY6E
BMP2	0.391126	0.571158	1.27073	1.19287	CCND2;FOSB;CPE;GAS6
BNC1	0.391126	0.571158	1.27073	1.19287	CCND2;FOSB;CDH13;VGLL3
CD36	0.391126	0.571158	1.27073	1.19287	CCND2;FOSB;GAS6;CTSD
CDX2	0.391126	0.571158	1.27073	1.19287	ST14;CCND2;SATB2;PDX1
CREB3	0.391126	0.571158	1.27073	1.19287	EPRS;ALDOA;CTSD;LY6E
CREB3L1	0.391126	0.571158	1.27073	1.19287	CCND2;LRP1;GAS6;LOXL1
CREB3L3	0.391126	0.571158	1.27073	1.19287	FOSB;PIPOX;TM4SF4;MAP4K5
CREM	0.391126	0.571158	1.27073	1.19287	CCND2;FOSB;EPRS;FOXO3
DLX1	0.391126	0.571158	1.27073	1.19287	CCND2;VGF;SATB2;FOSB
DLX5	0.391126	0.571158	1.27073	1.19287	CCND2;SATB2;FOSB;SORBS2
DMAP1	0.391126	0.571158	1.27073	1.19287	HDAC1;CHD4;EPRS;ALDOA
DMRT2	0.391126	0.571158	1.27073	1.19287	CCND2;FOSB;PCDH18;VGLL3
DMRTA2	0.391126	0.571158	1.27073	1.19287	CASZ1;CCND2;VGF;SATB2
DPRX	0.391126	0.571158	1.27073	1.19287	AIRE;PDX1;FOSB;FOXO3
E2F1	0.391126	0.571158	1.27073	1.19287	CCND2;PTTG1;POLE2;TRIP13
E2F2	0.391126	0.571158	1.27073	1.19287	CCND2;PTTG1;POLE2;TRIP13
E2F3	0.391126	0.571158	1.27073	1.19287	CCND2;TRIP13;EPRS;FOXO3
E2F5	0.391126	0.571158	1.27073	1.19287	CCND2;PTTG1;EPRS;TRIB2
EBF4	0.391126	0.571158	1.27073	1.19287	CCND2;VGF;NAV2;LOXL1
EGR3	0.391126	0.571158	1.27073	1.19287	CCND2;VGF;FOSB;NAV2
EGR4	0.391126	0.571158	1.27073	1.19287	WNT10A;CCND2;VGF;FOSB
EOMES	0.391126	0.571158	1.27073	1.19287	CCND2;SPOCK2;CD7;FOSB
ESR2	0.391126	0.571158	1.27073	1.19287	CCND2;HDAC1;FOSB;FOXO3
ETS1	0.391126	0.571158	1.27073	1.19287	CCND2;COTL1;FOXO3;TRIB2
ETS2	0.391126	0.571158	1.27073	1.19287	CCND2;CDC42EP3;FOSB;LY6E
ETV4	0.391126	0.571158	1.27073	1.19287	CCND2;FOSB;TRIP13;TRIB2
FARSA	0.391126	0.571158	1.27073	1.19287	EPRS;ALDOA;ABCE1;HNRNPAB
FEZF1	0.391126	0.571158	1.27073	1.19287	CASZ1;LIN28B;SATB2;NAV2
FOXA3	0.391126	0.571158	1.27073	1.19287	ST14;FOSB;PIPOX;WFDC2
FOXB2	0.391126	0.571158	1.27073	1.19287	CASZ1;WNT10A;SATB2;PDX1
FOXE1	0.391126	0.571158	1.27073	1.19287	CASZ1;CCND2;FOSB;CDH13
FOXI2	0.391126	0.571158	1.27073	1.19287	GRM7;SPOCK2;CDH13;WFDC2
FOXO1	0.391126	0.571158	1.27073	1.19287	CCND2;FOSB;FOXO3;TRIB2
FOXO3	0.391126	0.571158	1.27073	1.19287	CCND2;LRP1;NAV2;EPRS
FOXP3	0.391126	0.571158	1.27073	1.19287	IL2RA;CD7;FOXO3;IL18R1
FOXS1	0.391126	0.571158	1.27073	1.19287	FOSB;PCDH18;LOXL1;VGLL3
GATA2	0.391126	0.571158	1.27073	1.19287	CCND2;FOSB;FOXO3;LOXL1
GATA6	0.391126	0.571158	1.27073	1.19287	CCND2;FOSB;CPE;GAS6
GLI2	0.391126	0.571158	1.27073	1.19287	CCND2;LRP1;NAV2;LOXL1
GLIS3	0.391126	0.571158	1.27073	1.19287	ITGB8;CDH13;SORBS2;NAV2
GMEB1	0.391126	0.571158	1.27073	1.19287	FOXJ3;FOSB;EPRS;FOXO3
GRHL1	0.391126	0.571158	1.27073	1.19287	CASZ1;FOSB;ITGB8;NAV2
GRHL2	0.391126	0.571158	1.27073	1.19287	CASZ1;ST14;NAV2;WFDC2
GRHL3	0.391126	0.571158	1.27073	1.19287	CASZ1;ST14;FOSB;NAV2
HBP1	0.391126	0.571158	1.27073	1.19287	CCPG1;EPRS;FOXO3;CHD2
HDX	0.391126	0.571158	1.27073	1.19287	CCND2;FOSB;ITGB8;TRIB2
HELT	0.391126	0.571158	1.27073	1.19287	CASZ1;WNT10A;CCND2;SATB2
HEY1	0.391126	0.571158	1.27073	1.19287	CCND2;CDC42EP3;FOSB;TRIB2
HEYL	0.391126	0.571158	1.27073	1.19287	CCND2;FOSB;PCDH18;LOXL1
HIC1	0.391126	0.571158	1.27073	1.19287	CCND2;LRP1;FOSB;LOXL1
HIST1H1A	0.391126	0.571158	1.27073	1.19287	PTTG1;TRIP13;EPRS;HNRNPAB
HIST1H1B	0.391126	0.571158	1.27073	1.19287	PTTG1;TRIP13;EPRS;HNRNPAB
HIST1H1D	0.391126	0.571158	1.27073	1.19287	PTTG1;TRIP13;EPRS;ALDOA
HLF	0.391126	0.571158	1.27073	1.19287	CCND2;FOSB;SORBS2;NAV2
HMX3	0.391126	0.571158	1.27073	1.19287	CASZ1;CCND2;VGF;PDX1
HNF1B	0.391126	0.571158	1.27073	1.19287	ST14;CCND2;NAV2;FOXO3
HOPX	0.391126	0.571158	1.27073	1.19287	CCND2;FOSB;CPE;LY6E
HOXA2	0.391126	0.571158	1.27073	1.19287	CCND2;FOSB;PCDH18;LOXL1
HOXA3	0.391126	0.571158	1.27073	1.19287	CASZ1;CCND2;FOSB;NAV2
HOXA6	0.391126	0.571158	1.27073	1.19287	CASZ1;SATB2;FOSB;NAV2
HOXB8	0.391126	0.571158	1.27073	1.19287	CCND2;VGF;SATB2;FOSB
HOXC11	0.391126	0.571158	1.27073	1.19287	CASZ1;CCND2;VGF;SATB2
HOXD12	0.391126	0.571158	1.27073	1.19287	CASZ1;WNT10A;SATB2;PDX1
HOXD3	0.391126	0.571158	1.27073	1.19287	CASZ1;CCND2;SATB2;NAV2
HSF4	0.391126	0.571158	1.27073	1.19287	CASZ1;LRP1;FOSB;NAV2
ID3	0.391126	0.571158	1.27073	1.19287	CCND2;FOSB;GAS6;LY6E
IKZF2	0.391126	0.571158	1.27073	1.19287	CCND2;ITGB8;NAV2;TRIB2
IRF1	0.391126	0.571158	1.27073	1.19287	CCND2;COTL1;FOSB;LY6E
IRF8	0.391126	0.571158	1.27073	1.19287	CCND2;COTL1;CYTIP;LY6E
IRX1	0.391126	0.571158	1.27073	1.19287	CCND2;CDH13;GAS6;TRIB2
JUN	0.391126	0.571158	1.27073	1.19287	CCND2;FOSB;FOXO3;CTSD
KLF10	0.391126	0.571158	1.27073	1.19287	CCND2;CDC42EP3;FOSB;ALDOA
KLF11	0.391126	0.571158	1.27073	1.19287	CCND2;CDC42EP3;FOSB;FOXO3
KLF14	0.391126	0.571158	1.27073	1.19287	VGF;DGKB;SATB2;FOSB
KLF2	0.391126	0.571158	1.27073	1.19287	CCND2;COTL1;FOSB;LY6E
KLF3	0.391126	0.571158	1.27073	1.19287	CCND2;NAV2;FOXO3;CHD2
KLF5	0.391126	0.571158	1.27073	1.19287	CCND2;CDC42EP3;FOSB;ITGB8
KLF9	0.391126	0.571158	1.27073	1.19287	CCND2;FOSB;CPE;FOXO3
LBX1	0.391126	0.571158	1.27073	1.19287	CASZ1;CCND2;PDX1;PITX3
LENG9	0.391126	0.571158	1.27073	1.19287	CASZ1;EPRS;ALDOA;LY6E
LHX2	0.391126	0.571158	1.27073	1.19287	CCND2;VGF;SATB2;FOSB
LHX4	0.391126	0.571158	1.27073	1.19287	CASZ1;VGF;SATB2;NAV2
LHX8	0.391126	0.571158	1.27073	1.19287	CCND2;SATB2;FOSB;CDH13
LMX1B	0.391126	0.571158	1.27073	1.19287	CASZ1;SATB2;CDH13;NAV2
MBNL2	0.391126	0.571158	1.27073	1.19287	CCND2;SORBS2;NAV2;FOXO3
MEF2C	0.391126	0.571158	1.27073	1.19287	CCND2;CDC42EP3;SORBS2;MYH10
MIER2	0.391126	0.571158	1.27073	1.19287	CCND2;LRP1;ALDOA;CSNK1G2
MLXIPL	0.391126	0.571158	1.27073	1.19287	LRP1;FOSB;PIPOX;GAS6
MRPL28	0.391126	0.571158	1.27073	1.19287	GNB2;EPRS;ALDOA;COX6B1
MRRF	0.391126	0.571158	1.27073	1.19287	GOT1;EPRS;BZW2;HNRNPAB
MXD1	0.391126	0.571158	1.27073	1.19287	CCND2;COTL1;FOSB;LY6E
MYBL1	0.391126	0.571158	1.27073	1.19287	CCND2;PTTG1;POLE2;TRIP13
NANOG	0.391126	0.571158	1.27073	1.19287	LIN28B;CCND2;PIPOX;FOXO3
NFATC2	0.391126	0.571158	1.27073	1.19287	CCND2;FOSB;NAV2;FOXO3
NFATC4	0.391126	0.571158	1.27073	1.19287	CCND2;LRP1;PCDH18;LOXL1
NFIL3	0.391126	0.571158	1.27073	1.19287	CCND2;GOT1;FOSB;FOXO3
NFKB1	0.391126	0.571158	1.27073	1.19287	CCND2;EPRS;FOXO3;CTSD
NFYA	0.391126	0.571158	1.27073	1.19287	BCLAF1;CCND2;EPRS;FOXO3
NFYB	0.391126	0.571158	1.27073	1.19287	BCLAF1;CCND2;EPRS;FOXO3
NHLH1	0.391126	0.571158	1.27073	1.19287	ASIC4;CCND2;SPOCK2;FOSB
NHLH2	0.391126	0.571158	1.27073	1.19287	CASZ1;SATB2;CDH13;FGF12
NPAS1	0.391126	0.571158	1.27073	1.19287	CCND2;VGF;FOSB;WFDC2
NPAS2	0.391126	0.571158	1.27073	1.19287	CCND2;CDH13;SORBS2;NAV2
NR2F2	0.391126	0.571158	1.27073	1.19287	CCND2;CPE;NAV2;PCDH18
NR5A2	0.391126	0.571158	1.27073	1.19287	CASZ1;CCND2;SATB2;NAV2
NR6A1	0.391126	0.571158	1.27073	1.19287	LIN28B;CCND2;NAV2;FOXO3
NRL	0.391126	0.571158	1.27073	1.19287	CCND2;SATB2;FOSB;FOXO3
OLIG1	0.391126	0.571158	1.27073	1.19287	CCND2;VGF;FOSB;LY6E
OLIG2	0.391126	0.571158	1.27073	1.19287	CCND2;VGF;FOSB;TRIB2
ONECUT1	0.391126	0.571158	1.27073	1.19287	CASZ1;CCND2;SATB2;PDX1
OTP	0.391126	0.571158	1.27073	1.19287	CASZ1;VGF;SATB2;NAV2
OTX2	0.391126	0.571158	1.27073	1.19287	CASZ1;LIN28B;PIPOX;WFDC2
OVOL1	0.391126	0.571158	1.27073	1.19287	CASZ1;ST14;FOSB;NAV2
PAX2	0.391126	0.571158	1.27073	1.19287	CASZ1;CCND2;SATB2;NAV2
PAX7	0.391126	0.571158	1.27073	1.19287	CASZ1;CCND2;SATB2;CDH13
PAX9	0.391126	0.571158	1.27073	1.19287	CASZ1;CCND2;SATB2;NAV2
PITX3	0.391126	0.571158	1.27073	1.19287	CCND2;SATB2;FOSB;FOXO3
PKHD1	0.391126	0.571158	1.27073	1.19287	CDH13;SORBS2;MACROD2;NAV2
PKNOX1	0.391126	0.571158	1.27073	1.19287	CCND2;NAV2;EPRS;FOXO3
POLR2L	0.391126	0.571158	1.27073	1.19287	EPRS;ALDOA;HNRNPAB;COX6B1
PRDM12	0.391126	0.571158	1.27073	1.19287	CASZ1;WNT10A;VGF;SATB2
PRDM6	0.391126	0.571158	1.27073	1.19287	CASZ1;SATB2;NAV2;VGLL3
RAG1	0.391126	0.571158	1.27073	1.19287	CCND2;IL2RA;TRIB2;MYH10
RARB	0.391126	0.571158	1.27073	1.19287	CCND2;CDH13;SORBS2;NAV2
RARG	0.391126	0.571158	1.27073	1.19287	CCND2;LRP1;FOSB;NAV2
RAX	0.391126	0.571158	1.27073	1.19287	SATB2;PDX1;FOSB;PITX3
RAX2	0.391126	0.571158	1.27073	1.19287	AIRE;CD7;FOSB;EPRS
RFX6	0.391126	0.571158	1.27073	1.19287	CPE;SORBS2;SH3GL2;KCNJ3
RNF138	0.391126	0.571158	1.27073	1.19287	BCLAF1;GPBP1;EPRS;ABCE1
RUNX3	0.391126	0.571158	1.27073	1.19287	CCND2;COTL1;FOSB;CYTIP
SATB1	0.391126	0.571158	1.27073	1.19287	CCND2;CDC42EP3;NAV2;TRIB2
SCML4	0.391126	0.571158	1.27073	1.19287	CCND2;SPOCK2;CYTIP;TRIB2
SEMA4A	0.391126	0.571158	1.27073	1.19287	CCND2;COTL1;CTSD;LY6E
SETDB2	0.391126	0.571158	1.27073	1.19287	CCND2;EPRS;CHD2;LY6E
SF3A3	0.391126	0.571158	1.27073	1.19287	HDAC1;EPRS;ABCE1;HNRNPAB
SHOX2	0.391126	0.571158	1.27073	1.19287	CCND2;SATB2;FOSB;TRIB2
SIM2	0.391126	0.571158	1.27073	1.19287	KLHL29;CASZ1;SATB2;NAV2
SIX4	0.391126	0.571158	1.27073	1.19287	CCND2;FOSB;ITGB8;NAV2
SLC39A10	0.391126	0.571158	1.27073	1.19287	CCND2;CDC42EP3;EPRS;MYH10
SMAD3	0.391126	0.571158	1.27073	1.19287	CCND2;LRP1;NAV2;FOXO3
SMAD6	0.391126	0.571158	1.27073	1.19287	CCND2;LRP1;NAV2;GAS6
SMAD9	0.391126	0.571158	1.27073	1.19287	CPE;ITGB8;SORBS2;NAV2
SOHLH1	0.391126	0.571158	1.27073	1.19287	VGF;SATB2;COL20A1;WFDC2
SOX14	0.391126	0.571158	1.27073	1.19287	CASZ1;SATB2;PDX1;FGF12
SOX2	0.391126	0.571158	1.27073	1.19287	CCND2;ITGB8;NAV2;FOXO3
SOX3	0.391126	0.571158	1.27073	1.19287	LIN28B;VGF;SLITRK2;SPOCK2
SOX30	0.391126	0.571158	1.27073	1.19287	CASZ1;VGF;FOSB;NAV2
SOX8	0.391126	0.571158	1.27073	1.19287	CCND2;VGF;FOSB;TRIB2
SP4	0.391126	0.571158	1.27073	1.19287	BCLAF1;CCND2;ARID4B;FOXO3
SP7	0.391126	0.571158	1.27073	1.19287	CCND2;SATB2;FOSB;LOXL1
SPDEF	0.391126	0.571158	1.27073	1.19287	EPRS;CTSD;WFDC2;LOXL1
SRY	0.391126	0.571158	1.27073	1.19287	SLITRK2;PDX1;FOSB;FOXO3
SSRP1	0.391126	0.571158	1.27073	1.19287	CHD4;EPRS;ALDOA;HNRNPAB
STAT1	0.391126	0.571158	1.27073	1.19287	CCND2;EPRS;CTSD;LY6E
TBX1	0.391126	0.571158	1.27073	1.19287	CASZ1;CCND2;FOSB;NAV2
TBX10	0.391126	0.571158	1.27073	1.19287	CASZ1;VGF;NAV2;WFDC2
TBX18	0.391126	0.571158	1.27073	1.19287	CCND2;PCDH18;LOXL1;VGLL3
TBX20	0.391126	0.571158	1.27073	1.19287	CASZ1;CDH13;SORBS2;NAV2
TBX22	0.391126	0.571158	1.27073	1.19287	LIN28B;SLITRK2;LRRTM1;FOSB
TBX6	0.391126	0.571158	1.27073	1.19287	CASZ1;LRP1;FOSB;ALDOA
TCF24	0.391126	0.571158	1.27073	1.19287	RASGEF1A;SATB2;FOSB;PIPOX
TCF7L1	0.391126	0.571158	1.27073	1.19287	CCND2;LRP1;NAV2;TRIB2
TFAP2A	0.391126	0.571158	1.27073	1.19287	CCND2;SATB2;NAV2;FOXO3
THAP11	0.391126	0.571158	1.27073	1.19287	EPRS;ALDOA;HNRNPAB;NR2F6
TIPARP	0.391126	0.571158	1.27073	1.19287	CCND2;CDC42EP3;FOSB;EPRS
TOX	0.391126	0.571158	1.27073	1.19287	CCND2;SORBS2;NAV2;TRIB2
TP63	0.391126	0.571158	1.27073	1.19287	CCND2;ITGB8;NAV2;FOXO3
TPRX1	0.391126	0.571158	1.27073	1.19287	CCND2;COL20A1;TRH;SLC5A5
TSC22D2	0.391126	0.571158	1.27073	1.19287	CDC42EP3;FOSB;FOXO3;CHD2
UNK	0.391126	0.571158	1.27073	1.19287	BCLAF1;CCND2;NAV2;EPRS
UNKL	0.391126	0.571158	1.27073	1.19287	RPTOR;FOSB;NAV2;FOXO3
USP39	0.391126	0.571158	1.27073	1.19287	HDAC1;EPRS;ALDOA;HNRNPAB
VAX1	0.391126	0.571158	1.27073	1.19287	CASZ1;WNT10A;SATB2;PDX1
WNT8B	0.391126	0.571158	1.27073	1.19287	CCND2;PIPOX;SORBS2;PTPN5
XPA	0.391126	0.571158	1.27073	1.19287	CCND2;EPRS;FOXO3;TRIB2
YOD1	0.391126	0.571158	1.27073	1.19287	CCND2;EPRS;FOXO3;HIPK3
ZBTB16	0.391126	0.571158	1.27073	1.19287	CCND2;FOSB;NAV2;FOXO3
ZBTB2	0.391126	0.571158	1.27073	1.19287	TFAP4;FOSB;EPRS;FOXO3
ZBTB22	0.391126	0.571158	1.27073	1.19287	EPRS;AGPAT1;NR2F6;LY6E
ZBTB43	0.391126	0.571158	1.27073	1.19287	FOSB;ARID4B;FOXO3;CHD2
ZBTB5	0.391126	0.571158	1.27073	1.19287	CCND2;EPRS;FOXO3;TRIB2
ZBTB7C	0.391126	0.571158	1.27073	1.19287	CASZ1;CCND2;CDH13;NAV2
ZBTB9	0.391126	0.571158	1.27073	1.19287	BCLAF1;MED20;NAV2;EPRS
ZC3H10	0.391126	0.571158	1.27073	1.19287	FOSB;EPRS;ALDOA;FOXO3
ZDHHC19	0.391126	0.571158	1.27073	1.19287	FOSB;PIPOX;TRIB2;IL18R1
ZFAT	0.391126	0.571158	1.27073	1.19287	RPTOR;NAV2;FOXO3;VGLL4
ZFP14	0.391126	0.571158	1.27073	1.19287	POLI;NAV2;TRIB2;CARF
ZFP2	0.391126	0.571158	1.27073	1.19287	GSTA4;LRP1;FOSB;TRIB2
ZFP3	0.391126	0.571158	1.27073	1.19287	CDC42EP3;FOSB;ITGB8;TRIB2
ZFP37	0.391126	0.571158	1.27073	1.19287	FOSB;SORBS2;TRIB2;FGF12
ZFP41	0.391126	0.571158	1.27073	1.19287	CCND2;LRP1;NAV2;LY6E
ZFP42	0.391126	0.571158	1.27073	1.19287	LIN28B;PIPOX;TRH;WFDC2
ZHX2	0.391126	0.571158	1.27073	1.19287	CCND2;NAV2;FOXO3;TRIB2
ZHX3	0.391126	0.571158	1.27073	1.19287	CCND2;LRP1;NAV2;FOXO3
ZIC1	0.391126	0.571158	1.27073	1.19287	CCND2;SATB2;CPE;CDH13
ZIC2	0.391126	0.571158	1.27073	1.19287	LIN28B;CCND2;VGF;FOSB
ZIK1	0.391126	0.571158	1.27073	1.19287	CCND2;TRIP13;MYH10;DBN1
ZIM2	0.391126	0.571158	1.27073	1.19287	SLITRK2;CDH13;SORBS2;NAV2
ZNF135	0.391126	0.571158	1.27073	1.19287	CCND2;UST;SORBS2;NAV2
ZNF138	0.391126	0.571158	1.27073	1.19287	POLI;ITGB8;EPRS;MYH10
ZNF140	0.391126	0.571158	1.27073	1.19287	BCLAF1;CCND2;FOSB;EPRS
ZNF146	0.391126	0.571158	1.27073	1.19287	BCLAF1;CNBP;EPRS;ABCE1
ZNF154	0.391126	0.571158	1.27073	1.19287	CCND2;SPOCK2;TRIB2;IL18R1
ZNF180	0.391126	0.571158	1.27073	1.19287	BCLAF1;CCND2;FOSB;KBTBD7
ZNF181	0.391126	0.571158	1.27073	1.19287	BCLAF1;POLI;EPRS;FOXO3
ZNF211	0.391126	0.571158	1.27073	1.19287	FOSB;NAV2;EPRS;TRIB2
ZNF22	0.391126	0.571158	1.27073	1.19287	CCND2;COTL1;EPRS;MYH10
ZNF234	0.391126	0.571158	1.27073	1.19287	ASXL2;AP4E1;FOSB;MAP4K5
ZNF248	0.391126	0.571158	1.27073	1.19287	CCND2;GSTA4;CDC42EP3;TRIB2
ZNF253	0.391126	0.571158	1.27073	1.19287	BCLAF1;GSTA4;ITGB8;EPRS
ZNF254	0.391126	0.571158	1.27073	1.19287	BCLAF1;ARID4B;NAV2;CHD2
ZNF267	0.391126	0.571158	1.27073	1.19287	BCLAF1;CCND2;FOSB;EPRS
ZNF277	0.391126	0.571158	1.27073	1.19287	CCPG1;EPRS;FOXO3;ABCE1
ZNF280B	0.391126	0.571158	1.27073	1.19287	CCND2;ITGB8;TRIB2;MYH10
ZNF281	0.391126	0.571158	1.27073	1.19287	BCLAF1;CDC42EP3;EPRS;FOXO3
ZNF287	0.391126	0.571158	1.27073	1.19287	FOSB;ITGB8;MAP4K5;KBTBD7
ZNF296	0.391126	0.571158	1.27073	1.19287	TFAP4;CCND2;FOSB;LY6E
ZNF30	0.391126	0.571158	1.27073	1.19287	CCND2;EPRS;KBTBD7;MYH10
ZNF334	0.391126	0.571158	1.27073	1.19287	CCND2;FOSB;SORBS2;NAV2
ZNF341	0.391126	0.571158	1.27073	1.19287	FOSB;SORBS2;NAV2;FOXO3
ZNF346	0.391126	0.571158	1.27073	1.19287	CCND2;NAV2;EPRS;CHD2
ZNF347	0.391126	0.571158	1.27073	1.19287	CCND2;UST;ITGB8;TRIB2
ZNF354A	0.391126	0.571158	1.27073	1.19287	BCLAF1;CCND2;CDC42EP3;EPRS
ZNF354C	0.391126	0.571158	1.27073	1.19287	CCND2;ITGB8;TRIB2;PCDH18
ZNF383	0.391126	0.571158	1.27073	1.19287	FOSB;EPRS;KBTBD7;CHD2
ZNF394	0.391126	0.571158	1.27073	1.19287	FOSB;EPRS;FOXO3;LY6E
ZNF414	0.391126	0.571158	1.27073	1.19287	GNB2;ALDOA;CTSD;LY6E
ZNF415	0.391126	0.571158	1.27073	1.19287	CCND2;CPE;SORBS2;MYH10
ZNF426	0.391126	0.571158	1.27073	1.19287	CCND2;EPRS;FOXO3;HIPK3
ZNF428	0.391126	0.571158	1.27073	1.19287	EPRS;ALDOA;DBN1;COX6B1
ZNF430	0.391126	0.571158	1.27073	1.19287	BCLAF1;AIRE;ARID4B;EPRS
ZNF45	0.391126	0.571158	1.27073	1.19287	BCLAF1;CDC42EP3;EPRS;MAP4K5
ZNF473	0.391126	0.571158	1.27073	1.19287	POLE2;FOSB;TRIP13;EPRS
ZNF479	0.391126	0.571158	1.27073	1.19287	LIN28B;DGKB;SORBS2;MACROD2
ZNF493	0.391126	0.571158	1.27073	1.19287	BCLAF1;ITGB8;SORBS2;ARID4B
ZNF497	0.391126	0.571158	1.27073	1.19287	FOSB;NAV2;FBXL16;GAS6
ZNF500	0.391126	0.571158	1.27073	1.19287	TFAP4;ITGB8;CHD4;FOXO3
ZNF503	0.391126	0.571158	1.27073	1.19287	CCND2;FOSB;GAS6;MYH10
ZNF524	0.391126	0.571158	1.27073	1.19287	GNB2;ALDOA;CTSD;NR2F6
ZNF529	0.391126	0.571158	1.27073	1.19287	CCND2;EPRS;FOXO3;RSBN1
ZNF530	0.391126	0.571158	1.27073	1.19287	PTTG1;POLE2;TRIP13;EPRS
ZNF550	0.391126	0.571158	1.27073	1.19287	LRP1;CHD2;TRIB2;VGLL4
ZNF576	0.391126	0.571158	1.27073	1.19287	ESRRA;FASTKD5;EPRS;NR2F6
ZNF583	0.391126	0.571158	1.27073	1.19287	CCND2;CDC42EP3;FOSB;TRIB2
ZNF584	0.391126	0.571158	1.27073	1.19287	TFAP4;FOSB;ALDOA;HIPK3
ZNF593	0.391126	0.571158	1.27073	1.19287	PTTG1;EPRS;ALDOA;HNRNPAB
ZNF594	0.391126	0.571158	1.27073	1.19287	ASXL2;ITGB8;EPRS;MYH10
ZNF597	0.391126	0.571158	1.27073	1.19287	CCND2;CDC42EP3;FOSB;EPRS
ZNF605	0.391126	0.571158	1.27073	1.19287	CCND2;CCPG1;NAV2;VGLL3
ZNF610	0.391126	0.571158	1.27073	1.19287	CCND2;CPE;ITGB8;NAV2
ZNF611	0.391126	0.571158	1.27073	1.19287	BCLAF1;NAV2;EPRS;FOXO3
ZNF619	0.391126	0.571158	1.27073	1.19287	ASXL2;EPRS;KBTBD7;CARF
ZNF624	0.391126	0.571158	1.27073	1.19287	ACAP2;GSTA4;CCPG1;KBTBD7
ZNF639	0.391126	0.571158	1.27073	1.19287	BCLAF1;CNBP;EPRS;ALDOA
ZNF646	0.391126	0.571158	1.27073	1.19287	RPTOR;CASZ1;LRP1;WBP1L
ZNF670	0.391126	0.571158	1.27073	1.19287	PTTG1;SATB2;POLE2;TRIP13
ZNF671	0.391126	0.571158	1.27073	1.19287	CCND2;SPOCK2;SORBS2;TRIB2
ZNF674	0.391126	0.571158	1.27073	1.19287	MAGED1;AIRE;EPRS;CHD2
ZNF682	0.391126	0.571158	1.27073	1.19287	CCND2;AIRE;EPRS;MYH10
ZNF692	0.391126	0.571158	1.27073	1.19287	FOSB;TRMT1;EPRS;SRSF11
ZNF70	0.391126	0.571158	1.27073	1.19287	RPTOR;CCND2;LRP1;WBP1L
ZNF705F	0.391126	0.571158	1.27073	1.19287	BCLAF1;BCCIP;POLI;CHD4
ZNF708	0.391126	0.571158	1.27073	1.19287	BCLAF1;ITGB8;MAP4K5;RSBN1
ZNF711	0.391126	0.571158	1.27073	1.19287	CCND2;CPE;ITGB8;MYH10
ZNF740	0.391126	0.571158	1.27073	1.19287	NAV2;EPRS;FOXO3;CHD2
ZNF746	0.391126	0.571158	1.27073	1.19287	CCND2;CDC42EP3;EPRS;FOXO3
ZNF747	0.391126	0.571158	1.27073	1.19287	ESRRA;EPRS;CTSD;DBN1
ZNF763	0.391126	0.571158	1.27073	1.19287	GSTA4;SATB2;FOSB;CARF
ZNF782	0.391126	0.571158	1.27073	1.19287	BCLAF1;FOSB;CHD2;CARF
ZNF783	0.391126	0.571158	1.27073	1.19287	CCND2;LRP1;FOXO3;TRIB2
ZNF790	0.391126	0.571158	1.27073	1.19287	CDC42EP3;FOSB;ITGB8;KBTBD7
ZNF821	0.391126	0.571158	1.27073	1.19287	FOSB;NAV2;DBN1;VGLL4
ZNF830	0.391126	0.571158	1.27073	1.19287	BCLAF1;PSMC6;ARID4B;EPRS
ZNF91	0.391126	0.571158	1.27073	1.19287	CCND2;CPE;ITGB8;EPRS
ZRSR1	0.391126	0.571158	1.27073	1.19287	CDC42EP3;EPRS;FOXO3;CHD2
ZSCAN12	0.391126	0.571158	1.27073	1.19287	BCLAF1;CCND2;CDC42EP3;EPRS
ZSCAN20	0.391126	0.571158	1.27073	1.19287	CASZ1;LRP1;SORBS2;NAV2
ZSCAN21	0.391126	0.571158	1.27073	1.19287	BCLAF1;CCND2;EPRS;FOXO3
ZSCAN23	0.391126	0.571158	1.27073	1.19287	ITGB8;SORBS2;NAV2;PCDH18
ZSCAN4	0.391126	0.571158	1.27073	1.19287	CCND2;SLITRK2;FOSB;VGLL3
ASCL4	0.61684	0.721969	0.945235	0.456686	CASZ1;NAV2;GRIN2B
BARHL1	0.61684	0.721969	0.945235	0.456686	CASZ1;WNT10A;VGF
BARHL2	0.61684	0.721969	0.945235	0.456686	CASZ1;SATB2;FGF12
BCL6	0.61684	0.721969	0.945235	0.456686	CCND2;FOSB;FOXO3
BOLA1	0.61684	0.721969	0.945235	0.456686	EPRS;ALDOA;COX6B1
BSX	0.61684	0.721969	0.945235	0.456686	CASZ1;SATB2;PDX1
CASZ1	0.61684	0.721969	0.945235	0.456686	CCND2;SORBS2;NAV2
CDX1	0.61684	0.721969	0.945235	0.456686	ST14;CCND2;WFDC2
CRX	0.61684	0.721969	0.945235	0.456686	PDX1;FOSB;FOXO3
DBX1	0.61684	0.721969	0.945235	0.456686	CASZ1;SATB2;NAV2
DEPDC1	0.61684	0.721969	0.945235	0.456686	PTTG1;POLE2;TRIP13
DEPDC1B	0.61684	0.721969	0.945235	0.456686	PTTG1;POLE2;TRIP13
DEPDC4	0.61684	0.721969	0.945235	0.456686	POLE2;TRIP13;NAV2
DLX3	0.61684	0.721969	0.945235	0.456686	CASZ1;CCND2;FOSB
DMRT1	0.61684	0.721969	0.945235	0.456686	FOSB;TRH;SH3GL2
DMRTB1	0.61684	0.721969	0.945235	0.456686	CASZ1;CCND2;NAV2
DMRTC2	0.61684	0.721969	0.945235	0.456686	AIRE;FOSB;TRH
DNAJC1	0.61684	0.721969	0.945235	0.456686	CCND2;EPRS;ALDOA
DUSP12	0.61684	0.721969	0.945235	0.456686	GOT1;EPRS;ABCE1
E2F7	0.61684	0.721969	0.945235	0.456686	PTTG1;POLE2;TRIP13
E2F8	0.61684	0.721969	0.945235	0.456686	PTTG1;POLE2;TRIP13
EGR1	0.61684	0.721969	0.945235	0.456686	CCND2;FOSB;LY6E
EHF	0.61684	0.721969	0.945235	0.456686	ST14;ITGB8;WFDC2
ELF3	0.61684	0.721969	0.945235	0.456686	ST14;FOSB;WFDC2
ELF4	0.61684	0.721969	0.945235	0.456686	CCND2;COTL1;LY6E
ELK3	0.61684	0.721969	0.945235	0.456686	CCND2;CDC42EP3;COTL1
ESR1	0.61684	0.721969	0.945235	0.456686	CCND2;SORBS2;FOXO3
ESX1	0.61684	0.721969	0.945235	0.456686	CCND2;SLITRK2;CDH13
ETV3	0.61684	0.721969	0.945235	0.456686	CCND2;FOSB;FOXO3
ETV3L	0.61684	0.721969	0.945235	0.456686	CASZ1;FOSB;ITGB8
ETV6	0.61684	0.721969	0.945235	0.456686	CCND2;NAV2;FOXO3
ETV7	0.61684	0.721969	0.945235	0.456686	IL4I1;FOSB;LY6E
EVX1	0.61684	0.721969	0.945235	0.456686	CCND2;SATB2;PDX1
FERD3L	0.61684	0.721969	0.945235	0.456686	LIN28B;SATB2;LRRTM1
FLI1	0.61684	0.721969	0.945235	0.456686	ENTPD1;CCND2;COTL1
FOS	0.61684	0.721969	0.945235	0.456686	CCND2;FOSB;CTSD
FOSL2	0.61684	0.721969	0.945235	0.456686	CCND2;FOSB;FOXO3
FOXA2	0.61684	0.721969	0.945235	0.456686	CCND2;FOXO3;WFDC2
FOXB1	0.61684	0.721969	0.945235	0.456686	CCND2;SATB2;PDX1
FOXC1	0.61684	0.721969	0.945235	0.456686	CCND2;FOSB;TRIB2
FOXD4L3	0.61684	0.721969	0.945235	0.456686	CASZ1;WNT10A;SATB2
FOXD4L5	0.61684	0.721969	0.945235	0.456686	CCND2;GRM7;TRH
FOXE3	0.61684	0.721969	0.945235	0.456686	CASZ1;PDX1;CDH13
FOXF1	0.61684	0.721969	0.945235	0.456686	CCND2;FOSB;LOXL1
FOXF2	0.61684	0.721969	0.945235	0.456686	CCND2;FOSB;LOXL1
FOXI1	0.61684	0.721969	0.945235	0.456686	FOSB;FOXO3;WFDC2
FOXL1	0.61684	0.721969	0.945235	0.456686	FOSB;CDH13;LOXL1
FOXL2	0.61684	0.721969	0.945235	0.456686	CCND2;VGF;FOSB
FOXM1	0.61684	0.721969	0.945235	0.456686	PTTG1;POLE2;TRIP13
FOXN4	0.61684	0.721969	0.945235	0.456686	CASZ1;FOSB;NAV2
FOXQ1	0.61684	0.721969	0.945235	0.456686	CCND2;FOSB;WFDC2
GATA3	0.61684	0.721969	0.945235	0.456686	CCND2;FOSB;FOXO3
GBX1	0.61684	0.721969	0.945235	0.456686	CASZ1;SATB2;FOSB
GCM2	0.61684	0.721969	0.945235	0.456686	SATB2;PDX1;MAP4K5
GLI1	0.61684	0.721969	0.945235	0.456686	CCND2;LRP1;FOSB
GPR155	0.61684	0.721969	0.945235	0.456686	CCND2;CDC42EP3;SORBS2
GSC2	0.61684	0.721969	0.945235	0.456686	SATB2;PDX1;FOSB
GTF2H2	0.61684	0.721969	0.945235	0.456686	PTTG1;EPRS;ABCE1
HES1	0.61684	0.721969	0.945235	0.456686	CCND2;FOSB;TRIB2
HES4	0.61684	0.721969	0.945235	0.456686	VGF;FOSB;LY6E
HES5	0.61684	0.721969	0.945235	0.456686	CCND2;FOSB;DBN1
HESX1	0.61684	0.721969	0.945235	0.456686	FOSB;PIPOX;LY6E
HILS1	0.61684	0.721969	0.945235	0.456686	FOSB;LOXL1;PPP1R9B
HIST1H1E	0.61684	0.721969	0.945235	0.456686	EPRS;ALDOA;HNRNPAB
HIST1H1T	0.61684	0.721969	0.945235	0.456686	FOSB;EPRS;MYH10
HLX	0.61684	0.721969	0.945235	0.456686	CCND2;FOSB;LOXL1
HMX2	0.61684	0.721969	0.945235	0.456686	WNT10A;SATB2;PDX1
HNF1A	0.61684	0.721969	0.945235	0.456686	CCND2;PDX1;FOXO3
HNF4A	0.61684	0.721969	0.945235	0.456686	ESRRA;MAP4K5;FOXO3
HNF4G	0.61684	0.721969	0.945235	0.456686	SATB2;ITGB8;SORBS2
HOXA1	0.61684	0.721969	0.945235	0.456686	CCND2;FOSB;NAV2
HOXA10	0.61684	0.721969	0.945235	0.456686	CCND2;EPRS;LOXL1
HOXA5	0.61684	0.721969	0.945235	0.456686	CCND2;FOSB;LOXL1
HOXA9	0.61684	0.721969	0.945235	0.456686	CCND2;FOSB;FOXO3
HOXB1	0.61684	0.721969	0.945235	0.456686	CASZ1;CCND2;NAV2
HOXB6	0.61684	0.721969	0.945235	0.456686	CCND2;FOSB;LOXL1
HOXB9	0.61684	0.721969	0.945235	0.456686	CCND2;VGF;FOSB
HOXC13	0.61684	0.721969	0.945235	0.456686	CASZ1;CCND2;FOSB
HOXC8	0.61684	0.721969	0.945235	0.456686	CCND2;LOXL1;VGLL3
HOXD11	0.61684	0.721969	0.945235	0.456686	CCND2;SATB2;FOSB
HOXD13	0.61684	0.721969	0.945235	0.456686	CCND2;SATB2;FOSB
HSF5	0.61684	0.721969	0.945235	0.456686	FOSB;CDH13;MAP4K5
IKZF1	0.61684	0.721969	0.945235	0.456686	CCND2;COTL1;CYTIP
IRF2	0.61684	0.721969	0.945235	0.456686	CCND2;FOXO3;LY6E
IRF5	0.61684	0.721969	0.945235	0.456686	COTL1;CTSD;LY6E
IRF6	0.61684	0.721969	0.945235	0.456686	ST14;CCND2;WFDC2
JDP2	0.61684	0.721969	0.945235	0.456686	CCND2;LRP1;CDC42EP3
KIN	0.61684	0.721969	0.945235	0.456686	BCLAF1;ARID4B;EPRS
KLF15	0.61684	0.721969	0.945235	0.456686	GOT1;FOSB;FOXO3
KNTC1	0.61684	0.721969	0.945235	0.456686	PTTG1;POLE2;TRIP13
LBX2	0.61684	0.721969	0.945235	0.456686	WNT10A;VGF;FOSB
LEF1	0.61684	0.721969	0.945235	0.456686	CCND2;FOSB;TRIB2
LEUTX	0.61684	0.721969	0.945235	0.456686	RPTOR;CCND2;FOSB
LHX1	0.61684	0.721969	0.945235	0.456686	CASZ1;CCND2;VGF
LHX5	0.61684	0.721969	0.945235	0.456686	CASZ1;VGF;SATB2
LIN28B	0.61684	0.721969	0.945235	0.456686	CCND2;SATB2;MYH10
LMX1A	0.61684	0.721969	0.945235	0.456686	CASZ1;SATB2;CDH13
LYL1	0.61684	0.721969	0.945235	0.456686	CCND2;COTL1;LY6E
MAFB	0.61684	0.721969	0.945235	0.456686	CCND2;COTL1;FOSB
MBNL3	0.61684	0.721969	0.945235	0.456686	CCND2;CDC42EP3;NAV2
MEOX1	0.61684	0.721969	0.945235	0.456686	CCND2;FOSB;LOXL1
MESP1	0.61684	0.721969	0.945235	0.456686	VGF;WFDC2;LY6E
MET	0.61684	0.721969	0.945235	0.456686	CCND2;ITGB8;NAV2
MSX1	0.61684	0.721969	0.945235	0.456686	CCND2;FOSB;GAS6
MXD3	0.61684	0.721969	0.945235	0.456686	PTTG1;POLE2;TRIP13
MYBL2	0.61684	0.721969	0.945235	0.456686	PTTG1;POLE2;TRIP13
MYT1	0.61684	0.721969	0.945235	0.456686	CPE;SORBS2;NAV2
MZF1	0.61684	0.721969	0.945235	0.456686	FOSB;NAV2;FOXO3
NEUROG3	0.61684	0.721969	0.945235	0.456686	CCND2;VGF;PDX1
NFE2	0.61684	0.721969	0.945235	0.456686	COTL1;FOSB;LY6E
NFE2L3	0.61684	0.721969	0.945235	0.456686	CCND2;FOSB;TRIP13
NFKB2	0.61684	0.721969	0.945235	0.456686	CCND2;COTL1;FOSB
NFXL1	0.61684	0.721969	0.945235	0.456686	BCLAF1;EPRS;MYH10
NOBOX	0.61684	0.721969	0.945235	0.456686	PDX1;FOSB;FOXO3
NOC4L	0.61684	0.721969	0.945235	0.456686	TRMT1;EPRS;HNRNPAB
NR0B1	0.61684	0.721969	0.945235	0.456686	FOSB;WFDC2;SH3GL2
NR1H4	0.61684	0.721969	0.945235	0.456686	PIPOX;TM4SF4;MAP4K5
NR1I2	0.61684	0.721969	0.945235	0.456686	PIPOX;MAP4K5;FOXO3
NR2E1	0.61684	0.721969	0.945235	0.456686	CCND2;SATB2;FOXO3
NR4A2	0.61684	0.721969	0.945235	0.456686	CCND2;FOSB;TRIB2
NR4A3	0.61684	0.721969	0.945235	0.456686	CCND2;FOSB;ITGB8
NRK	0.61684	0.721969	0.945235	0.456686	CCND2;PCDH18;VGLL3
NUFIP1	0.61684	0.721969	0.945235	0.456686	TRIP13;EPRS;ABCE1
OTX1	0.61684	0.721969	0.945235	0.456686	CCND2;SATB2;FOSB
PAX4	0.61684	0.721969	0.945235	0.456686	DGKB;PDX1;CPE
PAX5	0.61684	0.721969	0.945235	0.456686	CASZ1;CCND2;FOXO3
PDX1	0.61684	0.721969	0.945235	0.456686	CCND2;VGF;FOXO3
PLEK2	0.61684	0.721969	0.945235	0.456686	ST14;PTTG1;TRIP13
PLXNB3	0.61684	0.721969	0.945235	0.456686	LRP1;FOSB;ITGB8
POGK	0.61684	0.721969	0.945235	0.456686	CCND2;EPRS;TRIB2
POU2F2	0.61684	0.721969	0.945235	0.456686	CCND2;COTL1;FOSB
POU3F3	0.61684	0.721969	0.945235	0.456686	CCND2;SATB2;TRIB2
PPARA	0.61684	0.721969	0.945235	0.456686	CCND2;LRP1;FOXO3
PPP1R13L	0.61684	0.721969	0.945235	0.456686	LRP1;FOSB;ALDOA
PPP2R3B	0.61684	0.721969	0.945235	0.456686	EPRS;ALDOA;LY6E
PRDM7	0.61684	0.721969	0.945235	0.456686	FOSB;TRIB2;MYH10
PRDM9	0.61684	0.721969	0.945235	0.456686	FOSB;NAV2;CHD2
PROP1	0.61684	0.721969	0.945235	0.456686	PDX1;FOSB;PITX3
PRRX2	0.61684	0.721969	0.945235	0.456686	FOSB;GAS6;LOXL1
PTF1A	0.61684	0.721969	0.945235	0.456686	CASZ1;SATB2;PDX1
RAD51	0.61684	0.721969	0.945235	0.456686	PTTG1;POLE2;TRIP13
RAPGEF3	0.61684	0.721969	0.945235	0.456686	CCND2;LRP1;GAS6
RHOXF1	0.61684	0.721969	0.945235	0.456686	CLDN19;FOSB;FBXL16
RHOXF2B	0.61684	0.721969	0.945235	0.456686	LIN28B;SLITRK2;MAP4K5
RNASE2	0.61684	0.721969	0.945235	0.456686	COTL1;FOSB;CTSD
RNF113B	0.61684	0.721969	0.945235	0.456686	SORBS2;NAV2;LOXL1
RNF125	0.61684	0.721969	0.945235	0.456686	CCND2;FOSB;TRIB2
RPA4	0.61684	0.721969	0.945235	0.456686	CCND2;SLITRK2;FOSB
RUNX1	0.61684	0.721969	0.945235	0.456686	CCND2;NAV2;FOXO3
RUNX2	0.61684	0.721969	0.945235	0.456686	CCND2;NAV2;FOXO3
SALL1	0.61684	0.721969	0.945235	0.456686	CCND2;PIPOX;NAV2
SF3A2	0.61684	0.721969	0.945235	0.456686	EPRS;ALDOA;HNRNPAB
SIX2	0.61684	0.721969	0.945235	0.456686	CASZ1;NAV2;TRIB2
SIX3	0.61684	0.721969	0.945235	0.456686	CASZ1;CCND2;SATB2
SKIL	0.61684	0.721969	0.945235	0.456686	CCND2;FOSB;FOXO3
SNAI1	0.61684	0.721969	0.945235	0.456686	CCND2;FOSB;LOXL1
SNAI2	0.61684	0.721969	0.945235	0.456686	CCND2;LOXL1;VGLL3
SOX1	0.61684	0.721969	0.945235	0.456686	CASZ1;CCND2;NAV2
SOX15	0.61684	0.721969	0.945235	0.456686	CCND2;SPOCK2;WFDC2
SOX18	0.61684	0.721969	0.945235	0.456686	CCND2;FOSB;LOXL1
SOX21	0.61684	0.721969	0.945235	0.456686	CCND2;FOSB;WFDC2
SOX7	0.61684	0.721969	0.945235	0.456686	CCND2;FOSB;CDH13
STAT2	0.61684	0.721969	0.945235	0.456686	CCND2;EPRS;LY6E
T	0.61684	0.721969	0.945235	0.456686	CCND2;CDH13;TRH
TAL1	0.61684	0.721969	0.945235	0.456686	CCND2;FOSB;FOXO3
TAL2	0.61684	0.721969	0.945235	0.456686	AIRE;PIPOX;LOXL1
TCF15	0.61684	0.721969	0.945235	0.456686	CCND2;TRH;WFDC2
TCF19	0.61684	0.721969	0.945235	0.456686	PTTG1;POLE2;TRIP13
TCFL5	0.61684	0.721969	0.945235	0.456686	CCND2;FOSB;EPRS
TEAD2	0.61684	0.721969	0.945235	0.456686	CCND2;MYH10;DBN1
TFAP2B	0.61684	0.721969	0.945235	0.456686	CCND2;SATB2;FOSB
TFAP4	0.61684	0.721969	0.945235	0.456686	FOSB;TRIP13;FOXO3
TGIF2	0.61684	0.721969	0.945235	0.456686	CCND2;TRIP13;TRIB2
THAP4	0.61684	0.721969	0.945235	0.456686	EPRS;ALDOA;HNRNPAB
THAP9	0.61684	0.721969	0.945235	0.456686	BCLAF1;POLI;EPRS
TIGD3	0.61684	0.721969	0.945235	0.456686	POLE2;FOSB;FBXL16
TIGD4	0.61684	0.721969	0.945235	0.456686	ITGB8;NAV2;CYTIP
TUT1	0.61684	0.721969	0.945235	0.456686	CHD4;EPRS;ALDOA
VAX2	0.61684	0.721969	0.945235	0.456686	WNT10A;VGF;FOSB
VDR	0.61684	0.721969	0.945235	0.456686	CCND2;FOSB;GAS6
VENTX	0.61684	0.721969	0.945235	0.456686	ST14;FOSB;GAS6
WDHD1	0.61684	0.721969	0.945235	0.456686	PTTG1;POLE2;TRIP13
YBX2	0.61684	0.721969	0.945235	0.456686	PTTG1;VGF;WFDC2
ZBED2	0.61684	0.721969	0.945235	0.456686	POLE2;FOSB;TRIP13
ZBTB12	0.61684	0.721969	0.945235	0.456686	TFAP4;CCND2;DBN1
ZBTB3	0.61684	0.721969	0.945235	0.456686	CCND2;FOSB;EPRS
ZBTB34	0.61684	0.721969	0.945235	0.456686	CCND2;FOXO3;CBL
ZBTB48	0.61684	0.721969	0.945235	0.456686	HDAC1;FOSB;EPRS
ZC3H8	0.61684	0.721969	0.945235	0.456686	TRIP13;EPRS;ABCE1
ZC3HAV1	0.61684	0.721969	0.945235	0.456686	EPRS;YBX3;LY6E
ZDHHC11	0.61684	0.721969	0.945235	0.456686	NAV2;EPRS;DBN1
ZEB2	0.61684	0.721969	0.945235	0.456686	CCND2;LRP1;NAV2
ZFP30	0.61684	0.721969	0.945235	0.456686	CCND2;FOSB;MYH10
ZFP36	0.61684	0.721969	0.945235	0.456686	FOSB;CTSD;LY6E
ZFP64	0.61684	0.721969	0.945235	0.456686	NAV2;EPRS;FOXO3
ZFP82	0.61684	0.721969	0.945235	0.456686	MAP4K5;TRIB2;MYH10
ZFY	0.61684	0.721969	0.945235	0.456686	CCND2;FOSB;CPE
ZKSCAN5	0.61684	0.721969	0.945235	0.456686	EPRS;FOXO3;CHD2
ZNF10	0.61684	0.721969	0.945235	0.456686	BCLAF1;FOSB;EPRS
ZNF101	0.61684	0.721969	0.945235	0.456686	COTL1;EPRS;CYTIP
ZNF114	0.61684	0.721969	0.945235	0.456686	LIN28B;TRIP13;NAV2
ZNF121	0.61684	0.721969	0.945235	0.456686	BCLAF1;TRMT1;EPRS
ZNF132	0.61684	0.721969	0.945235	0.456686	CCND2;CDH13;SORBS2
ZNF133	0.61684	0.721969	0.945235	0.456686	BCLAF1;EPRS;GAS6
ZNF134	0.61684	0.721969	0.945235	0.456686	CDC42EP3;EPRS;KBTBD7
ZNF14	0.61684	0.721969	0.945235	0.456686	AIRE;FOSB;EPRS
ZNF141	0.61684	0.721969	0.945235	0.456686	BCLAF1;CCND2;MYH10
ZNF155	0.61684	0.721969	0.945235	0.456686	GSTA4;CDC42EP3;FOSB
ZNF177	0.61684	0.721969	0.945235	0.456686	FOSB;CPE;MACROD2
ZNF18	0.61684	0.721969	0.945235	0.456686	NAV2;EPRS;FOXO3
ZNF222	0.61684	0.721969	0.945235	0.456686	CDC42EP3;FOSB;NAV2
ZNF226	0.61684	0.721969	0.945235	0.456686	SORBS2;EPRS;SRSF11
ZNF229	0.61684	0.721969	0.945235	0.456686	SLITRK2;SORBS2;NAV2
ZNF239	0.61684	0.721969	0.945235	0.456686	POLE2;TRIP13;EPRS
ZNF25	0.61684	0.721969	0.945235	0.456686	CDC42EP3;SORBS2;PCDH18
ZNF266	0.61684	0.721969	0.945235	0.456686	NAV2;EPRS;SRSF11
ZNF273	0.61684	0.721969	0.945235	0.456686	POLE2;TRIP13;EPRS
ZNF274	0.61684	0.721969	0.945235	0.456686	FOSB;EPRS;FOXO3
ZNF276	0.61684	0.721969	0.945235	0.456686	LRP1;SPOCK2;NAV2
ZNF280A	0.61684	0.721969	0.945235	0.456686	CCND2;VGF;FOSB
ZNF35	0.61684	0.721969	0.945235	0.456686	CCND2;FOSB;GAS6
ZNF367	0.61684	0.721969	0.945235	0.456686	PTTG1;POLE2;TRIP13
ZNF385C	0.61684	0.721969	0.945235	0.456686	RASGEF1A;VGF;SLITRK2
ZNF391	0.61684	0.721969	0.945235	0.456686	CCND2;GSTA4;ITGB8
ZNF395	0.61684	0.721969	0.945235	0.456686	NAV2;ALDOA;FOXO3
ZNF398	0.61684	0.721969	0.945235	0.456686	EPRS;FOXO3;CBL
ZNF416	0.61684	0.721969	0.945235	0.456686	CCND2;FOSB;KBTBD7
ZNF425	0.61684	0.721969	0.945235	0.456686	FOSB;SORBS2;FOXO3
ZNF429	0.61684	0.721969	0.945235	0.456686	CCND2;SORBS2;CARF
ZNF438	0.61684	0.721969	0.945235	0.456686	CDC42EP3;WBP1L;NAV2
ZNF441	0.61684	0.721969	0.945235	0.456686	GSTA4;CCPG1;CDC42EP3
ZNF443	0.61684	0.721969	0.945235	0.456686	CCND2;ITGB8;NAV2
ZNF467	0.61684	0.721969	0.945235	0.456686	CCND2;LRP1;GAS6
ZNF468	0.61684	0.721969	0.945235	0.456686	CCND2;ITGB8;EPRS
ZNF480	0.61684	0.721969	0.945235	0.456686	BCLAF1;EPRS;MAP4K5
ZNF486	0.61684	0.721969	0.945235	0.456686	CCND2;AIRE;EPRS
ZNF487	0.61684	0.721969	0.945235	0.456686	CDC42EP3;ITGB8;CHD2
ZNF501	0.61684	0.721969	0.945235	0.456686	FOSB;ITGB8;EPRS
ZNF502	0.61684	0.721969	0.945235	0.456686	CCND2;CDC42EP3;FOSB
ZNF517	0.61684	0.721969	0.945235	0.456686	FOSB;VPS37D;FOXO3
ZNF519	0.61684	0.721969	0.945235	0.456686	PTTG1;POLE2;TRIP13
ZNF536	0.61684	0.721969	0.945235	0.456686	CDH13;SORBS2;FGF12
ZNF541	0.61684	0.721969	0.945235	0.456686	CASZ1;LRP1;FOSB
ZNF543	0.61684	0.721969	0.945235	0.456686	BCLAF1;CCND2;TRIB2
ZNF544	0.61684	0.721969	0.945235	0.456686	CCND2;NAV2;EPRS
ZNF547	0.61684	0.721969	0.945235	0.456686	CCPG1;FOSB;NAV2
ZNF549	0.61684	0.721969	0.945235	0.456686	CCND2;AIRE;EPRS
ZNF551	0.61684	0.721969	0.945235	0.456686	BCLAF1;FOSB;EPRS
ZNF556	0.61684	0.721969	0.945235	0.456686	CCND2;FOSB;NAV2
ZNF560	0.61684	0.721969	0.945235	0.456686	LIN28B;FOSB;FGF12
ZNF563	0.61684	0.721969	0.945235	0.456686	FOSB;SORBS2;NAV2
ZNF567	0.61684	0.721969	0.945235	0.456686	BCLAF1;EPRS;MAP4K5
ZNF571	0.61684	0.721969	0.945235	0.456686	FOSB;POLI;CARF
ZNF578	0.61684	0.721969	0.945235	0.456686	CCND2;SORBS2;FGF12
ZNF585A	0.61684	0.721969	0.945235	0.456686	CCPG1;FOSB;FOXO3
ZNF607	0.61684	0.721969	0.945235	0.456686	CCND2;NAV2;EPRS
ZNF616	0.61684	0.721969	0.945235	0.456686	BCLAF1;EPRS;MYH10
ZNF622	0.61684	0.721969	0.945235	0.456686	EPRS;ALDOA;HNRNPAB
ZNF649	0.61684	0.721969	0.945235	0.456686	LIN28B;MYH10;WFDC2
ZNF662	0.61684	0.721969	0.945235	0.456686	CCND2;FOSB;SORBS2
ZNF668	0.61684	0.721969	0.945235	0.456686	GNB2;ALDOA;NR2F6
ZNF672	0.61684	0.721969	0.945235	0.456686	EPRS;ALDOA;LY6E
ZNF676	0.61684	0.721969	0.945235	0.456686	SLITRK2;CPE;SORBS2
ZNF69	0.61684	0.721969	0.945235	0.456686	CCND2;NAV2;MYH10
ZNF695	0.61684	0.721969	0.945235	0.456686	PTTG1;POLE2;TRIP13
ZNF699	0.61684	0.721969	0.945235	0.456686	NAV2;CBL;HIPK3
ZNF701	0.61684	0.721969	0.945235	0.456686	CDC42EP3;ITGB8;FOXO3
ZNF709	0.61684	0.721969	0.945235	0.456686	CCND2;FOSB;NAV2
ZNF71	0.61684	0.721969	0.945235	0.456686	GAS6;DBN1;NR2F6
ZNF714	0.61684	0.721969	0.945235	0.456686	BCLAF1;POLE2;EPRS
ZNF717	0.61684	0.721969	0.945235	0.456686	BCLAF1;SORBS2;MACROD2
ZNF738	0.61684	0.721969	0.945235	0.456686	CCND2;EPRS;MYH10
ZNF749	0.61684	0.721969	0.945235	0.456686	UBIAD1;TFAP4;EPRS
ZNF750	0.61684	0.721969	0.945235	0.456686	CASZ1;ST14;NAV2
ZNF786	0.61684	0.721969	0.945235	0.456686	AIRE;FOSB;EPRS
ZNF788	0.61684	0.721969	0.945235	0.456686	CCND2;TRIP13;TRIB2
ZNF789	0.61684	0.721969	0.945235	0.456686	EPRS;CHD2;SRSF11
ZNF79	0.61684	0.721969	0.945235	0.456686	LRP1;FOSB;EPRS
ZNF792	0.61684	0.721969	0.945235	0.456686	CCND2;CDC42EP3;TRIB2
ZNF80	0.61684	0.721969	0.945235	0.456686	IL2RA;FOSB;CYTIP
ZNF805	0.61684	0.721969	0.945235	0.456686	BCLAF1;FOXO3;HIPK3
ZNF808	0.61684	0.721969	0.945235	0.456686	LRP1;NAV2;FOXO3
ZNF823	0.61684	0.721969	0.945235	0.456686	GSTA4;FOSB;EPRS
ZNF843	0.61684	0.721969	0.945235	0.456686	SPOCK2;FOSB;NAV2
ZNF90	0.61684	0.721969	0.945235	0.456686	LIN28B;PTTG1;POLE2
ZNF92	0.61684	0.721969	0.945235	0.456686	BCLAF1;ARID4B;EPRS
ZNF93	0.61684	0.721969	0.945235	0.456686	CCND2;POLE2;TRIP13
ZNF98	0.61684	0.721969	0.945235	0.456686	GRM7;SLITRK2;CDH13
ZNF99	0.61684	0.721969	0.945235	0.456686	LIN28B;CCND2;SLITRK2
ZRSR2	0.61684	0.721969	0.945235	0.456686	BCLAF1;EPRS;SRSF11
AHR	0.828461	0.859108	0.625012	0.117618	CCND2;CDC42EP3
ASCL1	0.828461	0.859108	0.625012	0.117618	CCND2;TRIB2
ASCL3	0.828461	0.859108	0.625012	0.117618	SLITRK2;AIRE
ATF3	0.828461	0.859108	0.625012	0.117618	CCND2;FOSB
BARX1	0.828461	0.859108	0.625012	0.117618	VGF;PDX1
BATF2	0.828461	0.859108	0.625012	0.117618	IL4I1;LY6E
BCL6B	0.828461	0.859108	0.625012	0.117618	CCND2;FOSB
CDX4	0.828461	0.859108	0.625012	0.117618	WFDC2;VGLL3
CEBPE	0.828461	0.859108	0.625012	0.117618	COTL1;FOSB
DBX2	0.828461	0.859108	0.625012	0.117618	SLITRK2;CPE
DEPDC7	0.828461	0.859108	0.625012	0.117618	FOSB;ITGB8
DMBX1	0.828461	0.859108	0.625012	0.117618	CASZ1;NAV2
DMRT3	0.828461	0.859108	0.625012	0.117618	CCND2;SATB2
DMRTA1	0.828461	0.859108	0.625012	0.117618	ITGB8;PCDH18
EGR2	0.828461	0.859108	0.625012	0.117618	CCND2;FOSB
EN1	0.828461	0.859108	0.625012	0.117618	CCND2;SATB2
ERG	0.828461	0.859108	0.625012	0.117618	CCND2;CDH13
ETV2	0.828461	0.859108	0.625012	0.117618	CCND2;FOSB
EVX2	0.828461	0.859108	0.625012	0.117618	SATB2;PDX1
FIGLA	0.828461	0.859108	0.625012	0.117618	AIRE;GRIN2B
FOSL1	0.828461	0.859108	0.625012	0.117618	FOSB;TRIP13
FOXA1	0.828461	0.859108	0.625012	0.117618	CCND2;WFDC2
FOXC2	0.828461	0.859108	0.625012	0.117618	FOSB;LOXL1
FOXD4	0.828461	0.859108	0.625012	0.117618	CCND2;FOSB
FOXD4L6	0.828461	0.859108	0.625012	0.117618	FOXO3;FGF12
GATA1	0.828461	0.859108	0.625012	0.117618	CCND2;FOXO3
GATA5	0.828461	0.859108	0.625012	0.117618	FOSB;WFDC2
GFI1B	0.828461	0.859108	0.625012	0.117618	FOSB;FOXO3
GSX1	0.828461	0.859108	0.625012	0.117618	VGF;PDX1
GSX2	0.828461	0.859108	0.625012	0.117618	SATB2;PDX1
H1FOO	0.828461	0.859108	0.625012	0.117618	IL2RA;NAV2
HHEX	0.828461	0.859108	0.625012	0.117618	CCND2;COTL1
HMGA2	0.828461	0.859108	0.625012	0.117618	CCND2;NAV2
HMX1	0.828461	0.859108	0.625012	0.117618	VGF;PDX1
HOXA13	0.828461	0.859108	0.625012	0.117618	CCND2;SATB2
HOXA4	0.828461	0.859108	0.625012	0.117618	CCND2;FOSB
HOXA7	0.828461	0.859108	0.625012	0.117618	CCND2;FOSB
HOXB2	0.828461	0.859108	0.625012	0.117618	CCND2;FOSB
HOXB3	0.828461	0.859108	0.625012	0.117618	CCND2;FOSB
HOXB4	0.828461	0.859108	0.625012	0.117618	CCND2;FOSB
HOXB5	0.828461	0.859108	0.625012	0.117618	CCND2;FOSB
HOXB7	0.828461	0.859108	0.625012	0.117618	CCND2;FOSB
HOXC10	0.828461	0.859108	0.625012	0.117618	FOSB;VGLL3
HOXC12	0.828461	0.859108	0.625012	0.117618	PDX1;FOSB
HOXC4	0.828461	0.859108	0.625012	0.117618	FOSB;LOXL1
HOXC5	0.828461	0.859108	0.625012	0.117618	SATB2;PCDH18
HOXC9	0.828461	0.859108	0.625012	0.117618	CCND2;LOXL1
HOXD10	0.828461	0.859108	0.625012	0.117618	CCND2;NAV2
ID1	0.828461	0.859108	0.625012	0.117618	CCND2;FOSB
IFI16	0.828461	0.859108	0.625012	0.117618	COTL1;LY6E
IRF7	0.828461	0.859108	0.625012	0.117618	FOSB;LY6E
IRF9	0.828461	0.859108	0.625012	0.117618	CCND2;LY6E
IRX6	0.828461	0.859108	0.625012	0.117618	FOSB;CDH13
ISL1	0.828461	0.859108	0.625012	0.117618	CCND2;CPE
ISX	0.828461	0.859108	0.625012	0.117618	PDX1;CPE
KLF4	0.828461	0.859108	0.625012	0.117618	CCND2;FOSB
LARP6	0.828461	0.859108	0.625012	0.117618	CDC42EP3;LOXL1
LHX3	0.828461	0.859108	0.625012	0.117618	CASZ1;ASIC4
MAEL	0.828461	0.859108	0.625012	0.117618	SATB2;KCNJ3
MAFF	0.828461	0.859108	0.625012	0.117618	CCND2;FOSB
MAFK	0.828461	0.859108	0.625012	0.117618	CCND2;FOSB
MESP2	0.828461	0.859108	0.625012	0.117618	FOSB;WFDC2
MIXL1	0.828461	0.859108	0.625012	0.117618	CCND2;SATB2
MSC	0.828461	0.859108	0.625012	0.117618	CCND2;FOSB
MSGN1	0.828461	0.859108	0.625012	0.117618	NAV2;TRIB2
MST1R	0.828461	0.859108	0.625012	0.117618	ST14;LRP1
MSX2	0.828461	0.859108	0.625012	0.117618	CASZ1;CCND2
MYCN	0.828461	0.859108	0.625012	0.117618	CCND2;TRIB2
MYF5	0.828461	0.859108	0.625012	0.117618	TNNC1;FOSB
MYF6	0.828461	0.859108	0.625012	0.117618	TNNC1;FOSB
MYOG	0.828461	0.859108	0.625012	0.117618	TNNC1;FOSB
NR1I3	0.828461	0.859108	0.625012	0.117618	PIPOX;MAP4K5
NR4A1	0.828461	0.859108	0.625012	0.117618	CCND2;FOSB
OLIG3	0.828461	0.859108	0.625012	0.117618	CASZ1;LIN28B
OSR2	0.828461	0.859108	0.625012	0.117618	FOSB;VGLL3
PARP12	0.828461	0.859108	0.625012	0.117618	CCND2;LY6E
PAX3	0.828461	0.859108	0.625012	0.117618	CCND2;SATB2
PCSK6	0.828461	0.859108	0.625012	0.117618	SORBS2;NAV2
PITX1	0.828461	0.859108	0.625012	0.117618	PTTG1;FOSB
PITX2	0.828461	0.859108	0.625012	0.117618	CCND2;SATB2
PKHD1L1	0.828461	0.859108	0.625012	0.117618	FOSB;SORBS2
PLAGL2	0.828461	0.859108	0.625012	0.117618	CCND2;EPRS
PLEK	0.828461	0.859108	0.625012	0.117618	COTL1;CYTIP
POU1F1	0.828461	0.859108	0.625012	0.117618	PDX1;FOSB
POU4F2	0.828461	0.859108	0.625012	0.117618	VGF;SATB2
POU4F3	0.828461	0.859108	0.625012	0.117618	CASZ1;PDX1
PRB3	0.828461	0.859108	0.625012	0.117618	ST14;PSPH
PRB4	0.828461	0.859108	0.625012	0.117618	ELMOD1;PSPH
PRDM1	0.828461	0.859108	0.625012	0.117618	CCND2;FOSB
RHOXF2	0.828461	0.859108	0.625012	0.117618	SLITRK2;MAP4K5
RNF113A	0.828461	0.859108	0.625012	0.117618	EPRS;ALDOA
SALL4	0.828461	0.859108	0.625012	0.117618	LIN28B;CCND2
SIM1	0.828461	0.859108	0.625012	0.117618	CASZ1;SATB2
SIX1	0.828461	0.859108	0.625012	0.117618	CCND2;LOXL1
SIX6	0.828461	0.859108	0.625012	0.117618	SATB2;PDX1
SLC22A4	0.828461	0.859108	0.625012	0.117618	FOSB;CTSD
SMAD1	0.828461	0.859108	0.625012	0.117618	CCND2;FOXO3
SOX17	0.828461	0.859108	0.625012	0.117618	CCND2;FOSB
SP140	0.828461	0.859108	0.625012	0.117618	CYTIP;LY6E
SP5	0.828461	0.859108	0.625012	0.117618	NAV2;WFDC2
SP6	0.828461	0.859108	0.625012	0.117618	ST14;FOSB
SPI1	0.828461	0.859108	0.625012	0.117618	COTL1;CYTIP
STAT5A	0.828461	0.859108	0.625012	0.117618	CCND2;FOXO3
TBX19	0.828461	0.859108	0.625012	0.117618	FOSB;IL18R1
TBX2	0.828461	0.859108	0.625012	0.117618	TRIB2;LOXL1
TBX3	0.828461	0.859108	0.625012	0.117618	CCND2;NAV2
TCF21	0.828461	0.859108	0.625012	0.117618	CCND2;LOXL1
TCF23	0.828461	0.859108	0.625012	0.117618	FOSB;ITGB8
TERF1	0.828461	0.859108	0.625012	0.117618	BCLAF1;EPRS
TFAP2C	0.828461	0.859108	0.625012	0.117618	CCND2;NAV2
TFDP3	0.828461	0.859108	0.625012	0.117618	SLITRK2;BDKRB1
TFEC	0.828461	0.859108	0.625012	0.117618	COTL1;CYTIP
TGIF1	0.828461	0.859108	0.625012	0.117618	FOSB;FOXO3
TGIF2LX	0.828461	0.859108	0.625012	0.117618	SLITRK2;FOXO3
TGIF2LY	0.828461	0.859108	0.625012	0.117618	LIN28B;SLITRK2
TIGD7	0.828461	0.859108	0.625012	0.117618	NAV2;EPRS
TRAFD1	0.828461	0.859108	0.625012	0.117618	EPRS;LY6E
VSX2	0.828461	0.859108	0.625012	0.117618	CASZ1;PDX1
WT1	0.828461	0.859108	0.625012	0.117618	CCND2;FOSB
ZBED4	0.828461	0.859108	0.625012	0.117618	EPRS;VGLL4
ZBP1	0.828461	0.859108	0.625012	0.117618	CYTIP;LY6E
ZFP1	0.828461	0.859108	0.625012	0.117618	BCLAF1;EPRS
ZFP57	0.828461	0.859108	0.625012	0.117618	CCND2;FOSB
ZIC4	0.828461	0.859108	0.625012	0.117618	SATB2;CDH13
ZIM3	0.828461	0.859108	0.625012	0.117618	SLITRK2;SORBS2
ZNF107	0.828461	0.859108	0.625012	0.117618	ITGB8;ARID4B
ZNF117	0.828461	0.859108	0.625012	0.117618	LRP1;ITGB8
ZNF124	0.828461	0.859108	0.625012	0.117618	POLE2;EPRS
ZNF142	0.828461	0.859108	0.625012	0.117618	NCOA6;EPRS
ZNF165	0.828461	0.859108	0.625012	0.117618	FOSB;TRIP13
ZNF17	0.828461	0.859108	0.625012	0.117618	BCLAF1;EPRS
ZNF174	0.828461	0.859108	0.625012	0.117618	TFAP4;EPRS
ZNF200	0.828461	0.859108	0.625012	0.117618	BCLAF1;FOXO3
ZNF208	0.828461	0.859108	0.625012	0.117618	SLITRK2;FOSB
ZNF214	0.828461	0.859108	0.625012	0.117618	SORBS2;NAV2
ZNF215	0.828461	0.859108	0.625012	0.117618	CCND2;TRIP13
ZNF217	0.828461	0.859108	0.625012	0.117618	EPRS;FOXO3
ZNF223	0.828461	0.859108	0.625012	0.117618	AIRE;EPRS
ZNF230	0.828461	0.859108	0.625012	0.117618	FOSB;HIPK3
ZNF256	0.828461	0.859108	0.625012	0.117618	CCND2;FOSB
ZNF283	0.828461	0.859108	0.625012	0.117618	ITGB8;EPRS
ZNF320	0.828461	0.859108	0.625012	0.117618	BCLAF1;NAV2
ZNF337	0.828461	0.859108	0.625012	0.117618	LRP1;EPRS
ZNF33B	0.828461	0.859108	0.625012	0.117618	CDC42EP3;EPRS
ZNF345	0.828461	0.859108	0.625012	0.117618	POLI;CARF
ZNF366	0.828461	0.859108	0.625012	0.117618	PCDH18;MYH10
ZNF382	0.828461	0.859108	0.625012	0.117618	CCND2;NAV2
ZNF404	0.828461	0.859108	0.625012	0.117618	FOSB;TRIB2
ZNF419	0.828461	0.859108	0.625012	0.117618	EPRS;FOXO3
ZNF420	0.828461	0.859108	0.625012	0.117618	CCND2;EPRS
ZNF43	0.828461	0.859108	0.625012	0.117618	CCND2;ITGB8
ZNF432	0.828461	0.859108	0.625012	0.117618	FOSB;ARID4B
ZNF433	0.828461	0.859108	0.625012	0.117618	CASZ1;FOSB
ZNF439	0.828461	0.859108	0.625012	0.117618	CCND2;TRIB2
ZNF442	0.828461	0.859108	0.625012	0.117618	CCND2;FOSB
ZNF449	0.828461	0.859108	0.625012	0.117618	CCND2;POLI
ZNF461	0.828461	0.859108	0.625012	0.117618	FOSB;MAP4K5
ZNF474	0.828461	0.859108	0.625012	0.117618	FOSB;VGLL3
ZNF485	0.828461	0.859108	0.625012	0.117618	TFAP4;TRIP13
ZNF488	0.828461	0.859108	0.625012	0.117618	CDC42EP3;NAV2
ZNF491	0.828461	0.859108	0.625012	0.117618	GSTA4;ITGB8
ZNF528	0.828461	0.859108	0.625012	0.117618	CCND2;NAV2
ZNF552	0.828461	0.859108	0.625012	0.117618	CASZ1;NAV2
ZNF554	0.828461	0.859108	0.625012	0.117618	FOSB;SORBS2
ZNF557	0.828461	0.859108	0.625012	0.117618	CCND2;FOXO3
ZNF558	0.828461	0.859108	0.625012	0.117618	POLI;TRIB2
ZNF570	0.828461	0.859108	0.625012	0.117618	FOSB;KBTBD7
ZNF572	0.828461	0.859108	0.625012	0.117618	ST14;SORBS2
ZNF577	0.828461	0.859108	0.625012	0.117618	CCND2;SORBS2
ZNF582	0.828461	0.859108	0.625012	0.117618	CCND2;FOSB
ZNF589	0.828461	0.859108	0.625012	0.117618	EPRS;CTSD
ZNF625	0.828461	0.859108	0.625012	0.117618	CCND2;NAV2
ZNF665	0.828461	0.859108	0.625012	0.117618	CCND2;MYH10
ZNF669	0.828461	0.859108	0.625012	0.117618	ARID4B;EPRS
ZNF675	0.828461	0.859108	0.625012	0.117618	ITGB8;EPRS
ZNF677	0.828461	0.859108	0.625012	0.117618	CCND2;FOSB
ZNF705A	0.828461	0.859108	0.625012	0.117618	CCND2;LY6E
ZNF705D	0.828461	0.859108	0.625012	0.117618	SORBS2;MACROD2
ZNF707	0.828461	0.859108	0.625012	0.117618	DBN1;LY6E
ZNF75A	0.828461	0.859108	0.625012	0.117618	CDC42EP3;CHD2
ZNF799	0.828461	0.859108	0.625012	0.117618	COTL1;FOSB
ZNF829	0.828461	0.859108	0.625012	0.117618	BCLAF1;EPRS
ZNF837	0.828461	0.859108	0.625012	0.117618	EPRS;BTBD9
ZNF845	0.828461	0.859108	0.625012	0.117618	BCLAF1;EPRS
ZNF846	0.828461	0.859108	0.625012	0.117618	LRP1;FOSB
ZNFX1	0.828461	0.859108	0.625012	0.117618	CCND2;LY6E
ZSCAN5B	0.828461	0.859108	0.625012	0.117618	AIRE;PIPOX
ZSCAN5C	0.828461	0.859108	0.625012	0.117618	AIRE;MACROD2
CREB3L4	0.959659	0.959659	0.309965	0.0127636	EPRS
DLX6	0.959659	0.959659	0.309965	0.0127636	SATB2
ELF5	0.959659	0.959659	0.309965	0.0127636	FOSB
FOSB	0.959659	0.959659	0.309965	0.0127636	CCND2
FOXD3	0.959659	0.959659	0.309965	0.0127636	VGF
GSC	0.959659	0.959659	0.309965	0.0127636	SATB2
HAND2	0.959659	0.959659	0.309965	0.0127636	CCND2
HOXA11	0.959659	0.959659	0.309965	0.0127636	CCND2
HOXD1	0.959659	0.959659	0.309965	0.0127636	CCND2
HOXD4	0.959659	0.959659	0.309965	0.0127636	WFDC2
HOXD9	0.959659	0.959659	0.309965	0.0127636	CCND2
MEF2B	0.959659	0.959659	0.309965	0.0127636	FOSB
MKRN3	0.959659	0.959659	0.309965	0.0127636	CCND2
NEUROG1	0.959659	0.959659	0.309965	0.0127636	CCND2
OTOP3	0.959659	0.959659	0.309965	0.0127636	CASZ1
PAWR	0.959659	0.959659	0.309965	0.0127636	CCND2
PHOX2B	0.959659	0.959659	0.309965	0.0127636	SATB2
PLEKHA4	0.959659	0.959659	0.309965	0.0127636	LY6E
PPARG	0.959659	0.959659	0.309965	0.0127636	CCND2
RELB	0.959659	0.959659	0.309965	0.0127636	FOSB
SOX10	0.959659	0.959659	0.309965	0.0127636	FOSB
SP100	0.959659	0.959659	0.309965	0.0127636	LY6E
SP110	0.959659	0.959659	0.309965	0.0127636	LY6E
TEAD4	0.959659	0.959659	0.309965	0.0127636	TRIP13
TLX1	0.959659	0.959659	0.309965	0.0127636	PDX1
UNCX	0.959659	0.959659	0.309965	0.0127636	CASZ1
ZFP28	0.959659	0.959659	0.309965	0.0127636	CCND2
ZNF100	0.959659	0.959659	0.309965	0.0127636	POLE2
ZNF221	0.959659	0.959659	0.309965	0.0127636	ITGB8
ZNF233	0.959659	0.959659	0.309965	0.0127636	ITGB8
ZNF257	0.959659	0.959659	0.309965	0.0127636	FOSB
ZNF284	0.959659	0.959659	0.309965	0.0127636	FOSB
ZNF417	0.959659	0.959659	0.309965	0.0127636	BCLAF1
ZNF431	0.959659	0.959659	0.309965	0.0127636	BCLAF1
ZNF440	0.959659	0.959659	0.309965	0.0127636	FOXO3
ZNF506	0.959659	0.959659	0.309965	0.0127636	CCND2
ZNF527	0.959659	0.959659	0.309965	0.0127636	KBTBD7
ZNF540	0.959659	0.959659	0.309965	0.0127636	SORBS2
ZNF555	0.959659	0.959659	0.309965	0.0127636	FOSB
ZNF561	0.959659	0.959659	0.309965	0.0127636	EPRS
ZNF568	0.959659	0.959659	0.309965	0.0127636	NAV2
ZNF57	0.959659	0.959659	0.309965	0.0127636	FOSB
ZNF575	0.959659	0.959659	0.309965	0.0127636	FOSB
ZNF585B	0.959659	0.959659	0.309965	0.0127636	TRIB2
ZNF600	0.959659	0.959659	0.309965	0.0127636	CCND2
ZNF613	0.959659	0.959659	0.309965	0.0127636	TRIB2
ZNF620	0.959659	0.959659	0.309965	0.0127636	CCND2
ZNF626	0.959659	0.959659	0.309965	0.0127636	CCND2
ZNF679	0.959659	0.959659	0.309965	0.0127636	FOSB
ZNF680	0.959659	0.959659	0.309965	0.0127636	BCLAF1
ZNF681	0.959659	0.959659	0.309965	0.0127636	CCND2
ZNF684	0.959659	0.959659	0.309965	0.0127636	SRSF11
ZNF761	0.959659	0.959659	0.309965	0.0127636	EPRS
ZNF765	0.959659	0.959659	0.309965	0.0127636	BCLAF1
ZNF772	0.959659	0.959659	0.309965	0.0127636	CCND2
ZNF773	0.959659	0.959659	0.309965	0.0127636	FOSB
ZNF793	0.959659	0.959659	0.309965	0.0127636	CCND2
ZNF836	0.959659	0.959659	0.309965	0.0127636	SORBS2
ZNF841	0.959659	0.959659	0.309965	0.0127636	LRP1
ZNF85	0.959659	0.959659	0.309965	0.0127636	POLE2
ZSCAN16	0.959659	0.959659	0.309965	0.0127636	EPRS

## Sheet: FB genes
FB genes
Abcg2
Panx3
Pla2g10
Iqub
Mme
Pde6b
Chst5
Iqca
Smpdl3a
Ift81
Dnajc9
Rest
Sfxn1
Fam161a
Sst
Cib2
Scarb2
Rnase9
Unc45a
Lep
Cdk2ap2
Pax7
Lor
Cdk13
Tox
Hexb
Fndc3b
Dnal4
Nfat5
Tssk5
Snai3
Tmprss11b
Rnf38
Sh3tc1
Kmo
Pkn2
Atp2c2
Tex2
Rps6ka1
Slc7a2
Mettl14
Zbtb48
Fer1l4
Map3k13
Cyp27b1
Pcyox1l
Fam217b
Mrgprd
Sufu
Fitm2
Abca7
Cyp2u1
Ghrh
Pigo
Dmp1
Rab32
Il6st
Ufsp2
Mrgpre
Rpl32
Htra4
Sirt1
Ppp1r3a
Cecr2
Rinl
Rec8
Slc8a3
Wdyhv1
Fnbp1
Pacsin2
Gatm
Cyp27a1
Plod1
Rnd2
Tmtc3
Ubxn7
Car13
Slc7a7
Tyms
Ptgr1
Ccr6
Mpz
Cog7
Dst
Syn3
Ndufa8
Srprb
Rfxank
Nhs
Prdm14
Uts2
Fgf15
Peli3
Synrg
Tcf19
Lsm1
Pkhd1l1
Gpr153
Iah1
Slc29a1
Avpi1
Synpo2
Evl
Ndrg1
Phactr4
Plcb4
Zfp689
Pepd
Lrch1
Nr1d1
Akap10
Stmn4
Cacnb2
Cbx4
Rab4a
Hyls1
Kif26b
Ermp1
Ostf1
Hunk
Gpc2
Ipp
Ptpra
Laptm4a
Nup133
Ppp2r5c
Cbln3
Exph5
Ppp1r14d
Gp2
Sprr3
Amdhd1
Afap1l2
Prss56
Cox7c
Paqr6
Slc9a3
Adamts16
Tfeb
Gcsh
Tmco5
Oard1
Rxfp4
Gna13
Clcnkb
1500015O10Rik
Slc8b1
Glycam1
Trim30b
Nme6
Kntc1
Myl2
Dnajc5b
Rrad
Nox4
Vsig8
AB124611
Il33
Pfkfb1
Slc47a1
Zfp503
9930012K11Rik
Phf19
Abca14
Sycp3
Ldb3
Nudt13
Trim55
Fblim1
Hyal4
Rwdd3
Itga8
Tnfsf18
Itga2
Bcas1
Zfp40
Cd300e
Gstcd
Erg
Vax1
Mpzl2
Cdc20
Prkab1
Thsd1
Plscr1
Pou2f3
Col1a2
Igfbp3
Stk36
Gpr150
Bbox1
Smo
Ahsg
Slc44a3
Mapkap1
Emilin2
Mthfd2
Scarb1
Uck2
Pbld1
Gbp2
Nadsyn1
Phldb1
Tnfrsf17
Rnf144b
Thg1l

## Sheet: FB-MGI phenotypes
MGI Mammalian Phenotype Level 4 2021	FB cluster
Term	P-value	Adjusted P-value	Odds Ratio	Combined Score	Genes
shortened RR interval MP:0010507	1.72574e-12	2.35391e-09	19.8323	537.164	PAQR6;CBX4;RRAD;HUNK;PRKAB1;REC8;FAM161A;PAX7;PACSIN2;NOX4;SYCP3;CBLN3;VSIG8
increased heart rate MP:0002626	4.5668e-10	3.11456e-07	12.0533	259.231	PAQR6;RRAD;SYNRG;HUNK;MRGPRD;PRKAB1;REC8;FAM161A;MTHFD2;PACSIN2;NOX4;CBLN3;VSIG8
abnormal sinus arrhythmia MP:0004122	8.5807e-10	3.90136e-07	19.0037	396.727	SCARB1;AKAP10;PAQR6;FAM161A;PLA2G10;GPC2;ABCA7;PTGR1;PRKAB1;THSD1
decreased grip strength MP:0010053	4.78523e-09	1.63176e-06	5.32689	102.051	SCARB2;RWDD3;GSTCD;LSM1;PRDM14;WDYHV1;RFXANK;PLOD1;PRKAB1;NDRG1;CYP27B1;GATM;COL1A2;PTPRA;SH3TC1;GHRH;MPZ;LEP;PLA2G10;EMILIN2;SFXN1
decreased total retina thickness MP:0011965	3.80584e-08	1.03823e-05	9.07524	155.043	RNF144B;NDUFA8;LAPTM4A;MTHFD2;IGFBP3;MAPKAP1;LEP;LSM1;PDE6B;NR1D1;PRKAB1;NUDT13
preweaning lethality, complete penetrance MP:0011100	7.05372e-08	1.60355e-05	2.96498	48.8247	PIGO;MAPKAP1;SYNPO2;FITM2;UFSP2;LDB3;GCSH;CDC20;GNA13;CECR2;METTL14;SUFU;UBXN7;PHACTR4;UNC45A;NDUFA8;RWDD3;COG7;CBX4;NUP133;SYNRG;FNDC3B;TFEB;REST;COL1A2;SLC7A7;NME6;SMO;PAX7;MYL2;KIF26B;HYLS1;SRPRB;PKN2;DNAJC9;ERG;CDK13;IL6ST
hypoactivity MP:0001402	8.84259e-08	1.72304e-05	4.11243	66.7903	AFAP1L2;RWDD3;IAH1;MAPKAP1;HEXB;PRDM14;ABCA7;NR1D1;PEPD;PRKAB1;SIRT1;CYP27B1;UCK2;GATM;PLCB4;STK36;PTPRA;SST;MPZ;LEP;GPC2;SYCP3;SLC29A1
shortened ST segment MP:0010571	1.27992e-07	2.18227e-05	32.96	523.118	PAQR6;RRAD;IGFBP3;PACSIN2;PRKAB1;VSIG8
prolonged QT interval MP:0003233	2.61322e-07	3.96047e-05	19.3057	292.626	NFAT5;SCARB1;LAPTM4A;RWDD3;IAH1;SH3TC1;TFEB
decreased heart rate MP:0005333	4.23145e-07	5.7717e-05	8.03478	117.915	UNC45A;SCARB1;RAB4A;AKAP10;REST;SMO;LEP;TNFRSF17;BBOX1;TEX2;TRIM55
decreased startle reflex MP:0001489	1.16337e-06	0.000135808	5.41496	73.9911	GSTCD;CIB2;RFXANK;VAX1;PRSS56;THSD1;CYP27B1;GATM;SST;RPS6KA1;EVL;PKHD1L1;TOX;MPZL2
decreased prepulse inhibition MP:0009142	1.19479e-06	0.000135808	5.85831	79.8929	RWDD3;MAPKAP1;HUNK;BBOX1;CIB2;PLOD1;GATM;COL1A2;ERMP1;PTPRA;MPZ;SLC29A1;TOX
enlarged heart MP:0000274	2.23787e-06	0.000230155	4.25252	55.3253	SCARB1;ZBTB48;FNDC3B;BBOX1;NR1D1;RND2;PRKAB1;SIRT1;POU2F3;CYP27A1;RAB32;CACNB2;AKAP10;COL1A2;CD300E;PDE6B;TOX
short tibia MP:0002764	2.36229e-06	0.000230155	5.99939	77.7273	CYP27B1;LAPTM4A;IAH1;COL1A2;AHSG;FBLIM1;IGFBP3;LEP;NR1D1;PEPD;SLC29A1;SLC7A2
decreased total body fat amount MP:0010025	3.87223e-06	0.000341168	3.88571	48.4224	SCARB2;SCARB1;AFAP1L2;HEXB;RXFP4;TFEB;NR1D1;PEPD;CYP27A1;CYP27B1;GATM;COL1A2;PLCB4;SUFU;HYAL4;PACSIN2;GPC2;SLC29A1
shortened QT interval MP:0003900	4.00197e-06	0.000341168	25.8903	321.783	SLC8A3;RNF144B;PTGR1;PRKAB1;TRIM55
prolonged RR interval MP:0010506	5.65481e-06	0.000453715	15.5968	188.457	UNC45A;RAB4A;REST;LEP;BBOX1;TRIM55
prenatal lethality prior to heart atrial septation MP:0013294	7.3761e-06	0.000558944	14.8155	175.079	METTL14;MTHFD2;MAPKAP1;HYLS1;FITM2;ERG
abnormal lens morphology MP:0001303	1.19517e-05	0.000858008	5.55457	62.959	SLC44A3;SLC47A1;PLA2G10;LSM1;NHS;FITM2;CDK13;TEX2;GBP2;PRKAB1;FAM217B
increased lean body mass MP:0003960	1.45745e-05	0.000993979	4.28754	47.7471	SCARB2;SCARB1;AFAP1L2;RNF38;TFEB;NR1D1;PEPD;NDRG1;CYP27A1;SLC7A7;PLCB4;FAM161A;LEP;PACSIN2
improved glucose tolerance MP:0005292	1.83401e-05	0.00119124	4.48307	48.8942	AFAP1L2;AHSG;SLC8B1;CDC20;CYP27A1;SLC9A3;CECR2;GATM;LAPTM4A;LRCH1;PAX7;SST;SLC29A1
increased fasting circulating glucose level MP:0013279	2.73808e-05	0.00169761	6.32259	66.423	LAPTM4A;LEP;RXFP4;KNTC1;ABCA7;EVL;GBP2;PRKAB1;AVPI1
prolonged ST segment MP:0010570	2.98687e-05	0.00170829	27.9774	291.488	NFAT5;LAPTM4A;IAH1;SH3TC1
increased grip strength MP:0010052	3.00579e-05	0.00170829	5.52853	57.5652	CDC20;RAB32;NDUFA8;PLCB4;FAM161A;MTHFD2;LSM1;TEX2;SYN3;SLC29A1
abnormal auditory brainstem response MP:0004738	3.80707e-05	0.00207714	4.86246	49.4808	SCARB2;AFAP1L2;REST;PLCB4;AHSG;PACSIN2;LSM1;CIB2;TOX;CBLN3;AVPI1
female infertility MP:0001926	4.77332e-05	0.00241566	4.7358	47.1206	CDC20;CYP27B1;SCARB1;GATM;STK36;MPZ;LEP;PRDM14;IL6ST;SIRT1;REC8
prolonged QRS complex duration MP:0010392	4.78173e-05	0.00241566	14.4571	143.821	LEP;ZBTB48;LDB3;PANX3;TRIM55
increased startle reflex MP:0001488	6.83371e-05	0.00322361	6.40925	61.4715	SLC8A3;FAM161A;PTPRA;SUFU;LEP;NHS;PKN2;CDK13
abnormal bone structure MP:0003795	6.85372e-05	0.00322361	4.53859	43.5166	CYP27B1;RRAD;GHRH;ZBTB48;HYAL4;PRDM14;UFSP2;NR1D1;PEPD;SYN3;IL6ST
thin ventricular wall MP:0000280	0.000121296	0.00551491	6.92754	62.4675	NFAT5;SNAI3;MRGPRD;LDB3;NR1D1;IL6ST;CDK13
abnormal heart morphology MP:0000266	0.000159852	0.00703351	3.22892	28.2248	ZBTB48;FNDC3B;BBOX1;LDB3;PEPD;RND2;PRKAB1;CYP27A1;RAB32;CACNB2;AKAP10;SUFU;PDE6B;CDK13;TOX
preweaning lethality, incomplete penetrance MP:0011110	0.000175699	0.00748918	2.85164	24.6574	NFAT5;RNF38;TMTC3;LSM1;BBOX1;NR1D1;VAX1;PRKAB1;SIRT1;RAB32;AKAP10;CYP2U1;MTHFD2;PAX7;ITGA8;GPC2;KNTC1;DNAL4
decreased bone mineral density MP:0000063	0.000219156	0.00889505	3.45982	29.1515	RRAD;FBLIM1;TFEB;PRDM14;PLOD1;PEPD;SYN3;NDRG1;CYP27B1;COL1A2;GHRH;SLC29A1;TOX
embryonic lethality prior to tooth bud stage MP:0013293	0.000221724	0.00889505	4.28331	36.0401	CDC20;GNA13;NME6;SMO;SUFU;TFEB;SRPRB;DNAJC9;CDK13;IL6ST
increased heart left ventricle size MP:0010579	0.000242826	0.00946328	15.0556	125.31	MTHFD2;MYL2;LDB3;ERG
abnormal embryo size MP:0001697	0.000284295	0.0107716	4.56806	37.3005	GNA13;SLC7A7;NME6;CBX4;MTHFD2;MAPKAP1;SUFU;UBXN7;HYLS1
thick ventricular wall MP:0002953	0.000324809	0.0119741	9.26547	74.4227	MTHFD2;LSM1;ERG;PEPD;MPZL2
increased heart rate variability MP:0003928	0.000447197	0.0158966	24.3621	187.893	AKAP10;SMO;ABCA7
decreased bone mineral content MP:0010124	0.000454522	0.0158966	3.37739	25.9933	CYP27B1;COL1A2;RRAD;SST;GHRH;TFEB;PRDM14;PEPD;PTGR1;SYN3;TOX;GBP2
increased bone mineral content MP:0010123	0.000476231	0.0162395	4.24007	32.4349	SCARB2;RAB32;AFAP1L2;COL1A2;PLCB4;ZBTB48;HYAL4;NR1D1;IL6ST
unresponsive to tactile stimuli MP:0001491	0.000514178	0.0171058	8.32068	63.0121	SLC7A7;RNF38;TFEB;BBOX1;NR1D1
increased circulating parathyroid hormone level MP:0002904	0.00054623	0.0177395	22.4869	168.932	CYP27B1;DMP1;IL6ST
abnormal retinal blood vessel morphology MP:0010097	0.000657898	0.0208691	6.15562	45.0989	NDUFA8;SLC44A3;RNF38;PDE6B;TEX2;PRKAB1
decreased circulating phosphate level MP:0000198	0.000680013	0.0210804	7.79081	56.8215	CYP27A1;CYP27B1;SLC47A1;DMP1;DNAL4
embryonic growth retardation MP:0003984	0.000711856	0.0211727	2.77901	20.1412	NUP133;FITM2;PEPD;GNA13;REST;SLC7A7;NME6;SMO;MTHFD2;MYL2;SUFU;UBXN7;HYLS1;ERG;CDK13
increased total body fat amount MP:0010024	0.000714035	0.0211727	3.66184	26.5285	CBX4;SST;MYL2;GHRH;LEP;TFEB;PRDM14;UFSP2;PEPD;PTGR1
increased circulating alkaline phosphatase level MP:0002968	0.000733676	0.021234	3.64824	26.331	SLC8A3;CYP27B1;AFAP1L2;COL1A2;RRAD;HEXB;CLCNKB;NOX4;VAX1;TOX
long tibia MP:0004357	0.000747239	0.021234	10.868	78.24	PRDM14;HYLS1;SLC7A2;MPZL2
abnormal craniofacial morphology MP:0000428	0.00110065	0.0306386	4.70136	32.025	CECR2;MTHFD2;STK36;SUFU;UBXN7;BBOX1;SIRT1
hypotonia MP:0004144	0.00124901	0.0338633	16.2365	108.547	GATM;SLC7A7;PLOD1
increased heart weight MP:0002833	0.0012818	0.0338633	4.03999	26.9043	COL1A2;RRAD;MYL2;LEP;BBOX1;LDB3;PRKAB1;TRIM55
decreased body length MP:0001258	0.00129097	0.0338633	2.97629	19.7993	CYP27B1;GATM;NUP133;RRAD;STK36;GHRH;LEP;SYN3;SLC29A1;TEX2;IL6ST;DNAL4
abnormal placenta size MP:0004258	0.00185806	0.0478186	13.9148	87.4997	SLC7A7;MTHFD2;SUFU
abnormal cell adhesion MP:0003566	0.00201072	0.0503949	8.14604	50.5809	PTPRA;ITGA2;FNDC3B;ITGA8
abnormal Schwann cell morphology MP:0001106	0.00209552	0.0503949	13.2817	81.9208	SCARB2;MPZ;IL6ST
abnormal bone marrow development MP:0000168	0.00214289	0.0503949	38.802	238.461	DMP1;IL6ST
increased quadriceps weight MP:0010226	0.00214289	0.0503949	38.802	238.461	IGFBP3;TRIM55
osteomalacia MP:0009445	0.00214289	0.0503949	38.802	238.461	CYP27B1;DMP1
tremors MP:0000745	0.00220992	0.0508664	3.36675	20.587	ADAMTS16;SCARB2;SLC7A7;HEXB;MPZ;ITGA2;CIB2;PRKAB1;NDRG1
decreased circulating glucose level MP:0005560	0.00223753	0.0508664	2.92911	17.8746	CDC20;CYP27B1;GATM;ERMP1;NME6;STK36;LEP;ITGA8;CD300E;VAX1;PRKAB1
abnormal joint morphology MP:0002932	0.00247309	0.0552999	7.6657	46.0117	CYP27B1;COL1A2;PEPD;IL6ST
abnormal circulating cholesterol level MP:0000180	0.00262496	0.0577492	12.1736	72.3442	CYP27A1;SCARB1;LEP
increased circulating calcium level MP:0000194	0.00275674	0.0591665	5.57044	32.8305	RNF144B;PAQR6;ITGA8;TNFRSF17;NOX4
increased prepulse inhibition MP:0009141	0.00277614	0.0591665	4.57326	26.9214	LAPTM4A;IAH1;STK36;FNDC3B;ABCA7;ABCG2
rickets MP:0003116	0.00283784	0.0595511	32.3333	189.626	CYP27B1;DMP1
abnormal sleep behavior MP:0011396	0.0028877	0.0596791	5.50757	32.2044	SLC8A3;PACSIN2;BBOX1;MRGPRE;PRKAB1
abnormal retinal vasculature morphology MP:0002792	0.00298649	0.0607997	4.50298	26.1788	SLC44A3;IGFBP3;LEP;PDE6B;PKN2;TEX2
increased leukocyte cell number MP:0000218	0.00321218	0.0638517	3.85461	22.1286	SCARB2;SLC9A3;COL1A2;MPZ;CCR6;IL6ST;PEPD
decreased nerve conduction velocity MP:0008814	0.00323003	0.0638517	11.2361	64.4418	MPZ;LEP;NDRG1
abnormal neuron morphology MP:0002882	0.00330753	0.0643677	5.32717	30.4264	SCARB2;IL33;MPZ;HEXB;MRGPRD
increased circulating iron level MP:0008810	0.00339771	0.0643677	6.97949	39.676	SST;EVL;PKN2;SLC7A2
neurodegeneration MP:0002229	0.00339771	0.0643677	6.97949	39.676	SCARB2;SLC8A3;IL33;HEXB
decreased vertical activity MP:0002757	0.00361138	0.0659079	3.76959	21.1989	SCARB1;CYP27B1;RNF144B;PTPRA;LEP;NR1D1;PEPD
increased bone mineralization MP:0020080	0.00362397	0.0659079	27.7129	155.752	IL6ST;SLC29A1
increased memory-marker CD4-negative NK T cell number MP:0013514	0.00362397	0.0659079	27.7129	155.752	PEPD;PRKAB1
cataract MP:0001304	0.00428058	0.075964	3.29192	17.953	SLC44A3;PLA2G10;LSM1;NHS;CDK13;TEX2;PRKAB1;NDRG1
abnormal myocardial fiber physiology MP:0004215	0.00428829	0.075964	6.51287	35.5073	MYL2;LEP;MRGPRD;IL6ST
decreased liver triglyceride level MP:0009356	0.00453327	0.0782706	6.40578	34.5676	GATM;LEP;NR1D1;PRKAB1
abnormal kidney development MP:0000527	0.00453327	0.0782706	6.40578	34.5676	STK36;KIF26B;ITGA8;CDK13
decreased exploration in new environment MP:0001417	0.00459844	0.0784033	3.25078	17.4958	SCARB2;CYP27B1;SLC44A3;METTL14;PLCB4;FAM161A;NHS;BBOX1
decreased circulating insulin level MP:0002727	0.00546199	0.0908564	2.73107	14.2287	CYP27A1;AFAP1L2;GATM;AHSG;PAX7;LSM1;PRKAB1;SIRT1;NDRG1;PANX3
enlarged pancreas MP:0003450	0.00546204	0.0908564	21.5523	112.286	FBLIM1;SIRT1
paralysis MP:0000753	0.00552981	0.0908754	9.12654	47.4361	SCARB2;MPZ;PLOD1
increased mean corpuscular hemoglobin concentration MP:0005641	0.00620279	0.100721	5.83035	29.6343	SH3TC1;PTPRA;SIRT1;SMPDL3A
thrombocytosis MP:0005505	0.00631554	0.101325	4.53427	22.9649	SCARB2;AFAP1L2;HEXB;PACSIN2;EVL
abnormal branching of the mammary ductal tree MP:0000662	0.00646679	0.101325	8.58881	43.2969	ITGA2;LEP;SIRT1
increased alkaline phosphatase activity MP:0011584	0.00651021	0.101325	19.3961	97.6473	DMP1;SLC29A1
increased circulating HDL cholesterol level MP:0001556	0.00653712	0.101325	3.8011	19.1205	SCARB1;LEP;CIB2;UTS2;NR1D1;ABCG2
increased response of heart to induced stress MP:0004485	0.00696852	0.106711	8.343	41.4343	MYL2;NOX4;LDB3
decreased cardiac muscle contractility MP:0005140	0.00704107	0.106711	4.41105	21.8612	SCARB1;LEP;MRGPRD;LDB3;NR1D1
cardiovascular system phenotype MP:0005385	0.00749274	0.109723	8.11084	39.693	PAQR6;FAM161A;VSIG8
decreased white adipose tissue amount MP:0001783	0.00751685	0.109723	5.50077	26.9021	GATM;IGFBP3;ABCA7;SIRT1
shortened QRS complex duration MP:0010393	0.007642	0.109723	17.6319	85.9396	PLSCR1;MTHFD2
abnormal rostral-caudal body axis extension MP:0003885	0.007642	0.109723	17.6319	85.9396	PKN2;PHACTR4
allodynia MP:0003177	0.007642	0.109723	17.6319	85.9396	LEP;MRGPRE
decreased mean corpuscular hemoglobin MP:0005562	0.00782294	0.111151	4.29432	20.8304	SCARB2;GHRH;PACSIN2;RFXANK;PRKAB1
increased circulating bilirubin level MP:0005344	0.00823758	0.115836	5.34952	25.6726	CYP27B1;PTPRA;PRKAB1;ABCG2
increased circulating corticosterone level MP:0001745	0.00860954	0.119594	7.68317	36.5326	SST;LEP;PLA2G10
enlarged stomach MP:0003883	0.00885559	0.119594	16.1618	76.3919	SST;IL6ST
increased cardiac stroke volume MP:0011951	0.00885559	0.119594	16.1618	76.3919	GSTCD;LEP
kidney degeneration MP:0009641	0.00885559	0.119594	16.1618	76.3919	SLC47A1;KIF26B
decreased heart rate variability MP:0003929	0.00981884	0.131303	7.29828	33.7432	FAM161A;PRDM14;VSIG8
failure of zygotic cell division MP:0003406	0.0101492	0.131685	14.9178	68.4781	CDC20;SCARB1
abnormal QT variability MP:0004156	0.0101492	0.131685	14.9178	68.4781	CECR2;PTGR1
dilated heart left ventricle MP:0002753	0.0102336	0.131685	5.00533	22.9348	SCARB1;COL1A2;MAPKAP1;LDB3
increased circulating potassium level MP:0005627	0.0102336	0.131685	5.00533	22.9348	SCARB2;GATM;RRAD;PRKAB1
decreased fasting circulating glucose level MP:0013278	0.0104484	0.133193	3.42244	15.6108	SCARB2;MPZ;GHRH;PRKAB1;NDRG1;TRIM55
abnormal somite development MP:0001688	0.0111122	0.140343	4.8797	21.9573	REST;NUP133;SUFU;PKN2
abnormal branching involved in lung morphogenesis MP:0011024	0.0115211	0.144172	13.8515	61.8274	TMTC3;ITGA8
increased thigmotaxis MP:0002797	0.0118606	0.147072	3.32492	14.7444	GATM;LSM1;ITGA8;KMO;PEPD;PRSS56
abnormal cortical plate morphology MP:0008439	0.0129694	0.157949	12.9275	56.1718	LEP;IL6ST
midline facial cleft MP:0000108	0.0129694	0.157949	12.9275	56.1718	CECR2;CDK13
impaired pupillary reflex MP:0006243	0.0132557	0.160007	6.48571	28.0398	COG7;PDE6B;WDYHV1
increased circulating triglyceride level MP:0001552	0.0137268	0.164184	3.21492	13.7869	CYP27A1;SCARB1;ITGA2;LEP;CIB2;SMPDL3A
decreased urine osmolality MP:0002988	0.0140151	0.164184	6.3444	27.0755	SCARB2;CLCNKB;SIRT1
enlarged kidney MP:0003068	0.0142141	0.164184	3.67729	15.6414	SCARB2;LEP;DMP1;LDB3;PRKAB1
anovulation MP:0008869	0.0144926	0.164184	12.1189	51.3127	CYP27B1;SIRT1
decreased growth hormone level MP:0005136	0.0144926	0.164184	12.1189	51.3127	SST;GHRH
increased adipocyte glucose uptake MP:0030016	0.0144926	0.164184	12.1189	51.3127	GATM;NR1D1
decreased circulating calcium level MP:0000195	0.0145647	0.164184	4.48549	18.9698	CYP27B1;NME6;DMP1;IL6ST
hydrometra MP:0009709	0.0145647	0.164184	4.48549	18.9698	RAB32;PLCB4;ZBTB48;UFSP2
abnormal optic disk morphology MP:0008259	0.0147988	0.164419	6.2091	26.1602	PDE6B;PEPD;TEX2
decreased lean body mass MP:0003961	0.015574	0.164419	2.59906	10.8177	CBX4;SST;GHRH;GSTCD;LEP;TFEB;PRDM14;PTGR1
abnormal digestive system physiology MP:0001663	0.0156068	0.164419	6.07943	25.2908	SLC9A3;LEP;IL6ST
dilated cardiomyopathy MP:0002795	0.0156068	0.164419	6.07943	25.2908	MYL2;MRGPRD;LDB3
absent corpus luteum MP:0001134	0.0156068	0.164419	6.07943	25.2908	CYP27B1;LEP;SIRT1
decreased airway responsiveness MP:0002335	0.0160889	0.164419	11.4054	47.1001	IL33;GSTCD
decreased circulating prolactin level MP:0005121	0.0160889	0.164419	11.4054	47.1001	SST;LEP
thin interventricular septum MP:0010725	0.0160889	0.164419	11.4054	47.1001	MYL2;MRGPRD
decreased heart left ventricle size MP:0010580	0.0160889	0.164419	11.4054	47.1001	FITM2;NR1D1
abnormal hepatocyte physiology MP:0010080	0.0160889	0.164419	11.4054	47.1001	LEP;PRKAB1
increased circulating VLDL cholesterol level MP:0005145	0.0160889	0.164419	11.4054	47.1001	CYP27A1;LEP
increased skeletal muscle fiber size MP:0009399	0.0160889	0.164419	11.4054	47.1001	NR1D1;TRIM55
decreased leukocyte cell number MP:0000221	0.0161526	0.164419	3.09537	12.7705	GATM;SYNPO2;CCR6;ERG;PRKAB1;PRSS56
decreased sensitivity to induced morbidity/mortality MP:0009764	0.0164392	0.166097	5.95506	24.4639	NOX4;FITM2;NR1D1
decreased susceptibility to diet-induced hepatic steatosis MP:0031268	0.0172961	0.172181	5.83567	23.6769	GATM;UTS2;PRKAB1
increased susceptibility to induced colitis MP:0008537	0.0174039	0.172181	4.24064	17.1791	IL33;GATM;CLCNKB;IL6ST
abnormal neural fold formation MP:0004837	0.0177568	0.172181	10.7712	43.4188	SMO;PKN2
increased activated T cell number MP:0001829	0.0177568	0.172181	10.7712	43.4188	CCR6;IL6ST
abnormal vocalization MP:0001529	0.0180102	0.172181	4.19483	16.8498	RNF144B;SLC47A1;EMILIN2;PRSS56
premature death MP:0002083	0.0181041	0.172181	1.86991	7.50135	SCARB2;HEXB;LDB3;PLOD1;VAX1;SIRT1;NDRG1;CECR2;AKAP10;SLC7A7;PAX7;STK36;MYL2;MPZ;LEP;IL6ST
abnormal female meiosis MP:0005168	0.0181775	0.172181	5.72095	22.9271	CDC20;SYCP3;REC8
enlarged epididymis MP:0004931	0.0181775	0.172181	5.72095	22.9271	PELI3;CD300E;PRKAB1
abnormal small intestine morphology MP:0000496	0.0181775	0.172181	5.72095	22.9271	PAX7;IL6ST;TOX
oxidative stress MP:0003674	0.0186295	0.175246	4.14999	16.5294	IGFBP3;LEP;NOX4;ABCG2
postnatal lethality, incomplete penetrance MP:0011086	0.0188918	0.176496	2.06749	8.20591	NFAT5;PLCB4;PAX7;STK36;LEP;TMTC3;ITGA8;LDB3;NR1D1;PEPD;IL6ST;SIRT1
increased spleen weight MP:0004952	0.019175	0.177923	3.39449	13.4223	CYP27A1;COL1A2;SLC7A7;TFEB;PRKAB1
abnormal scapula morphology MP:0000149	0.0194944	0.179665	10.2038	40.1788	CYP27B1;SIRT1
impaired glucose tolerance MP:0005293	0.0200479	0.183526	2.47456	9.67461	CACNB2;PFKFB1;GHRH;LEP;ZBTB48;PRDM14;PRKAB1;ABCG2
decreased IgE level MP:0002492	0.0209695	0.186741	5.4023	20.8782	IL33;PLA2G10;CCR6
abnormal coat/hair pigmentation MP:0002075	0.0212287	0.186741	3.30207	12.7209	IGFBP3;SUFU;FNDC3B;PRSS56;MPZL2
abnormal epididymis morphology MP:0002631	0.0212381	0.186741	3.97979	15.33	HEXB;PELI3;CD300E;PRKAB1
increased physiological sensitivity to xenobiotic MP:0008873	0.0212381	0.186741	3.97979	15.33	GATM;SLC47A1;IL6ST;ABCG2
abnormal myocardium compact layer morphology MP:0004056	0.0213003	0.186741	9.69314	37.3092	NFAT5;EVL
fused cornea and lens MP:0001307	0.0213003	0.186741	9.69314	37.3092	TEX2;ABCG2
abnormal skin morphology MP:0002060	0.0213575	0.186741	2.63253	10.1256	UCK2;COL1A2;SMO;MPZ;ZBTB48;RND2;SMPDL3A
muscle weakness MP:0000747	0.0219494	0.190694	5.30381	20.2553	PAX7;HEXB;LDB3
decreased circulating HDL cholesterol level MP:0000186	0.0223074	0.191366	3.25771	12.3886	CYP27B1;GATM;SST;ABCA7;PRKAB1
increased mean corpuscular volume MP:0002590	0.0223074	0.191366	3.25771	12.3886	AKAP10;GATM;ITGA2;SLC29A1;THSD1
abnormal eating behavior MP:0001431	0.0229541	0.192731	5.20883	19.6595	GATM;IGFBP3;LEP
abnormal femur morphology MP:0000559	0.0229541	0.192731	5.20883	19.6595	CYP27B1;COL1A2;IL6ST
coloboma MP:0005262	0.0231729	0.192731	9.23109	34.7529	VAX1;PHACTR4
decreased circulating follicle stimulating hormone level MP:0002790	0.0231729	0.192731	9.23109	34.7529	LEP;SIRT1
decreased Peyer's patch number MP:0008133	0.0231729	0.192731	9.23109	34.7529	CCR6;TOX
increased circulating LDL cholesterol level MP:0000182	0.0250373	0.201476	5.02871	18.5428	SCARB1;LEP;NR1D1
abnormal bile salt homeostasis MP:0005365	0.0251106	0.201476	8.81105	32.464	CYP27A1;NR1D1
abnormal keratinocyte differentiation MP:0002656	0.0251106	0.201476	8.81105	32.464	CYP27B1;POU2F3
dilated heart MP:0004937	0.0251106	0.201476	8.81105	32.464	NOX4;MRGPRD
increased bone ossification MP:0020039	0.0251106	0.201476	8.81105	32.464	FNDC3B;IL6ST
abnormal skin appearance MP:0009931	0.0251106	0.201476	8.81105	32.464	SUFU;UBXN7
abnormal radius morphology MP:0000552	0.027112	0.215853	8.42754	30.4047	CYP27B1;COL1A2
increased circulating serum albumin level MP:0002965	0.027219	0.215853	4.86059	17.5168	SST;TNFRSF17;NOX4
increased mean corpuscular hemoglobin MP:0005561	0.0282323	0.222595	3.05255	10.8893	RRAD;PTPRA;SH3TC1;SMPDL3A;THSD1
abnormal cardiac muscle contractility MP:0002972	0.0291754	0.226109	8.07598	28.544	RRAD;PLA2G10
hypotension MP:0001596	0.0291754	0.226109	8.07598	28.544	SLC9A3;LEP
increased cholesterol level MP:0003982	0.0291754	0.226109	8.07598	28.544	CYP27A1;LEP
decreased mean platelet volume MP:0008935	0.029499	0.227326	4.70332	16.5717	RAB32;CYP27A1;PANX3
lethality throughout fetal growth and development, complete penetrance MP:0011099	0.0304581	0.232528	2.65697	9.27655	NFAT5;MTHFD2;MYL2;SUFU;CDK13;IL6ST
abnormal behavior MP:0004924	0.030515	0.232528	2.43387	8.49308	SCARB2;GATM;LEP;LSM1;WDYHV1;PEPD;PRSS56
brain vacuoles MP:0008025	0.0312994	0.23587	7.75255	26.856	PEPD;PRKAB1
abnormal ureter morphology MP:0000534	0.0312994	0.23587	7.75255	26.856	SCARB2;ITGA8
hindlimb paralysis MP:0000755	0.0318769	0.237596	4.55588	15.699	HEXB;MPZ;NDRG1
increased body length MP:0001257	0.0318769	0.237596	4.55588	15.699	LEP;HYAL4;RND2
enlarged lymph nodes MP:0000702	0.0333541	0.245539	2.59752	8.83307	SCARB2;CYP27B1;CECR2;SUFU;NOX4;RND2
abnormal ear morphology MP:0002102	0.0334826	0.245539	7.454	25.3192	CIB2;MPZL2
abnormal Z line morphology MP:0004091	0.0334826	0.245539	7.454	25.3192	MYL2;LDB3
increased liver weight MP:0002981	0.0347419	0.253412	3.38855	11.3849	CYP27A1;AKAP10;IGFBP3;LEP
abnormal eye morphology MP:0002092	0.0351439	0.25498	2.35751	7.89366	MTHFD2;SUFU;ZBTB48;FNDC3B;NR1D1;SLC29A1;SIRT1
embryonic lethality prior to organogenesis MP:0013292	0.0353383	0.255034	2.20611	7.37454	GCSH;CDC20;METTL14;COG7;PIGO;NUP133;SRPRB;DNAJC9
abnormal ulna morphology MP:0005108	0.0357236	0.255713	7.17756	23.9152	CYP27B1;COL1A2
decreased lymphocyte cell number MP:0005016	0.0358073	0.255713	2.85459	9.50464	IL33;COL1A2;HEXB;SYNPO2;PRKAB1
increased circulating total protein level MP:0005568	0.0369243	0.260957	4.28702	14.1424	SLC47A1;TNFRSF17;NOX4
pale liver MP:0000603	0.0369243	0.260957	4.28702	14.1424	MTHFD2;SUFU;LEP
abnormal glucose homeostasis MP:0002078	0.0373067	0.2623	2.8213	9.27807	GATM;IGFBP3;LEP;SIRT1;ABCG2
abnormal chromosome morphology MP:0003702	0.0380208	0.263475	6.92087	22.6286	CDC20;SIRT1
pericardial edema MP:0001787	0.0382464	0.263475	4.22467	13.7881	NUP133;SMO;PKN2
decreased mean corpuscular hemoglobin concentration MP:0005642	0.0382464	0.263475	4.22467	13.7881	PACSIN2;SLC29A1;PRKAB1
demyelination MP:0000921	0.0382464	0.263475	4.22467	13.7881	SCARB2;MPZ;NDRG1
abnormal osteoclast differentiation MP:0008396	0.0395924	0.27002	4.16411	13.4464	FBLIM1;LEP;IL6ST
abnormal vascular development MP:0000259	0.0395924	0.27002	4.16411	13.4464	DMP1;PKN2;ERG
pulmonary edema MP:0003828	0.040373	0.272618	6.68188	21.4461	ERG;SIRT1
abnormal pericardium morphology MP:0000288	0.040373	0.272618	6.68188	21.4461	SMO;FITM2
increased susceptibility to parasitic infection MP:0005027	0.0409623	0.274286	4.10525	13.1167	IL33;IL6ST;GBP2
enlarged spleen MP:0000691	0.0410222	0.274286	2.03315	6.49316	SCARB1;COL1A2;GSTCD;ZBTB48;NADSYN1;IL6ST;RND2;PRKAB1;SIRT1
limb grasping MP:0001513	0.0417011	0.27573	2.4546	7.79883	SCARB2;CYP2U1;HEXB;MPZ;CIB2;NDRG1
polyuria MP:0001762	0.0423559	0.27573	4.04803	12.7984	SCARB2;LEP;CLCNKB
decreased mean corpuscular volume MP:0002591	0.0424844	0.27573	3.16687	10.0029	SCARB2;MYL2;KIF26B;PRKAB1
polydipsia MP:0001426	0.0427788	0.27573	6.45882	20.3564	SCARB2;SIRT1
scoliosis MP:0000161	0.0427788	0.27573	6.45882	20.3564	GATM;COL1A2
decreased interleukin-1 beta secretion MP:0008658	0.0427788	0.27573	6.45882	20.3564	IL33;NOX4
increased autoantibody level MP:0003725	0.0427788	0.27573	6.45882	20.3564	IL6ST;SIRT1
abnormal neural tube morphology MP:0002151	0.0428553	0.27573	2.71061	8.53823	CECR2;NUP133;SUFU;PKN2;PHACTR4
abnormal cholesterol homeostasis MP:0005278	0.043773	0.279033	3.99237	12.4911	SCARB1;SLC9A3;UTS2
increased osteoblast cell number MP:0004988	0.0452368	0.279033	6.25016	19.3495	DMP1;IL6ST
absent estrous cycle MP:0009009	0.0452368	0.279033	6.25016	19.3495	CYP27B1;SIRT1
male infertility MP:0001925	0.0466197	0.279033	1.98188	6.07592	SLC9A3;GATM;STK36;MPZ;LEP;PRDM14;SYCP3;SIRT1;REC8
abnormal heart left ventricle morphology MP:0003921	0.0466776	0.279033	3.88552	11.9071	MRGPRD;PRKAB1;SIRT1
abnormal locomotor coordination MP:0003312	0.0477457	0.279033	6.05453	18.4171	PLCB4;MPZ
abnormal ovarian folliculogenesis MP:0001130	0.0477457	0.279033	6.05453	18.4171	CYP27B1;LEP
abnormal respiratory electron transport chain MP:0010955	0.0477457	0.279033	6.05453	18.4171	LEP;ABCG2
abnormal synaptic transmission MP:0003635	0.0477457	0.279033	6.05453	18.4171	SLC8A3;PLCB4
decreased NK cell number MP:0008045	0.0481648	0.279033	3.8342	11.6296	LEP;NR1D1;TOX
abnormal skeleton development MP:0002113	0.0481648	0.279033	3.8342	11.6296	SLC7A7;LEP;DMP1
abnormal developmental patterning MP:0002084	0.0496751	0.279033	3.78421	11.3612	SMO;SUFU;PKN2
abnormal myocardium layer morphology MP:0005329	0.0496751	0.279033	3.78421	11.3612	SUFU;LDB3;CDK13
abnormal bone marrow morphology MP:0002397	0.0503043	0.279033	5.87077	17.5516	LEP;PRKAB1
increased fat cell size MP:0006094	0.0503043	0.279033	5.87077	17.5516	PLSCR1;LEP
increased insulin secretion MP:0003058	0.0503043	0.279033	5.87077	17.5516	LEP;SIRT1
small kidney MP:0002989	0.0506834	0.279033	2.58035	7.69501	KIF26B;ITGA8;GPC2;ABCA7;CDK13
decreased inflammatory response MP:0001876	0.0512083	0.279033	3.73551	11.1014	IL33;PLA2G10;CCR6
decreased circulating amylase level MP:0008805	0.0529112	0.279033	5.69781	16.7467	SST;PRKAB1
decreased cardiac output MP:0003393	0.0555651	0.279033	5.53473	15.9965	MRGPRD;NR1D1
diarrhea MP:0005036	0.0555651	0.279033	5.53473	15.9965	SLC9A3;GATM
abnormal long bone metaphysis morphology MP:0000133	0.0555651	0.279033	5.53473	15.9965	CYP27B1;DMP1
abnormal retinal photoreceptor morphology MP:0001004	0.0555651	0.279033	5.53473	15.9965	FAM161A;SIRT1
increased immunoglobulin level MP:0002461	0.0555651	0.279033	5.53473	15.9965	HEXB;SIRT1
decreased osteoblast cell number MP:0004989	0.058265	0.279033	5.38072	15.2961	FBLIM1;IL6ST
abnormal oocyte morphology MP:0001125	0.058265	0.279033	5.38072	15.2961	CDC20;SCARB1
abnormal skeletal muscle fiber type ratio MP:0009409	0.058265	0.279033	5.38072	15.2961	LEP;NR1D1
abnormal myelination MP:0000920	0.0592132	0.279033	3.50959	9.92023	MPZ;IL6ST;PRKAB1
increased oxygen consumption MP:0005289	0.0592132	0.279033	3.50959	9.92023	LEP;NR1D1;SIRT1
porphyria MP:0005654	0.0602374	0.279033	19.3063	54.2404	ABCG2
bowed humerus MP:0004373	0.0602374	0.279033	19.3063	54.2404	IL6ST
abnormal basal metabolism MP:0008961	0.0602374	0.279033	19.3063	54.2404	IGFBP3
coronary fistula MP:0010476	0.0602374	0.279033	19.3063	54.2404	SUFU
abnormal cholesterol level MP:0003947	0.0602374	0.279033	19.3063	54.2404	SCARB1
abnormal circulating HDL cholesterol level MP:0000184	0.0602374	0.279033	19.3063	54.2404	SCARB1
abnormal gland physiology MP:0002164	0.0602374	0.279033	19.3063	54.2404	LEP
decreased susceptibility to Picornaviridae infection MP:0020938	0.0602374	0.279033	19.3063	54.2404	PELI3
abnormal internode morphology MP:0010738	0.0602374	0.279033	19.3063	54.2404	MME
abnormal kinocilium morphology MP:0011060	0.0602374	0.279033	19.3063	54.2404	REST
dilated kidney calyx MP:0011305	0.0602374	0.279033	19.3063	54.2404	SCARB2
dilated rete testis MP:0006423	0.0602374	0.279033	19.3063	54.2404	SLC9A3
abnormal liver size MP:0004848	0.0602374	0.279033	19.3063	54.2404	SUFU
echinocytosis MP:0000256	0.0602374	0.279033	19.3063	54.2404	PRKAB1
fused first pharyngeal arch MP:0010335	0.0602374	0.279033	19.3063	54.2404	SMO
fused right lung lobes MP:0010977	0.0602374	0.279033	19.3063	54.2404	ITGA8
hypoplastic trabecular meshwork MP:0004223	0.0602374	0.279033	19.3063	54.2404	PRSS56
abnormal otolithic membrane morphology MP:0002895	0.0602374	0.279033	19.3063	54.2404	SCARB2
abnormal prostaglandin level MP:0009811	0.0602374	0.279033	19.3063	54.2404	PLA2G10
abnormal renal water reabsorption MP:0010108	0.0602374	0.279033	19.3063	54.2404	SLC9A3
abnormal Sertoli cell development MP:0004109	0.0602374	0.279033	19.3063	54.2404	SIRT1
increased interscapular fat pad weight MP:0009294	0.0602374	0.279033	19.3063	54.2404	LEP
abnormal T cell clonal deletion MP:0005002	0.0602374	0.279033	19.3063	54.2404	IL6ST
increased osteoid volume MP:0010926	0.0602374	0.279033	19.3063	54.2404	DMP1
increased primordial germ cell apoptosis MP:0030935	0.0602374	0.279033	19.3063	54.2404	REST
abnormal urine catecholamine level MP:0011478	0.0602374	0.279033	19.3063	54.2404	LEP
increased urine uric acid level MP:0009810	0.0602374	0.279033	19.3063	54.2404	ABCG2
loss of hippocampal neurons MP:0003240	0.0602374	0.279033	19.3063	54.2404	PRKAB1
absent optic chiasm MP:0009771	0.0602374	0.279033	19.3063	54.2404	VAX1
myocardium hypertrophy MP:0010633	0.0602374	0.279033	19.3063	54.2404	PEPD
non-obstructive hydrocephaly MP:0001893	0.0602374	0.279033	19.3063	54.2404	STK36
exencephaly MP:0000914	0.0603034	0.279033	2.44944	6.87892	CECR2;NUP133;SUFU;SIRT1;PHACTR4
abnormal compact bone morphology MP:0003797	0.0610094	0.279033	5.23503	14.6409	COL1A2;DMP1
abnormal vision MP:0002090	0.0610094	0.279033	5.23503	14.6409	PLCB4;FAM161A
hyperactivity MP:0001399	0.0621125	0.279033	1.70237	4.73055	IL33;GATM;GPR153;CBX4;PLA2G10;LSM1;PRDM14;MRGPRD;PDE6B;NR1D1;PEPD;SYN3
abnormal action potential MP:0005402	0.0625703	0.279033	3.42666	9.49686	MPZ;PACSIN2;IL6ST
abnormal lipid level MP:0001547	0.0625703	0.279033	3.42666	9.49686	SCARB1;LEP;PRKAB1
heart right ventricle hypertrophy MP:0000276	0.0637973	0.279033	5.09701	14.0272	ERG;SIRT1
holoprosencephaly MP:0005157	0.0637973	0.279033	5.09701	14.0272	SMO;VAX1
abnormal vitreous body morphology MP:0002699	0.0637973	0.279033	5.09701	14.0272	TEX2;PRKAB1
abnormal midbrain development MP:0003864	0.0666274	0.279033	4.96606	13.4513	REST;SUFU
abnormal optic nerve morphology MP:0001330	0.0666274	0.279033	4.96606	13.4513	VAX1;PRKAB1
impaired branching involved in ureteric bud morphogenesis MP:0004936	0.0666274	0.279033	4.96606	13.4513	KIF26B;ITGA8
narrow eye opening MP:0005287	0.0666274	0.279033	4.96606	13.4513	KNTC1;SIRT1
aneuploidy MP:0004024	0.0694987	0.279033	4.84167	12.91	CDC20;SIRT1
retinal outer nuclear layer degeneration MP:0008518	0.0694987	0.279033	4.84167	12.91	FAM161A;PDE6B
decreased bone mineralization MP:0020137	0.0694987	0.279033	4.84167	12.91	CYP27B1;DMP1
abnormal cerebellum external granule cell layer morphology MP:0000872	0.0694987	0.279033	4.84167	12.91	PLCB4;NR1D1
decreased liver glycogen level MP:0010398	0.0694987	0.279033	4.84167	12.91	IL6ST;ABCG2
enlarged myocardial fiber MP:0004564	0.0694987	0.279033	4.84167	12.91	MYL2;LEP
abnormal response to injury MP:0005164	0.0694987	0.279033	4.84167	12.91	AFAP1L2;EMILIN2
bowed fibula MP:0004372	0.0699199	0.279033	16.0878	42.8001	IL6ST
broad limb buds MP:0004574	0.0699199	0.279033	16.0878	42.8001	SMO
skeletal muscle hypertrophy MP:0009461	0.0699199	0.279033	16.0878	42.8001	TRIM55
decreased renal tubule apoptosis MP:0011372	0.0699199	0.279033	16.0878	42.8001	NOX4
decreased susceptibility to weight loss MP:0010181	0.0699199	0.279033	16.0878	42.8001	NOX4
abnormal interventricular groove morphology MP:0004032	0.0699199	0.279033	16.0878	42.8001	MYL2
delayed brain development MP:0001889	0.0699199	0.279033	16.0878	42.8001	CDK13
abnormal knee joint morphology MP:0030837	0.0699199	0.279033	16.0878	42.8001	COL1A2
abnormal lacrimal gland morphology MP:0001346	0.0699199	0.279033	16.0878	42.8001	SIRT1
abnormal liquid preference MP:0001423	0.0699199	0.279033	16.0878	42.8001	POU2F3
distended cecum MP:0009480	0.0699199	0.279033	16.0878	42.8001	SLC9A3
enlarged cervical lymph nodes MP:0008542	0.0699199	0.279033	16.0878	42.8001	IL6ST
abnormal ovary physiology MP:0003507	0.0699199	0.279033	16.0878	42.8001	IL33
abnormal parental behavior MP:0002068	0.0699199	0.279033	16.0878	42.8001	PTPRA
abnormal Peyer's patch T cell area morphology MP:0002392	0.0699199	0.279033	16.0878	42.8001	CCR6
abnormal photoreceptor connecting cilium morphology MP:0014059	0.0699199	0.279033	16.0878	42.8001	FAM161A
increased activity of parathyroid MP:0003432	0.0699199	0.279033	16.0878	42.8001	IL6ST
increased brown fat cell lipid droplet size MP:0009124	0.0699199	0.279033	16.0878	42.8001	LEP
increased circulating erythropoietin level MP:0011285	0.0699199	0.279033	16.0878	42.8001	PRKAB1
increased circulating ghrelin level MP:0011612	0.0699199	0.279033	16.0878	42.8001	SST
increased circulating phospholipid level MP:0003980	0.0699199	0.279033	16.0878	42.8001	SCARB1
abnormal sclera morphology MP:0002698	0.0699199	0.279033	16.0878	42.8001	PRSS56
increased memory CD4-positive, CD25-positive, alpha-beta regulatory T cell number MP:0013430	0.0699199	0.279033	16.0878	42.8001	PEPD
increased mesenteric fat pad weight MP:0009298	0.0699199	0.279033	16.0878	42.8001	IAH1
abnormal sweet taste sensitivity MP:0004209	0.0699199	0.279033	16.0878	42.8001	POU2F3
increased pancreas weight MP:0009108	0.0699199	0.279033	16.0878	42.8001	LEP
abnormal ureter smooth muscle morphology MP:0011426	0.0699199	0.279033	16.0878	42.8001	SCARB2
joint swelling MP:0002936	0.0699199	0.279033	16.0878	42.8001	IL6ST
absent endocochlear potential MP:0004410	0.0699199	0.279033	16.0878	42.8001	SCARB2
absent popliteal lymph nodes MP:0009634	0.0699199	0.279033	16.0878	42.8001	TOX
absent retinal rod cells MP:0008454	0.0699199	0.279033	16.0878	42.8001	PDE6B
abnormal cell death MP:0000313	0.0724099	0.279033	4.72334	12.4007	CDC20;SIRT1
abnormal cell differentiation MP:0005076	0.0724099	0.279033	4.72334	12.4007	TMTC3;FNDC3B
abnormal circulating protein level MP:0005416	0.0724099	0.279033	4.72334	12.4007	MME;DMP1
decreased circulating leptin level MP:0005668	0.0749934	0.279033	3.16481	8.19798	GATM;LEP;PRKAB1
abnormal myocardial fiber morphology MP:0000278	0.0749934	0.279033	3.16481	8.19798	LEP;MRGPRD;PEPD
decreased CD4-positive, alpha beta T cell number MP:0008075	0.0751775	0.279033	2.59327	6.71112	LEP;PLA2G10;CCR6;TOX
single kidney MP:0003604	0.07536	0.279033	4.61064	11.9207	KIF26B;ITGA8
abnormal stomach morphology MP:0000470	0.07536	0.279033	4.61064	11.9207	SUFU;IL6ST
abnormal astrocyte morphology MP:0002182	0.0783478	0.279033	4.50319	11.4678	IL6ST;PRKAB1
decreased bone volume MP:0010876	0.0783478	0.279033	4.50319	11.4678	COL1A2;FBLIM1
decreased circulating testosterone level MP:0002780	0.0783478	0.279033	4.50319	11.4678	LEP;PEPD
decreased IgA level MP:0001807	0.0783478	0.279033	4.50319	11.4678	CCR6;IL6ST
abnormal immunoglobulin level MP:0002490	0.0783478	0.279033	4.50319	11.4678	NFAT5;IL6ST
irregular heartbeat MP:0001636	0.0783478	0.279033	4.50319	11.4678	AKAP10;CDK13
microgliosis MP:0008918	0.0783478	0.279033	4.50319	11.4678	SCARB2;FAM161A
arrest of male meiosis MP:0008261	0.078729	0.279033	3.09716	7.87219	SYCP3;SIRT1;REC8
short femur MP:0003109	0.078729	0.279033	3.09716	7.87219	LEP;DMP1;IL6ST
small ovary MP:0001127	0.078729	0.279033	3.09716	7.87219	CYP27B1;SIRT1;REC8
increased erythrocyte cell number MP:0003131	0.078729	0.279033	3.09716	7.87219	SLC8A3;PLA2G10;ERG
pale yolk sac MP:0001722	0.078729	0.279033	3.09716	7.87219	GNA13;MTHFD2;SUFU
ataxia MP:0001393	0.0788756	0.279033	2.2547	5.72667	PLCB4;STK36;HEXB;MPZ;PRKAB1
abnormal embryo development MP:0001672	0.0794184	0.279033	2.54203	6.43903	SMO;NUP133;MTHFD2;PHACTR4
peripheral nervous system degeneration MP:0000958	0.079503	0.279033	13.7889	34.9128	NDRG1
aortic dissection MP:0004044	0.079503	0.279033	13.7889	34.9128	PLOD1
abnormal adrenal gland physiology MP:0002909	0.079503	0.279033	13.7889	34.9128	SCARB1
pituitary gland hypoplasia MP:0002659	0.079503	0.279033	13.7889	34.9128	GHRH
calcified muscle MP:0003199	0.079503	0.279033	13.7889	34.9128	AHSG
cecum inflammation MP:0009481	0.079503	0.279033	13.7889	34.9128	IL6ST
renal tubular acidosis MP:0000525	0.079503	0.279033	13.7889	34.9128	SLC9A3
decreased cerebellar granule cell number MP:0008924	0.079503	0.279033	13.7889	34.9128	PRKAB1
abnormal dentin development MP:0030542	0.079503	0.279033	13.7889	34.9128	DMP1
abnormal dentin mineralization MP:0030451	0.079503	0.279033	13.7889	34.9128	DMP1
decreased lung elastance MP:0011045	0.079503	0.279033	13.7889	34.9128	PRKAB1
decreased paraxial mesoderm size MP:0012183	0.079503	0.279033	13.7889	34.9128	NUP133
abnormal gastric gland morphology MP:0003892	0.079503	0.279033	13.7889	34.9128	SST
decreased plasma cell number MP:0008098	0.079503	0.279033	13.7889	34.9128	TNFRSF17
abnormal gut-associated lymphoid tissue morphology MP:0002378	0.079503	0.279033	13.7889	34.9128	CCR6
abnormal inhibitory postsynaptic potential MP:0002911	0.079503	0.279033	13.7889	34.9128	SST
delayed heart looping MP:0009328	0.079503	0.279033	13.7889	34.9128	PKN2
abnormal lens capsule morphology MP:0003236	0.079503	0.279033	13.7889	34.9128	NHS
enlarged inguinal lymph nodes MP:0009623	0.079503	0.279033	13.7889	34.9128	IL6ST
fragmentation of sleep/wake states MP:0009436	0.079503	0.279033	13.7889	34.9128	LEP
growth retardation of molars MP:0000128	0.079503	0.279033	13.7889	34.9128	DMP1
abnormal neutrophil differentiation MP:0002415	0.079503	0.279033	13.7889	34.9128	PLSCR1
abnormal osteocyte morphology MP:0008753	0.079503	0.279033	13.7889	34.9128	DMP1
increased atrioventricular cushion size MP:0003808	0.079503	0.279033	13.7889	34.9128	PEPD
abnormal primordial germ cell morphology MP:0008391	0.079503	0.279033	13.7889	34.9128	PRDM14
abnormal Purkinje cell innervation MP:0003894	0.079503	0.279033	13.7889	34.9128	PLCB4
increased circulating gastrin level MP:0004731	0.079503	0.279033	13.7889	34.9128	SST
abnormal strial marginal cell morphology MP:0004366	0.079503	0.279033	13.7889	34.9128	SCARB2
increased memory-marker NK cell number MP:0013427	0.079503	0.279033	13.7889	34.9128	PEPD
increased mitotic index MP:0004760	0.079503	0.279033	13.7889	34.9128	SIRT1
increased right ventricle systolic pressure MP:0010758	0.079503	0.279033	13.7889	34.9128	ERG
abnormal upper incisor morphology MP:0030137	0.079503	0.279033	13.7889	34.9128	VAX1
increased white fat cell number MP:0009130	0.079503	0.279033	13.7889	34.9128	LEP
kidney papillary atrophy MP:0011304	0.079503	0.279033	13.7889	34.9128	NFAT5
optic nerve atrophy MP:0001059	0.079503	0.279033	13.7889	34.9128	PRSS56
increased anxiety-related response MP:0001363	0.080054	0.279033	2.24419	5.66671	CYP27B1;GATM;RWDD3;MPZ;PEPD
abnormal retina morphology MP:0001325	0.0800991	0.279033	2.06092	5.20276	SLC44A3;PKN2;PDE6B;OSTF1;PEPD;PHACTR4
decreased circulating creatinine level MP:0005554	0.0806269	0.279033	3.0644	7.71593	RAB4A;SRPRB;BBOX1
decreased circulating serum albumin level MP:0005419	0.080858	0.279033	2.5254	6.35152	GATM;NME6;PKN2;SLC7A2
decreased osteoclast cell number MP:0004985	0.0813722	0.279033	4.40062	11.0399	CYP27B1;DMP1
abnormal hindbrain morphology MP:0000841	0.0813722	0.279033	4.40062	11.0399	CECR2;BBOX1
abnormal midbrain morphology MP:0000897	0.0813722	0.279033	4.40062	11.0399	CECR2;BBOX1
abnormal photoreceptor outer segment morphology MP:0003729	0.0813722	0.279033	4.40062	11.0399	FAM161A;PDE6B
deafness MP:0001967	0.0825445	0.279033	3.03233	7.56389	SCARB2;REST;CIB2
decreased blood urea nitrogen level MP:0005566	0.0825445	0.279033	3.03233	7.56389	COL1A2;GSTCD;ABCG2
abnormal embryo turning MP:0001700	0.0825445	0.279033	3.03233	7.56389	SMO;HYLS1;PKN2
abnormal heart development MP:0000267	0.0837761	0.279033	2.49276	6.18108	MYL2;ERG;IL6ST;SIRT1
cochlear hair cell degeneration MP:0004362	0.0844323	0.279033	4.30261	10.6352	REST;CIB2
abnormal double-strand DNA break repair MP:0010948	0.0844323	0.279033	4.30261	10.6352	IL33;REC8
decreased eosinophil cell number MP:0005012	0.0844818	0.279033	3.00091	7.41592	IL33;PLA2G10;TRIM55
abnormal long bone hypertrophic chondrocyte zone MP:0000165	0.087527	0.279033	4.20887	10.252	LEP;DMP1
increased anti-nuclear antigen antibody level MP:0004794	0.087527	0.279033	4.20887	10.252	IL6ST;SIRT1
abnormal tibia morphology MP:0000558	0.087527	0.279033	4.20887	10.252	CYP27B1;COL1A2
abnormal acute inflammation MP:0002498	0.0889879	0.279033	12.0646	29.1874	LEP
abnormal adipose tissue amount MP:0005452	0.0889879	0.279033	12.0646	29.1874	LEP
abnormal alveolar process morphology MP:0004189	0.0889879	0.279033	12.0646	29.1874	DMP1
abnormal amino acid metabolism MP:0013242	0.0889879	0.279033	12.0646	29.1874	KMO
rhinitis MP:0001867	0.0889879	0.279033	12.0646	29.1874	STK36
decreased collagen level MP:0020254	0.0889879	0.279033	12.0646	29.1874	PEPD
decreased compensatory feeding amount MP:0011957	0.0889879	0.279033	12.0646	29.1874	RXFP4
abnormal cranial flexure morphology MP:0004203	0.0889879	0.279033	12.0646	29.1874	REST
tau protein deposits MP:0004250	0.0889879	0.279033	12.0646	29.1874	IL33
decreased embryonic neuroepithelial cell proliferation MP:0012706	0.0889879	0.279033	12.0646	29.1874	LEP
decreased molar number MP:0006400	0.0889879	0.279033	12.0646	29.1874	DMP1
decreased myelin sheath thickness MP:0011731	0.0889879	0.279033	12.0646	29.1874	MPZ
abnormal hair cell mechanoelectric transduction MP:0004431	0.0889879	0.279033	12.0646	29.1874	CIB2
decreased susceptibility to hepatic steatosis MP:0002310	0.0889879	0.279033	12.0646	29.1874	LEP
abnormal immune cell physiology MP:0001819	0.0889879	0.279033	12.0646	29.1874	IL33
decreased visual acuity MP:0006149	0.0889879	0.279033	12.0646	29.1874	PDE6B
abnormal lateral ganglionic eminence morphology MP:0004277	0.0889879	0.279033	12.0646	29.1874	VAX1
abnormal optic choroid morphology MP:0005098	0.0889879	0.279033	12.0646	29.1874	PRSS56
impaired behavioral response to alcohol MP:0009755	0.0889879	0.279033	12.0646	29.1874	SLC29A1
abnormal oxygen consumption MP:0005288	0.0889879	0.279033	12.0646	29.1874	LEP
increased adrenocorticotropin level MP:0005129	0.0889879	0.279033	12.0646	29.1874	LEP
abnormal platelet aggregation MP:0009548	0.0889879	0.279033	12.0646	29.1874	ITGA2
increased epididymis weight MP:0004928	0.0889879	0.279033	12.0646	29.1874	HEXB
increased forebrain apoptosis MP:0012504	0.0889879	0.279033	12.0646	29.1874	HEXB
increased heart right ventricle size MP:0010563	0.0889879	0.279033	12.0646	29.1874	LDB3
abnormal stria vascularis vasculature morphology MP:0004368	0.0889879	0.279033	12.0646	29.1874	SCARB2
increased pancreatic islet number MP:0009167	0.0889879	0.279033	12.0646	29.1874	LEP
abnormal thymus physiology MP:0003763	0.0889879	0.279033	12.0646	29.1874	CBX4
increased susceptibility to atherosclerosis MP:0005339	0.0889879	0.279033	12.0646	29.1874	SCARB1
abnormal ureteric bud invasion MP:0010983	0.0889879	0.279033	12.0646	29.1874	ITGA8
increased susceptibility to parasitic infection induced morbidity/mortality MP:0010750	0.0889879	0.279033	12.0646	29.1874	GBP2
abnormal vagina orifice morphology MP:0001142	0.0889879	0.279033	12.0646	29.1874	LEP
absent cochlear microphonics MP:0004413	0.0889879	0.279033	12.0646	29.1874	CIB2
absent eyelids MP:0001341	0.0889879	0.279033	12.0646	29.1874	CECR2
absent germ cells MP:0004806	0.0889879	0.279033	12.0646	29.1874	PRDM14
mesangiolysis MP:0011430	0.0889879	0.279033	12.0646	29.1874	LEP
ocular hypertension MP:0005258	0.0889879	0.279033	12.0646	29.1874	PRSS56
infertility MP:0001924	0.0904089	0.282839	2.91044	6.995	MPZ;LEP;REC8
decreased circulating chloride level MP:0003020	0.0906551	0.28296	4.11911	9.88871	VAX1;PRKAB1
reduced female fertility MP:0001923	0.0910809	0.28364	2.15383	5.1606	CDC20;SLC7A7;NR1D1;SYCP3;SIRT1
abnormal kidney physiology MP:0002136	0.0938158	0.286718	4.03309	9.54399	NOX4;DMP1
abnormal left-right axis patterning MP:0001706	0.0938158	0.286718	4.03309	9.54399	SMO;SUFU
postnatal growth retardation MP:0001732	0.094854	0.286718	1.65201	3.89117	CYP27B1;NFAT5;SLC7A7;PAX7;STK36;GHRH;TMTC3;LDB3;SIRT1;REC8
abnormal neural tube closure MP:0003720	0.0965047	0.286718	2.82524	6.60588	CECR2;SUFU;BBOX1
decreased platelet aggregation MP:0009549	0.097008	0.286718	3.95058	9.21655	ITGA2;EMILIN2
abnormal heart looping MP:0000269	0.097008	0.286718	3.95058	9.21655	SMO;HYLS1
albuminuria MP:0002871	0.097008	0.286718	3.95058	9.21655	SCARB2;LEP
pointed snout MP:0000448	0.0983755	0.286718	10.7236	24.8676	PAX7
abnormal aorta smooth muscle morphology MP:0009865	0.0983755	0.286718	10.7236	24.8676	PLOD1
premature neuronal precursor differentiation MP:0003424	0.0983755	0.286718	10.7236	24.8676	METTL14
prolonged estrus MP:0009017	0.0983755	0.286718	10.7236	24.8676	LEP
abnormal baroreceptor physiology MP:0004184	0.0983755	0.286718	10.7236	24.8676	AKAP10
reduced enamel thickness MP:0002577	0.0983755	0.286718	10.7236	24.8676	DMP1
decreased erythrocyte osmotic fragility MP:0031084	0.0983755	0.286718	10.7236	24.8676	PRKAB1
decreased macrophage cytokine production MP:0011079	0.0983755	0.286718	10.7236	24.8676	CCR6
abnormal glucose tolerance MP:0005291	0.0983755	0.286718	10.7236	24.8676	SIRT1
abnormal gonadal fat pad morphology MP:0005335	0.0983755	0.286718	10.7236	24.8676	LEP
abnormal left subclavian artery morphology MP:0010488	0.0983755	0.286718	10.7236	24.8676	ERMP1
abnormal optic nerve innervation MP:0001332	0.0983755	0.286718	10.7236	24.8676	VAX1
abnormal periodontal ligament morphology MP:0003668	0.0983755	0.286718	10.7236	24.8676	DMP1
increased circulating ferritin level MP:0011890	0.0983755	0.286718	10.7236	24.8676	PRKAB1
abnormal vestibular hair cell stereociliary bundle morphology MP:0004515	0.0983755	0.286718	10.7236	24.8676	ITGA8
absent axillary lymph nodes MP:0009630	0.0983755	0.286718	10.7236	24.8676	TOX
absent inguinal lymph nodes MP:0009622	0.0983755	0.286718	10.7236	24.8676	TOX
absent mesenteric lymph nodes MP:0008465	0.0983755	0.286718	10.7236	24.8676	TOX
absent pharyngeal arches MP:0003874	0.0983755	0.286718	10.7236	24.8676	PKN2
ocular hypotelorism MP:0006197	0.0983755	0.286718	10.7236	24.8676	SIRT1
acanthocytosis MP:0010177	0.0983755	0.286718	10.7236	24.8676	PRKAB1
alcohol preference MP:0001987	0.0983755	0.286718	10.7236	24.8676	SLC29A1
alveolar process atrophy MP:0030466	0.0983755	0.286718	10.7236	24.8676	DMP1
polyphagia MP:0001433	0.100231	0.287821	3.87137	8.90524	LEP;SIRT1
decreased hematopoietic stem cell number MP:0004810	0.100231	0.287821	3.87137	8.90524	ERG;IL6ST
decreased interleukin-4 secretion MP:0008700	0.100231	0.287821	3.87137	8.90524	CCR6;IL6ST
embryonic lethality, incomplete penetrance MP:0011102	0.100231	0.287821	3.87137	8.90524	METTL14;IL6ST
abnormal pelvic girdle bone morphology MP:0004509	0.100231	0.287821	3.87137	8.90524	CYP27B1;SIRT1
abnormal urinary bladder morphology MP:0000538	0.100231	0.287821	3.87137	8.90524	CACNB2;RND2
absent kidney MP:0000520	0.100231	0.287821	3.87137	8.90524	KIF26B;ITGA8
abnormal forebrain morphology MP:0000783	0.100659	0.288444	2.77115	6.36259	CECR2;REST;BBOX1
decreased susceptibility to diet-induced obesity MP:0005659	0.102763	0.28909	2.74486	6.24546	GATM;AHSG;PRKAB1
prolonged PR interval MP:0003896	0.103483	0.28909	3.79527	8.60899	SMO;DMP1
abnormal vascular wound healing MP:0004883	0.103483	0.28909	3.79527	8.60899	SCARB1;LEP
abnormal spleen morphology MP:0000689	0.103995	0.28909	1.80681	4.08956	AFAP1L2;ZBTB48;CCR6;ERG;TOX;RND2;PRKAB1
abnormal coat appearance MP:0001510	0.104885	0.28909	2.71907	6.13122	LEP;ERG;SLC8B1
decreased embryo size MP:0001698	0.106063	0.28909	1.66053	3.72578	GCSH;CDC20;SLC7A7;SMO;MTHFD2;ERG;CDK13;IL6ST;SIRT1
atrioventricular septal defect MP:0010412	0.106764	0.28909	3.7221	8.32683	EVL;PEPD
small lung MP:0003641	0.106764	0.28909	3.7221	8.32683	SUFU;CDK13
decreased circulating iron level MP:0004151	0.106764	0.28909	3.7221	8.32683	PEPD;PRKAB1
decreased skeletal muscle mass MP:0004819	0.106764	0.28909	3.7221	8.32683	PAX7;LEP
abnormal homeostasis MP:0001764	0.106764	0.28909	3.7221	8.32683	KMO;ABCG2
aorta dilation MP:0010574	0.107667	0.28909	9.65073	21.5087	LSM1
corneal deposits MP:0005544	0.107667	0.28909	9.65073	21.5087	COG7
ruptured lens capsule MP:0008841	0.107667	0.28909	9.65073	21.5087	NHS
schistocytosis MP:0000314	0.107667	0.28909	9.65073	21.5087	PRKAB1
abnormal developmental vascular remodeling MP:0009577	0.107667	0.28909	9.65073	21.5087	ERG
abnormal food preference MP:0001432	0.107667	0.28909	9.65073	21.5087	RXFP4
abnormal frequency of paradoxical sleep MP:0003194	0.107667	0.28909	9.65073	21.5087	LEP
abnormal habituation to a new environment MP:0011620	0.107667	0.28909	9.65073	21.5087	IL33
abnormal head development MP:0012176	0.107667	0.28909	9.65073	21.5087	PKN2
decreased susceptibility to induced hypothermia MP:0020523	0.107667	0.28909	9.65073	21.5087	NR1D1
abnormal inguinal fat pad morphology MP:0005336	0.107667	0.28909	9.65073	21.5087	SIRT1
enlarged gallbladder MP:0009342	0.107667	0.28909	9.65073	21.5087	PLCB4
fatigue MP:0002899	0.107667	0.28909	9.65073	21.5087	SLC8A3
impaired social transmission of food preference MP:0002969	0.107667	0.28909	9.65073	21.5087	SYN3
impaired sperm capacitation MP:0003666	0.107667	0.28909	9.65073	21.5087	RNASE9
increased circulating interleukin-4 level MP:0008602	0.107667	0.28909	9.65073	21.5087	HEXB
increased effector memory T-helper cell number MP:0013772	0.107667	0.28909	9.65073	21.5087	PEPD
abnormal superovulation MP:0009648	0.107667	0.28909	9.65073	21.5087	IL33
abnormal testes secretion MP:0002782	0.107667	0.28909	9.65073	21.5087	SIRT1
abnormal thrombopoiesis MP:0000228	0.107667	0.28909	9.65073	21.5087	IL6ST
abnormal ureter development MP:0003672	0.107667	0.28909	9.65073	21.5087	ITGA8
cochlear inner hair cell degeneration MP:0004398	0.110073	0.293017	3.65168	8.05785	SCARB2;REST
decreased bone trabecula number MP:0010869	0.110073	0.293017	3.65168	8.05785	COL1A2;FBLIM1
increased exploration in new environment MP:0001415	0.112274	0.293017	2.23284	4.88282	GPR153;KMO;PRKAB1;MPZL2
abnormal spermatocyte morphology MP:0006379	0.113408	0.293017	3.58388	7.80124	SYCP3;SIRT1
increased susceptibility to endotoxin shock MP:0008735	0.113408	0.293017	3.58388	7.80124	LEP;IL6ST
abnormal long bone morphology MP:0003723	0.11677	0.293017	3.51854	7.55624	COL1A2;IL6ST
bowed ulna MP:0004361	0.116863	0.293017	8.77295	18.8334	IL6ST
pulmonary hypertension MP:0003548	0.116863	0.293017	8.77295	18.8334	ERG
cerebellum atrophy MP:0014185	0.116863	0.293017	8.77295	18.8334	PRKAB1
common ventricle MP:0010432	0.116863	0.293017	8.77295	18.8334	MYL2
decreased adiponectin level MP:0004893	0.116863	0.293017	8.77295	18.8334	IGFBP3
skeletal muscle fibrosis MP:0009419	0.116863	0.293017	8.77295	18.8334	PAX7
abnormal colon goblet cell morphology MP:0013795	0.116863	0.293017	8.77295	18.8334	LEP
stria vascularis degeneration MP:0004363	0.116863	0.293017	8.77295	18.8334	SCARB2
abnormal direction of embryo turning MP:0004190	0.116863	0.293017	8.77295	18.8334	SMO
total cataract MP:0010263	0.116863	0.293017	8.77295	18.8334	NHS
abnormal embryonic growth/weight/body size MP:0002088	0.116863	0.293017	8.77295	18.8334	IL6ST
urinary bladder obstruction MP:0009552	0.116863	0.293017	8.77295	18.8334	FNDC3B
decreased intestinal cholesterol absorption MP:0002647	0.116863	0.293017	8.77295	18.8334	CYP27A1
decreased somatotroph cell number MP:0008329	0.116863	0.293017	8.77295	18.8334	LEP
decreased susceptibility to Coronaviridae infection MP:0020950	0.116863	0.293017	8.77295	18.8334	TRIM55
disorganized pancreatic islets MP:0009254	0.116863	0.293017	8.77295	18.8334	LEP
disorganized retinal inner nuclear layer MP:0008512	0.116863	0.293017	8.77295	18.8334	SIRT1
dysmyelination MP:0013438	0.116863	0.293017	8.77295	18.8334	MPZ
dystrophic cardiac calcinosis MP:0002837	0.116863	0.293017	8.77295	18.8334	MYL2
encephalomeningocele MP:0012260	0.116863	0.293017	8.77295	18.8334	CECR2
abnormal mesenchyme morphology MP:0006301	0.116863	0.293017	8.77295	18.8334	PKN2
hypolactation MP:0013716	0.116863	0.293017	8.77295	18.8334	SIRT1
abnormal oxidative phosphorylation MP:0010959	0.116863	0.293017	8.77295	18.8334	ABCG2
abnormal Peyer's patch follicle morphology MP:0002389	0.116863	0.293017	8.77295	18.8334	CCR6
increased cardiac output MP:0003394	0.116863	0.293017	8.77295	18.8334	LEP
increased core body temperature MP:0011016	0.116863	0.293017	8.77295	18.8334	NR1D1
increased defecation amount MP:0003867	0.116863	0.293017	8.77295	18.8334	LEP
increased urine phosphate level MP:0002901	0.116863	0.293017	8.77295	18.8334	CYP27B1
lethality during fetal growth through weaning, complete penetrance MP:0011111	0.116863	0.293017	8.77295	18.8334	IL6ST
midface hypoplasia MP:0012085	0.116863	0.293017	8.77295	18.8334	CDK13
decreased kidney weight MP:0003918	0.120156	0.299743	3.45553	7.32214	CYP27A1;PRKAB1
incomplete embryo turning MP:0001701	0.120156	0.299743	3.45553	7.32214	SMO;SUFU
abnormal nervous system physiology MP:0003633	0.120205	0.299743	2.55121	5.40487	PLCB4;MPZ;HEXB
hemorrhage MP:0001914	0.125532	0.301961	1.93683	4.0193	GNA13;COL1A2;SMO;SUFU;PLOD1
abnormal aorta wall morphology MP:0009866	0.125965	0.301961	8.04146	16.6599	PLOD1
shortened PQ interval MP:0011954	0.125965	0.301961	8.04146	16.6599	GPR150
abnormal corticosterone level MP:0003963	0.125965	0.301961	8.04146	16.6599	LEP
decreased diameter of femur MP:0008152	0.125965	0.301961	8.04146	16.6599	IL6ST
decreased megakaryocyte cell number MP:0008255	0.125965	0.301961	8.04146	16.6599	IL6ST
decreased transitional stage T1 B cell number MP:0009923	0.125965	0.301961	8.04146	16.6599	PEPD
abnormal kidney pelvis morphology MP:0004194	0.125965	0.301961	8.04146	16.6599	NFAT5
embryonic lethality between implantation and placentation, incomplete penetrance MP:0011105	0.125965	0.301961	8.04146	16.6599	GCSH
enlarged seminal vesicle MP:0002997	0.125965	0.301961	8.04146	16.6599	RND2
abnormal palate development MP:0009653	0.125965	0.301961	8.04146	16.6599	CDK13
abnormal positive T cell selection MP:0004919	0.125965	0.301961	8.04146	16.6599	TOX
increased circulating ammonia level MP:0005309	0.125965	0.301961	8.04146	16.6599	SLC7A7
increased circulating VLDL triglyceride level MP:0003975	0.125965	0.301961	8.04146	16.6599	CYP27A1
increased enterocyte apoptosis MP:0008885	0.125965	0.301961	8.04146	16.6599	GATM
increased growth rate MP:0002865	0.125965	0.301961	8.04146	16.6599	LEP
increased inguinal fat pad weight MP:0009292	0.125965	0.301961	8.04146	16.6599	LEP
abnormal tracheal ciliated epithelium morphology MP:0002285	0.125965	0.301961	8.04146	16.6599	AFAP1L2
increased stomach pH MP:0008006	0.125965	0.301961	8.04146	16.6599	IL6ST
increased synaptic depression MP:0002916	0.125965	0.301961	8.04146	16.6599	SYN3
optic nerve hypoplasia MP:0006221	0.125965	0.301961	8.04146	16.6599	PRKAB1
aminoaciduria MP:0003311	0.125965	0.301961	8.04146	16.6599	SLC7A7
abnormal eye development MP:0001286	0.127001	0.303378	3.33604	6.88412	VAX1;SIRT1
abnormal motor learning MP:0002804	0.127001	0.303378	3.33604	6.88412	SST;KNTC1
no abnormal phenotype detected MP:0002169	0.129668	0.307865	1.3306	2.71813	SPRR3;FBLIM1;SNAI3;ITGA2;HTRA4;TFEB;HUNK;MRGPRD;PRKAB1;SIRT1;COL1A2;PAX7;SST;SUFU;GPC2;TNFRSF17;EVL;CCR6;ERG;IL6ST;CBLN3;ABCG2
abnormal startle reflex MP:0001486	0.130457	0.307865	3.27933	6.67904	CIB2;TOX
increased osteoclast cell number MP:0004984	0.130457	0.307865	3.27933	6.67904	FBLIM1;IL6ST
abnormal trabecular bone morphology MP:0000130	0.131623	0.307865	2.44339	4.95475	FBLIM1;OSTF1;IL6ST
neonatal lethality, incomplete penetrance MP:0011088	0.133058	0.307865	1.89852	3.82925	SCARB1;SLC7A7;LDB3;VAX1;SIRT1
decreased susceptibility to endotoxin shock MP:0008734	0.133935	0.307865	3.22451	6.48255	IL33;NOX4
absent vitelline blood vessels MP:0001719	0.133935	0.307865	3.22451	6.48255	GNA13;PKN2
abnormal rib morphology MP:0000150	0.133951	0.307865	2.42291	4.87073	CYP27B1;PRDM14;SLC29A1
abnormal atrioventricular valve morphology MP:0002745	0.134973	0.307865	7.42251	14.8649	SIRT1
pup cannibalization MP:0001385	0.134973	0.307865	7.42251	14.8649	SLC7A7
abnormal dentin morphology MP:0002818	0.134973	0.307865	7.42251	14.8649	DMP1
abnormal eye size MP:0002697	0.134973	0.307865	7.42251	14.8649	PRSS56
abnormal fluid regulation MP:0001784	0.134973	0.307865	7.42251	14.8649	NFAT5
abnormal insulin secretion MP:0003564	0.134973	0.307865	7.42251	14.8649	LEP
excessive folding of visceral yolk sac MP:0011205	0.134973	0.307865	7.42251	14.8649	GNA13
hyperalgesia MP:0005407	0.134973	0.307865	7.42251	14.8649	LEP
impaired eosinophil recruitment MP:0008723	0.134973	0.307865	7.42251	14.8649	CCR6
increased alcohol consumption MP:0003545	0.134973	0.307865	7.42251	14.8649	SLC29A1
increased circulating growth hormone level MP:0005123	0.134973	0.307865	7.42251	14.8649	SST
abnormal seizure response to electrical stimulation MP:0001650	0.134973	0.307865	7.42251	14.8649	HEXB
abnormal sympathetic nervous system physiology MP:0004183	0.134973	0.307865	7.42251	14.8649	LEP
abnormal thymus development MP:0000704	0.134973	0.307865	7.42251	14.8649	CBX4
increased urine magnesium level MP:0011435	0.134973	0.307865	7.42251	14.8649	SLC8B1
abnormal vitamin D level MP:0011228	0.134973	0.307865	7.42251	14.8649	CYP27A1
interstitial pneumonia MP:0001862	0.134973	0.307865	7.42251	14.8649	SIRT1
absent otoliths MP:0002978	0.134973	0.307865	7.42251	14.8649	SCARB2
amyloidosis MP:0000604	0.134973	0.307865	7.42251	14.8649	MME
decreased circulating alanine transaminase level MP:0002942	0.136293	0.310357	2.40276	4.78858	RAB32;AMDHD1;GSTCD
abnormal osteoclast physiology MP:0001541	0.137434	0.311913	3.17149	6.29417	FBLIM1;IL6ST
intracranial hemorrhage MP:0001915	0.137434	0.311913	3.17149	6.29417	SUFU;ERG
abnormal facial morphology MP:0003743	0.140953	0.315538	3.12018	6.11345	MTHFD2;CDK13
abnormal food intake MP:0005449	0.140953	0.315538	3.12018	6.11345	LEP;RXFP4
decreased circulating triglyceride level MP:0002644	0.142351	0.315538	1.85447	3.61521	GATM;RAB4A;AHSG;IGFBP3;GPC2
abnormal vitelline vasculature morphology MP:0003229	0.143404	0.315538	2.34427	4.55279	GNA13;SMO;PKN2
abnormal blood flow velocity MP:0000233	0.143889	0.315538	6.89199	13.3616	CDK13
abnormal circadian temperature homeostasis MP:0011020	0.143889	0.315538	6.89199	13.3616	NR1D1
small embryonic telencephalon MP:0000936	0.143889	0.315538	6.89199	13.3616	REST
decreased embryonic neuroepithelium thickness MP:0012703	0.143889	0.315538	6.89199	13.3616	LEP
vacuolated lens MP:0011697	0.143889	0.315538	6.89199	13.3616	NHS
decreased white fat cell number MP:0009131	0.143889	0.315538	6.89199	13.3616	LEP
disorganized retinal outer nuclear layer MP:0008516	0.143889	0.315538	6.89199	13.3616	SIRT1
abnormal male reproductive system physiology MP:0003698	0.143889	0.315538	6.89199	13.3616	PLA2G10
enlarged pancreatic islets MP:0009171	0.143889	0.315538	6.89199	13.3616	LEP
enlarged testis MP:0001148	0.143889	0.315538	6.89199	13.3616	PRKAB1
abnormal Peyer's patch germinal center morphology MP:0002391	0.143889	0.315538	6.89199	13.3616	CCR6
abnormal protein level MP:0008469	0.143889	0.315538	6.89199	13.3616	LEP
abnormal rostral migratory stream morphology MP:0004279	0.143889	0.315538	6.89199	13.3616	VAX1
increased erythroblast number MP:0011178	0.143889	0.315538	6.89199	13.3616	PRKAB1
increased hepatoma incidence MP:0010264	0.143889	0.315538	6.89199	13.3616	CDC20
increased pancreatic beta cell number MP:0003645	0.143889	0.315538	6.89199	13.3616	LEP
megacolon MP:0002731	0.143889	0.315538	6.89199	13.3616	SLC9A3
decreased susceptibility to experimental autoimmune encephalomyelitis MP:0004800	0.144491	0.315843	3.07049	5.93999	GHRH;CCR6
increased interleukin-6 secretion MP:0008705	0.144491	0.315843	3.07049	5.93999	LEP;IL6ST
pericardial effusion MP:0005312	0.151622	0.326491	2.97572	5.61328	ERG;CDK13
abnormal bone marrow cell morphology/development MP:0002398	0.151622	0.326491	2.97572	5.61328	IL6ST;ABCG2
retinal ganglion cell degeneration MP:0008067	0.152714	0.326491	6.4322	12.0873	PRSS56
skeletal muscle fiber necrosis MP:0009414	0.152714	0.326491	6.4322	12.0873	SLC8A3
abnormal chromosomal synapsis MP:0009451	0.152714	0.326491	6.4322	12.0873	REC8
decreased endocochlear potential MP:0004411	0.152714	0.326491	6.4322	12.0873	SCARB2
abnormal digit development MP:0006280	0.152714	0.326491	6.4322	12.0873	SIRT1
decreased oligodendrocyte number MP:0009808	0.152714	0.326491	6.4322	12.0873	PRKAB1
increased anti-single stranded DNA antibody level MP:0004771	0.152714	0.326491	6.4322	12.0873	IL6ST
increased blood uric acid level MP:0008821	0.152714	0.326491	6.4322	12.0873	ABCG2
abnormal renal reabsorption MP:0010107	0.152714	0.326491	6.4322	12.0873	SLC9A3
abnormal sinoatrial node conduction MP:0006142	0.152714	0.326491	6.4322	12.0873	AKAP10
abnormal tendon morphology MP:0005503	0.152714	0.326491	6.4322	12.0873	COL1A2
iris synechia MP:0004222	0.152714	0.326491	6.4322	12.0873	TEX2
decreased compact bone thickness MP:0000135	0.155214	0.32917	2.93048	5.45934	COL1A2;IL6ST
abnormal cardiovascular system physiology MP:0001544	0.15552	0.32917	2.25284	4.19249	CACNB2;NFAT5;LEP
abnormal uterus morphology MP:0001120	0.15552	0.32917	2.25284	4.19249	PLCB4;ZBTB48;UFSP2
decreased circulating aspartate transaminase level MP:0005632	0.158822	0.32917	2.8866	5.31126	RAB32;GSTCD
decreased circulating fructosamine level MP:0010088	0.158822	0.32917	2.8866	5.31126	HEXB;SLC7A2
increased macrophage cell number MP:0005425	0.158822	0.32917	2.8866	5.31126	MPZ;LEP
lung inflammation MP:0001861	0.160454	0.32917	2.21822	4.05878	IL33;LEP;SIRT1
bowed radius MP:0004374	0.161448	0.32917	6.02988	10.9959	IL6ST
bowed tibia MP:0004358	0.161448	0.32917	6.02988	10.9959	IL6ST
CNS inflammation MP:0006082	0.161448	0.32917	6.02988	10.9959	HEXB
craniorachischisis MP:0008784	0.161448	0.32917	6.02988	10.9959	PKN2
decreased activity of thyroid gland MP:0003503	0.161448	0.32917	6.02988	10.9959	LEP
abnormal endoplasmic reticulum morphology MP:0009378	0.161448	0.32917	6.02988	10.9959	ABCG2
decreased interleukin-5 secretion MP:0008703	0.161448	0.32917	6.02988	10.9959	CCR6
abnormal heart septum morphology MP:0006113	0.161448	0.32917	6.02988	10.9959	PEPD
dilated respiratory conducting tubes MP:0010856	0.161448	0.32917	6.02988	10.9959	ITGA8
double outlet right ventricle with atrioventricular septal defect MP:0011667	0.161448	0.32917	6.02988	10.9959	EVL
abnormal macrophage chemotaxis MP:0010760	0.161448	0.32917	6.02988	10.9959	MPZ
enlarged mesenteric lymph nodes MP:0008466	0.161448	0.32917	6.02988	10.9959	IL6ST
abnormal nasal capsule morphology MP:0004726	0.161448	0.32917	6.02988	10.9959	PAX7
hippocampal neuron degeneration MP:0000811	0.161448	0.32917	6.02988	10.9959	IL33
abnormal olfactory bulb development MP:0002739	0.161448	0.32917	6.02988	10.9959	VAX1
increased body fat mass MP:0014142	0.161448	0.32917	6.02988	10.9959	LEP
abnormal pulmonary elastic fiber morphology MP:0003209	0.161448	0.32917	6.02988	10.9959	ITGA8
abnormal redox activity MP:0003186	0.161448	0.32917	6.02988	10.9959	NOX4
abnormal secondary palate development MP:0009655	0.161448	0.32917	6.02988	10.9959	CDK13
increased large unstained cell number MP:0012362	0.161448	0.32917	6.02988	10.9959	COL1A2
increased lung compliance MP:0010895	0.161448	0.32917	6.02988	10.9959	PRKAB1
increased pancreatic beta cell mass MP:0009113	0.161448	0.32917	6.02988	10.9959	LEP
increased pulmonary ventilation MP:0005575	0.161448	0.32917	6.02988	10.9959	NADSYN1
increased spleen iron level MP:0008809	0.161448	0.32917	6.02988	10.9959	PRKAB1
increased circulating interleukin-6 level MP:0008596	0.162445	0.330216	2.844	5.16873	SCARB1;IL6ST
abnormal spinal cord morphology MP:0000955	0.162445	0.330216	2.844	5.16873	SMO;HEXB
increased monocyte cell number MP:0000220	0.162938	0.330726	2.2013	3.994	SH3TC1;MPZ;HEXB
thymus hypoplasia MP:0001823	0.165435	0.333821	2.18464	3.93055	NFAT5;CBX4;IL6ST
small seminiferous tubules MP:0001153	0.166083	0.333821	2.80264	5.03149	SYCP3;SIRT1
embryonic lethality during organogenesis, complete penetrance MP:0011098	0.16779	0.333821	1.48442	2.64975	CDC20;GNA13;REST;SMO;NUP133;SUFU;FITM2;PKN2;ERG
abnormal seminiferous tubule morphology MP:0002216	0.167943	0.333821	2.16822	3.8684	PEPD;SIRT1;REC8
abnormal intestine morphology MP:0000477	0.169736	0.333821	2.76246	4.89926	SLC9A3;LEP
abnormal anterior commissure morphology MP:0008225	0.170092	0.333821	5.67489	10.0526	VAX1
renal glomerulus hypertrophy MP:0011294	0.170092	0.333821	5.67489	10.0526	LEP
darkened coat color MP:0005409	0.170092	0.333821	5.67489	10.0526	PEPD
decreased aggression towards mice MP:0003863	0.170092	0.333821	5.67489	10.0526	SYN3
abnormal coronary artery morphology MP:0004111	0.170092	0.333821	5.67489	10.0526	SUFU
decreased compact bone area MP:0010968	0.170092	0.333821	5.67489	10.0526	COL1A2
abnormal floor plate morphology MP:0000925	0.170092	0.333821	5.67489	10.0526	SUFU
decreased skeletal muscle weight MP:0010239	0.170092	0.333821	5.67489	10.0526	PAX7
abnormal iridocorneal angle MP:0004221	0.170092	0.333821	5.67489	10.0526	PRSS56
delayed kidney development MP:0000528	0.170092	0.333821	5.67489	10.0526	CDK13
abnormal phrenic nerve morphology MP:0001078	0.170092	0.333821	5.67489	10.0526	SCARB2
abnormal primitive node morphology MP:0004066	0.170092	0.333821	5.67489	10.0526	SUFU
irregular coat pigmentation MP:0000372	0.170092	0.333821	5.67489	10.0526	PEPD
macrocytosis MP:0000248	0.170092	0.333821	5.67489	10.0526	SCARB1
absent photoreceptor outer segment MP:0008585	0.170092	0.333821	5.67489	10.0526	PDE6B
myositis MP:0004510	0.170092	0.333821	5.67489	10.0526	PAX7
absent ureter MP:0003722	0.170092	0.333821	5.67489	10.0526	ITGA8
pancytopenia MP:0005152	0.170092	0.333821	5.67489	10.0526	ERG
decreased red blood cell distribution width MP:0010068	0.173402	0.339828	2.72342	4.77182	GATM;AVPI1
open neural tube MP:0000929	0.175532	0.341761	2.12042	3.68939	SUFU;PKN2;PHACTR4
abnormal bile composition MP:0004773	0.178648	0.341761	5.35935	9.23061	CYP27A1
decreased circulating luteinizing hormone level MP:0002773	0.178648	0.341761	5.35935	9.23061	SIRT1
decreased colon length MP:0013956	0.178648	0.341761	5.35935	9.23061	GATM
spleen atrophy MP:0003643	0.178648	0.341761	5.35935	9.23061	STK36
abnormal DNA replication MP:0008057	0.178648	0.341761	5.35935	9.23061	SIRT1
tubulointerstitial nephritis MP:0011405	0.178648	0.341761	5.35935	9.23061	NFAT5
abnormal granulocyte differentiation MP:0008111	0.178648	0.341761	5.35935	9.23061	PLSCR1
abnormal Muller cell morphology MP:0005547	0.178648	0.341761	5.35935	9.23061	PDE6B
abnormal nucleotide metabolism MP:0003806	0.178648	0.341761	5.35935	9.23061	LEP
increased cellular sensitivity to hydrogen peroxide MP:0008406	0.178648	0.341761	5.35935	9.23061	MAPKAP1
abnormal response of heart to induced stress MP:0004484	0.178648	0.341761	5.35935	9.23061	PLA2G10
abnormal thymocyte activation MP:0003850	0.178648	0.341761	5.35935	9.23061	IL6ST
abnormal utricle morphology MP:0006090	0.178648	0.341761	5.35935	9.23061	REST
abnormal vein morphology MP:0002725	0.178648	0.341761	5.35935	9.23061	ERG
kidney atrophy MP:0004970	0.178648	0.341761	5.35935	9.23061	NFAT5
microcytic anemia MP:0002810	0.178648	0.341761	5.35935	9.23061	PRKAB1
ventricular septal defect MP:0010402	0.183215	0.350008	2.07467	3.5209	EVL;PEPD;SIRT1
retinal photoreceptor degeneration MP:0008450	0.184475	0.350104	2.61261	4.41595	FAM161A;PDE6B
increased liver triglyceride level MP:0009355	0.184475	0.350104	2.61261	4.41595	CYP27A1;LEP
atrioventricular block MP:0010519	0.187116	0.350104	5.07702	8.50923	AKAP10
decreased cholesterol level MP:0003983	0.187116	0.350104	5.07702	8.50923	CYP27A1
decreased Leydig cell number MP:0005536	0.187116	0.350104	5.07702	8.50923	SIRT1
decreased liver cholesterol level MP:0010026	0.187116	0.350104	5.07702	8.50923	NR1D1
decreased myocardial infarction size MP:0003038	0.187116	0.350104	5.07702	8.50923	PLA2G10
abnormal gallbladder morphology MP:0005084	0.187116	0.350104	5.07702	8.50923	PLCB4
decreased susceptibility to ischemic brain injury MP:0006059	0.187116	0.350104	5.07702	8.50923	NOX4
abnormal involution of the mammary gland MP:0006271	0.187116	0.350104	5.07702	8.50923	IL6ST
increased adenoma incidence MP:0010383	0.187116	0.350104	5.07702	8.50923	IL6ST
abnormal retinal rod cell morphology MP:0001005	0.187116	0.350104	5.07702	8.50923	PDE6B
increased diameter of long bones MP:0008151	0.187116	0.350104	5.07702	8.50923	DMP1
increased endoplasmic reticulum stress MP:0020354	0.187116	0.350104	5.07702	8.50923	MPZ
increased muscle cell glucose uptake MP:0030021	0.187116	0.350104	5.07702	8.50923	GATM
decreased brain weight MP:0002175	0.191912	0.354868	2.5436	4.19877	CYP27A1;SIRT1
abnormal erythrocyte morphology MP:0002447	0.191912	0.354868	2.5436	4.19877	SCARB1;PRKAB1
abnormal cranium morphology MP:0000438	0.193596	0.354868	2.01663	3.31126	CYP27B1;MTHFD2;STK36
prolonged diestrus MP:0009011	0.195497	0.354868	4.82293	7.87203	LEP
conjunctivitis MP:0001852	0.195497	0.354868	4.82293	7.87203	IL6ST
decreased body mass index MP:0006086	0.195497	0.354868	4.82293	7.87203	GATM
small stomach MP:0002691	0.195497	0.354868	4.82293	7.87203	PEPD
decreased corpora lutea number MP:0002680	0.195497	0.354868	4.82293	7.87203	IL33
disorganized long bone epiphyseal plate MP:0006397	0.195497	0.354868	4.82293	7.87203	CYP27B1
disorganized yolk sac vascular plexus MP:0001723	0.195497	0.354868	4.82293	7.87203	PKN2
fragile skeleton MP:0000061	0.195497	0.354868	4.82293	7.87203	COL1A2
gastrointestinal hemorrhage MP:0000465	0.195497	0.354868	4.82293	7.87203	IL6ST
abnormal neural crest cell migration MP:0002950	0.195497	0.354868	4.82293	7.87203	PKN2
increased cellular sensitivity to ultraviolet irradiation MP:0008410	0.195497	0.354868	4.82293	7.87203	SIRT1
increased liver cholesterol level MP:0010027	0.195497	0.354868	4.82293	7.87203	LEP
abnormal synaptonemal complex MP:0009452	0.195497	0.354868	4.82293	7.87203	REC8
increased susceptibility to age related obesity MP:0003212	0.195497	0.354868	4.82293	7.87203	SST
increased urine glucose level MP:0001759	0.195497	0.354868	4.82293	7.87203	LEP
increased vasodilation MP:0005590	0.195497	0.354868	4.82293	7.87203	MRGPRD
abnormal white adipose tissue morphology MP:0002970	0.195497	0.354868	4.82293	7.87203	LEP
absent oocytes MP:0004805	0.195497	0.354868	4.82293	7.87203	REC8
microcytosis MP:0002813	0.195497	0.354868	4.82293	7.87203	PRKAB1
abnormal nervous system morphology MP:0003632	0.195646	0.354868	2.51044	4.09566	SCARB2;NUP133
increased circulating free fatty acids level MP:0001554	0.199389	0.360535	2.47813	3.99598	LEP;DNAJC9
decreased circulating LDL cholesterol level MP:0000183	0.20314	0.360535	2.44664	3.89959	UTS2;PRKAB1
abnormal heart ventricle morphology MP:0005294	0.20314	0.360535	2.44664	3.89959	IL6ST;CDK13
cleft upper lip MP:0005170	0.203792	0.360535	4.59303	7.30593	ERMP1
abnormal blood-brain barrier function MP:0005167	0.203792	0.360535	4.59303	7.30593	NOX4
skeletal muscle atrophy MP:0009417	0.203792	0.360535	4.59303	7.30593	NDRG1
abnormal cutaneous collagen fibril morphology MP:0008438	0.203792	0.360535	4.59303	7.30593	PLOD1
abnormal dorsal-ventral axis patterning MP:0001704	0.203792	0.360535	4.59303	7.30593	SUFU
abnormal erythrocyte physiology MP:0003656	0.203792	0.360535	4.59303	7.30593	SLC29A1
abnormal eye anterior chamber depth MP:0011960	0.203792	0.360535	4.59303	7.30593	NR1D1
abnormal fibula morphology MP:0002187	0.203792	0.360535	4.59303	7.30593	CYP27B1
abnormal hearing physiology MP:0001963	0.203792	0.360535	4.59303	7.30593	CIB2
dilated heart ventricle MP:0008022	0.203792	0.360535	4.59303	7.30593	MYL2
early reproductive senescence MP:0008995	0.203792	0.360535	4.59303	7.30593	IL33
eyelids fail to open MP:0005176	0.203792	0.360535	4.59303	7.30593	SIRT1
abnormal postnatal subventricular zone morphology MP:0004275	0.203792	0.360535	4.59303	7.30593	VAX1
increased circulating aldosterone level MP:0002666	0.203792	0.360535	4.59303	7.30593	SLC9A3
increased renal glomerulus basement membrane thickness MP:0011409	0.203792	0.360535	4.59303	7.30593	LEP
absent startle reflex MP:0006359	0.203792	0.360535	4.59303	7.30593	SCARB2
decreased CD8-positive, alpha-beta T cell number MP:0008079	0.209432	0.365114	1.93537	3.02567	PLA2G10;CCR6;SIRT1
abnormal lung development MP:0001176	0.210666	0.365114	2.38598	3.71612	STK36;TMTC3
abnormal urine homeostasis MP:0009643	0.210666	0.365114	2.38598	3.71612	LEP;PEPD
retinal rod cell degeneration MP:0008451	0.212002	0.365114	4.38404	6.80034	PDE6B
abnormal digestive system morphology MP:0000462	0.212002	0.365114	4.38404	6.80034	IL6ST
abnormal energy expenditure MP:0005450	0.212002	0.365114	4.38404	6.80034	SIRT1
decreased interleukin-12 secretion MP:0008664	0.212002	0.365114	4.38404	6.80034	CCR6
vascular ring MP:0010466	0.212002	0.365114	4.38404	6.80034	ERMP1
abnormal gastric parietal cell morphology MP:0004139	0.212002	0.365114	4.38404	6.80034	SST
decreased susceptibility to induced colitis MP:0008539	0.212002	0.365114	4.38404	6.80034	IL6ST
decreased susceptibility to weight gain MP:0010182	0.212002	0.365114	4.38404	6.80034	AHSG
abnormal impulse conducting system conduction MP:0003137	0.212002	0.365114	4.38404	6.80034	PACSIN2
decreased transitional stage B cell number MP:0008190	0.212002	0.365114	4.38404	6.80034	ERG
abnormal mammary gland morphology MP:0000627	0.212002	0.365114	4.38404	6.80034	SIRT1
enlarged adrenal glands MP:0000642	0.212002	0.365114	4.38404	6.80034	CYP27A1
abnormal nursing MP:0001382	0.212002	0.365114	4.38404	6.80034	SIRT1
abnormal postnatal growth MP:0001731	0.212002	0.365114	4.38404	6.80034	LEP
increased cerebral infarction size MP:0006060	0.212002	0.365114	4.38404	6.80034	SLC8A3
increased gonadal fat pad weight MP:0009285	0.212002	0.365114	4.38404	6.80034	LEP
increased long bone epiphyseal plate size MP:0006398	0.212002	0.365114	4.38404	6.80034	CYP27B1
increased white fat cell size MP:0009118	0.212002	0.365114	4.38404	6.80034	LEP
abnormal gait MP:0001406	0.213549	0.367315	1.52044	2.3474	COL1A2;PLCB4;HEXB;MPZ;NDRG1;MPZL2
weakness MP:0000746	0.21444	0.368383	2.35677	3.62877	MPZ;NDRG1
abnormal cerebellar granule cell morphology MP:0004098	0.220128	0.370713	4.19321	6.34663	NR1D1
shortened circadian behavior period MP:0020470	0.220128	0.370713	4.19321	6.34663	NR1D1
abnormal cerebral cortex pyramidal cell morphology MP:0009969	0.220128	0.370713	4.19321	6.34663	PTPRA
small Peyer's patches MP:0008135	0.220128	0.370713	4.19321	6.34663	TOX
decreased coping response MP:0003064	0.220128	0.370713	4.19321	6.34663	FAM161A
decreased granulocyte number MP:0000334	0.220128	0.370713	4.19321	6.34663	PLSCR1
abnormal first pharyngeal arch morphology MP:0006337	0.220128	0.370713	4.19321	6.34663	SMO
abnormal long bone diaphysis morphology MP:0004214	0.220128	0.370713	4.19321	6.34663	IL6ST
abnormal lung saccule morphology MP:0010825	0.220128	0.370713	4.19321	6.34663	ITGA8
abnormal Peyer's patch morphology MP:0000696	0.220128	0.370713	4.19321	6.34663	CCR6
increased cellular sensitivity to ionizing radiation MP:0004227	0.220128	0.370713	4.19321	6.34663	SIRT1
abnormal retinal layer morphology MP:0003727	0.220128	0.370713	4.19321	6.34663	SIRT1
abnormal sperm motility MP:0002674	0.220128	0.370713	4.19321	6.34663	RNASE9
abnormal xenobiotic pharmacokinetics MP:0008875	0.220128	0.370713	4.19321	6.34663	SLC47A1
cleft palate MP:0000111	0.220145	0.370713	1.88472	2.85246	ERMP1;SUFU;VAX1
decreased neutrophil cell number MP:0000222	0.220145	0.370713	1.88472	2.85246	PLSCR1;PLA2G10;ZBTB48
abnormal B cell physiology MP:0002459	0.222006	0.372491	2.30042	3.46225	CCR6;IL6ST
increased body weight MP:0001260	0.22202	0.372491	1.68437	2.53496	SLC47A1;IGFBP3;LEP;PLA2G10
increased circulating cholesterol level MP:0005178	0.22202	0.372491	1.68437	2.53496	CYP27A1;SCARB1;LEP;CIB2
slow postnatal weight gain MP:0008489	0.222841	0.37317	1.87246	2.81112	CYP27B1;PRKAB1;SIRT1
abnormal ovary morphology MP:0001126	0.225797	0.37317	2.27324	3.38285	IL33;REC8
abnormal channel response MP:0003484	0.22817	0.37317	4.01829	5.93769	SLC8A3
decreased circulating sodium level MP:0005634	0.22817	0.37317	4.01829	5.93769	NDUFA8
thin diaphragm muscle MP:0000761	0.22817	0.37317	4.01829	5.93769	PAX7
decreased fibroblast cell migration MP:0011708	0.22817	0.37317	4.01829	5.93769	FNDC3B
abnormal enterocyte proliferation MP:0008883	0.22817	0.37317	4.01829	5.93769	GATM
abnormal fetal cardiomyocyte morphology MP:0008788	0.22817	0.37317	4.01829	5.93769	PEPD
decreased primordial germ cell number MP:0008392	0.22817	0.37317	4.01829	5.93769	REST
decreased seminal vesicle weight MP:0004910	0.22817	0.37317	4.01829	5.93769	LEP
decreased splenocyte number MP:0009339	0.22817	0.37317	4.01829	5.93769	LEP
decreased urine creatinine level MP:0011471	0.22817	0.37317	4.01829	5.93769	GATM
abnormal limb posture MP:0004263	0.22817	0.37317	4.01829	5.93769	MPZ
embryonic lethality before implantation, incomplete penetrance MP:0011104	0.22817	0.37317	4.01829	5.93769	CDC20
failure of embryo implantation MP:0001728	0.22817	0.37317	4.01829	5.93769	IL6ST
abnormal neural plate morphology MP:0005657	0.22817	0.37317	4.01829	5.93769	SMO
abnormal optic vesicle formation MP:0003425	0.22817	0.37317	4.01829	5.93769	SMO
increased cornea thickness MP:0011962	0.22817	0.37317	4.01829	5.93769	MAPKAP1
abnormal salivary gland morphology MP:0000613	0.22817	0.37317	4.01829	5.93769	SIRT1
increased susceptibility to induced arthritis MP:0003724	0.22817	0.37317	4.01829	5.93769	IL6ST
lymph node hyperplasia MP:0008102	0.22817	0.37317	4.01829	5.93769	IL6ST
astrocytosis MP:0003354	0.229593	0.373705	2.24669	3.30589	SCARB2;PRKAB1
abnormal excitatory postsynaptic currents MP:0002910	0.229593	0.373705	2.24669	3.30589	SYN3;SLC29A1
increased circulating aspartate transaminase level MP:0005343	0.229593	0.373705	2.24669	3.30589	HEXB;PEPD
increased food intake MP:0011939	0.229593	0.373705	2.24669	3.30589	LEP;SIRT1
perinatal lethality, incomplete penetrance MP:0011090	0.230767	0.375168	1.65524	2.42716	CECR2;SLC7A7;VAX1;SIRT1
decreased circulating alkaline phosphatase level MP:0002966	0.233393	0.377144	2.22076	3.23127	GATM;SST
increased embryonic tissue cell apoptosis MP:0013504	0.233393	0.377144	2.22076	3.23127	CDC20;REST
autoimmune response MP:0001844	0.23613	0.377144	3.85737	5.56762	MPZ
blindness MP:0002001	0.23613	0.377144	3.85737	5.56762	PDE6B
abnormal clavicle morphology MP:0005298	0.23613	0.377144	3.85737	5.56762	CYP27B1
abnormal electroretinogram waveform feature MP:0012029	0.23613	0.377144	3.85737	5.56762	FAM161A
abnormal fetal cardiomyocyte proliferation MP:0003567	0.23613	0.377144	3.85737	5.56762	NFAT5
decreased retinal ganglion cell number MP:0006309	0.23613	0.377144	3.85737	5.56762	IGFBP3
abnormal leukocyte cell number MP:0000217	0.23613	0.377144	3.85737	5.56762	IL6ST
abnormal mitochondrial crista morphology MP:0011635	0.23613	0.377144	3.85737	5.56762	ABCG2
abnormal muscle contractility MP:0005620	0.23613	0.377144	3.85737	5.56762	LEP
hemolytic anemia MP:0001585	0.23613	0.377144	3.85737	5.56762	PRKAB1
increased brain size MP:0005238	0.23613	0.377144	3.85737	5.56762	SIRT1
abnormal stomach mucosa morphology MP:0010792	0.23613	0.377144	3.85737	5.56762	IL6ST
lethality, complete penetrance MP:0011400	0.23613	0.377144	3.85737	5.56762	ERG
increased circulating insulin level MP:0002079	0.236415	0.377159	1.81349	2.61535	SST;IGFBP3;LEP
decreased thigmotaxis MP:0020870	0.237198	0.377964	2.19541	3.15889	NOX4;NR1D1
decreased tumor necrosis factor secretion MP:0008561	0.241005	0.379895	2.17063	3.08868	NOX4;CCR6
abnormal enzyme/coenzyme activity MP:0005584	0.241886	0.379895	1.79091	2.54182	SCARB2;UTS2;KMO
paraparesis MP:0009434	0.244008	0.379895	3.70882	5.23149	NDRG1
abnormal cellular extravasation MP:0009858	0.244008	0.379895	3.70882	5.23149	LRCH1
skeletal muscle fiber atrophy MP:0009413	0.244008	0.379895	3.70882	5.23149	LDB3
thick interventricular septum MP:0010724	0.244008	0.379895	3.70882	5.23149	PEPD
decreased pancreatic beta cell mass MP:0009114	0.244008	0.379895	3.70882	5.23149	LEP
abnormal hematopoietic system morphology/development MP:0002396	0.244008	0.379895	3.70882	5.23149	ABCG2
abnormal hormone level MP:0003953	0.244008	0.379895	3.70882	5.23149	LEP
delayed neural tube closure MP:0002621	0.244008	0.379895	3.70882	5.23149	CECR2
abnormal kidney cortex morphology MP:0000521	0.244008	0.379895	3.70882	5.23149	KIF26B
abnormal muscle regeneration MP:0000750	0.244008	0.379895	3.70882	5.23149	PAX7
abnormal nerve conduction MP:0005403	0.244008	0.379895	3.70882	5.23149	MPZ
abnormal osteoblast differentiation MP:0008395	0.244008	0.379895	3.70882	5.23149	FBLIM1
increased B-1 B cell number MP:0004977	0.244008	0.379895	3.70882	5.23149	CCR6
abnormal primitive streak morphology MP:0002231	0.244008	0.379895	3.70882	5.23149	NUP133
increased double-positive T cell number MP:0005091	0.244008	0.379895	3.70882	5.23149	CCR6
increased fibroblast apoptosis MP:0013501	0.244008	0.379895	3.70882	5.23149	MAPKAP1
increased kidney apoptosis MP:0011368	0.244008	0.379895	3.70882	5.23149	NFAT5
cardiac fibrosis MP:0003141	0.244815	0.379895	2.14641	3.02053	MYL2;LDB3
abnormal forebrain development MP:0003232	0.244815	0.379895	2.14641	3.02053	SUFU;VAX1
increased thermal nociceptive threshold MP:0001973	0.244815	0.379895	2.14641	3.02053	LEP;MRGPRD
lethargy MP:0005202	0.244815	0.379895	2.14641	3.02053	HEXB;SIRT1
poikilocytosis MP:0002643	0.251805	0.385047	3.57127	4.92514	SCARB1
renal glomerular immunoglobulin deposits MP:0020519	0.251805	0.385047	3.57127	4.92514	SIRT1
abnormal body weight MP:0001259	0.251805	0.385047	3.57127	4.92514	LEP
abnormal cerebellum development MP:0000854	0.251805	0.385047	3.57127	4.92514	NR1D1
abnormal circulating glucose level MP:0000188	0.251805	0.385047	3.57127	4.92514	LEP
small uterus MP:0002637	0.251805	0.385047	3.57127	4.92514	CYP27B1
stomach inflammation MP:0001873	0.251805	0.385047	3.57127	4.92514	IL6ST
thin myocardium compact layer MP:0004057	0.251805	0.385047	3.57127	4.92514	MYL2
decreased inguinal fat pad weight MP:0009293	0.251805	0.385047	3.57127	4.92514	RXFP4
abnormal mammary gland growth during pregnancy MP:0006269	0.251805	0.385047	3.57127	4.92514	SIRT1
globozoospermia MP:0002686	0.251805	0.385047	3.57127	4.92514	SIRT1
abnormal renal tubule epithelium morphology MP:0009640	0.251805	0.385047	3.57127	4.92514	NFAT5
abnormal single cell response MP:0003463	0.251805	0.385047	3.57127	4.92514	MRGPRD
increased interferon-gamma secretion MP:0008566	0.252442	0.385158	2.09953	2.89016	CCR6;IL6ST
increased mean platelet volume MP:0002599	0.252442	0.385158	2.09953	2.89016	ITGA2;PRKAB1
abnormal dendritic cell physiology MP:0002376	0.256259	0.388998	2.07685	2.82777	PELI3;CCR6
abnormal retinal outer nuclear layer morphology MP:0003731	0.256259	0.388998	2.07685	2.82777	PDE6B;NUDT13
abnormal testis morphology MP:0001146	0.258417	0.388998	1.72643	2.33616	GATM;PEPD;PRKAB1
rectal prolapse MP:0000493	0.259522	0.388998	3.44355	4.64505	IL6ST
abnormal caudal vertebrae morphology MP:0002759	0.259522	0.388998	3.44355	4.64505	COL1A2
abnormal CD4-positive, alpha beta T cell morphology MP:0002432	0.259522	0.388998	3.44355	4.64505	CCR6
decreased bone strength MP:0004991	0.259522	0.388998	3.44355	4.64505	COL1A2
decreased cardiac stroke volume MP:0011952	0.259522	0.388998	3.44355	4.64505	NR1D1
decreased caudal vertebrae number MP:0001539	0.259522	0.388998	3.44355	4.64505	PRKAB1
decreased cerebral infarction size MP:0006058	0.259522	0.388998	3.44355	4.64505	NOX4
abnormal embryonic erythropoiesis MP:0004229	0.259522	0.388998	3.44355	4.64505	ERG
abnormal megakaryocyte morphology MP:0002417	0.259522	0.388998	3.44355	4.64505	IL6ST
enlarged urinary bladder MP:0011874	0.259522	0.388998	3.44355	4.64505	RND2
increased metastatic potential MP:0001272	0.259522	0.388998	3.44355	4.64505	LEP
increased susceptibility to otitis media MP:0001850	0.259522	0.388998	3.44355	4.64505	STK36
absent mature ovarian follicles MP:0001132	0.259522	0.388998	3.44355	4.64505	CYP27B1
persistence of hyaloid vascular system MP:0001289	0.260076	0.3894	2.05465	2.76717	SLC44A3;TEX2
decreased food intake MP:0011940	0.263894	0.394251	2.03292	2.70828	LEP;PRKAB1
abnormal rod electrophysiology MP:0004021	0.263894	0.394251	2.03292	2.70828	PLCB4;PDE6B
abnormal epididymal fat pad morphology MP:0006319	0.26716	0.394766	3.32464	4.38822	LEP
decreased retinal photoreceptor cell number MP:0001327	0.26716	0.394766	3.32464	4.38822	PDE6B
decreased susceptibility to type I hypersensitivity reaction MP:0005597	0.26716	0.394766	3.32464	4.38822	CCR6
disorganized photoreceptor outer segment MP:0008586	0.26716	0.394766	3.32464	4.38822	FAM161A
abnormal outer hair cell stereociliary bundle morphology MP:0004527	0.26716	0.394766	3.32464	4.38822	REST
abnormal pain threshold MP:0001970	0.26716	0.394766	3.32464	4.38822	LEP
abnormal postnatal growth/weight/body size MP:0002089	0.26716	0.394766	3.32464	4.38822	PTPRA
abnormal stria vascularis morphology MP:0000048	0.26716	0.394766	3.32464	4.38822	SCARB2
increased susceptibility to Riboviria infection MP:0020913	0.26716	0.394766	3.32464	4.38822	CCR6
increased susceptibility to type I hypersensitivity reaction MP:0005596	0.26716	0.394766	3.32464	4.38822	MME
abnormal cerebellum morphology MP:0000849	0.267712	0.394766	2.01164	2.65103	NR1D1;PRKAB1
increased circulating sodium level MP:0005633	0.267712	0.394766	2.01164	2.65103	SLC8A3;ITGA8
prolonged estrous cycle MP:0009006	0.27472	0.40034	3.21366	4.15206	LEP
abnormal cellular respiration MP:0010954	0.27472	0.40034	3.21366	4.15206	SIRT1
abnormal dendritic cell antigen presentation MP:0002455	0.27472	0.40034	3.21366	4.15206	IL6ST
abnormal DNA methylation MP:0008877	0.27472	0.40034	3.21366	4.15206	METTL14
abnormal estrous cycle MP:0001927	0.27472	0.40034	3.21366	4.15206	SIRT1
impaired passive avoidance behavior MP:0004000	0.27472	0.40034	3.21366	4.15206	IL33
abnormal podocyte morphology MP:0005326	0.27472	0.40034	3.21366	4.15206	LEP
macrovesicular hepatic steatosis MP:0031115	0.27472	0.40034	3.21366	4.15206	LEP
neonatal lethality MP:0002058	0.27472	0.40034	3.21366	4.15206	KIF26B
osteopetrosis MP:0000067	0.27472	0.40034	3.21366	4.15206	LEP
pancreatic islet hyperplasia MP:0005491	0.27472	0.40034	3.21366	4.15206	LEP
decreased circulating cholesterol level MP:0005179	0.275636	0.401247	1.52335	1.9631	CYP27B1;GATM;ABCA7;PRKAB1
decreased IgG level MP:0001805	0.279163	0.404756	1.95039	2.48861	NFAT5;IL6ST
abnormal motor coordination/balance MP:0001516	0.279163	0.404756	1.95039	2.48861	ITGA8;SYN3
bradykinesia MP:0005156	0.282202	0.404756	3.10983	3.93435	HEXB
abnormal capillary morphology MP:0003658	0.282202	0.404756	3.10983	3.93435	CDK13
decreased common myeloid progenitor cell number MP:0008813	0.282202	0.404756	3.10983	3.93435	IL6ST
decreased cytotoxic T cell cytolysis MP:0005079	0.282202	0.404756	3.10983	3.93435	TOX
abnormal epidermis stratum basale morphology MP:0001231	0.282202	0.404756	3.10983	3.93435	SUFU
abnormal fat pad morphology MP:0005334	0.282202	0.404756	3.10983	3.93435	PLSCR1
abnormal feces composition MP:0003868	0.282202	0.404756	3.10983	3.93435	CYP27A1
decreased sensitivity to xenobiotic induced morbidity/mortality MP:0009767	0.282202	0.404756	3.10983	3.93435	IL33
abnormal microglial cell physiology MP:0003691	0.282202	0.404756	3.10983	3.93435	LEP
increased brown adipose tissue amount MP:0000005	0.282202	0.404756	3.10983	3.93435	LEP
increased pulmonary respiratory rate MP:0005573	0.282202	0.404756	3.10983	3.93435	GATM
absent distortion product otoacoustic emissions MP:0004737	0.282202	0.404756	3.10983	3.93435	CIB2
increased IgM level MP:0002494	0.282978	0.405443	1.93078	2.43739	CCR6;IL6ST
thrombocytopenia MP:0003179	0.283478	0.405733	1.63789	2.06476	GATM;ERG;IL6ST
decreased B-1a cell number MP:0008168	0.289607	0.409351	3.0125	3.73318	IL6ST
abnormal cochlear hair cell morphology MP:0002622	0.289607	0.409351	3.0125	3.73318	CIB2
decreased circulating magnesium level MP:0010093	0.289607	0.409351	3.0125	3.73318	PRKAB1
abnormal dermal layer morphology MP:0001243	0.289607	0.409351	3.0125	3.73318	COL1A2
wavy neural tube MP:0000930	0.289607	0.409351	3.0125	3.73318	PHACTR4
decreased pancreatic beta cell number MP:0003339	0.289607	0.409351	3.0125	3.73318	LEP
abnormal inferior vena cava morphology MP:0006063	0.289607	0.409351	3.0125	3.73318	PRKAB1
increased bone mass MP:0005605	0.289607	0.409351	3.0125	3.73318	LEP
increased fatty acids level MP:0005281	0.289607	0.409351	3.0125	3.73318	CYP27A1
increased IgG2b level MP:0008501	0.289607	0.409351	3.0125	3.73318	IL6ST
absent corpus callosum MP:0002196	0.289607	0.409351	3.0125	3.73318	VAX1
overexpanded pulmonary alveoli MP:0001183	0.289607	0.409351	3.0125	3.73318	TMTC3
abnormal liver physiology MP:0000609	0.290603	0.409909	1.89273	2.33904	SCARB1;GHRH
increased sensitivity to xenobiotic induced morbidity/mortality MP:0009766	0.290603	0.409909	1.89273	2.33904	GATM;IL6ST
lethality throughout fetal growth and development, incomplete penetrance MP:0011109	0.291882	0.411288	1.61034	1.98299	NFAT5;SIRT1;PHACTR4
abnormal bone remodeling MP:0002998	0.296936	0.412025	2.92106	3.54687	DMP1
abnormal CD8-positive, alpha beta T cell morphology MP:0005010	0.296936	0.412025	2.92106	3.54687	TOX
abnormal cerebellar foliation MP:0000857	0.296936	0.412025	2.92106	3.54687	PLCB4
small adrenal glands MP:0002768	0.296936	0.412025	2.92106	3.54687	GPC2
abnormal DNA repair MP:0008058	0.296936	0.412025	2.92106	3.54687	SIRT1
decreased interleukin-10 secretion MP:0008661	0.296936	0.412025	2.92106	3.54687	CCR6
abnormal fat cell morphology MP:0009115	0.296936	0.412025	2.92106	3.54687	LEP
decreased skeletal muscle fiber size MP:0009400	0.296936	0.412025	2.92106	3.54687	LEP
abnormal hypothalamus morphology MP:0000837	0.296936	0.412025	2.92106	3.54687	VAX1
abnormal interleukin secretion MP:0008568	0.296936	0.412025	2.92106	3.54687	CCR6
enlarged pericardium MP:0000291	0.296936	0.412025	2.92106	3.54687	GNA13
abnormal ocular fundus morphology MP:0002864	0.296936	0.412025	2.92106	3.54687	PDE6B
abnormal seminiferous tubule epithelium morphology MP:0011750	0.296936	0.412025	2.92106	3.54687	SIRT1
multinucleated giant male germ cells MP:0020550	0.296936	0.412025	2.92106	3.54687	SIRT1
absent somites MP:0006386	0.296936	0.412025	2.92106	3.54687	GCSH
retinal degeneration MP:0001326	0.298217	0.413382	1.85615	2.24581	FAM161A;PDE6B
thin retinal outer nuclear layer MP:0008515	0.30202	0.417804	1.83838	2.20102	FAM161A;PDE6B
abnormal erythropoiesis MP:0000245	0.30202	0.417804	1.83838	2.20102	IL6ST;PRKAB1
sensorineural hearing loss MP:0004740	0.30419	0.418261	2.83501	3.37395	SCARB2
abnormal eyelid morphology MP:0001340	0.30419	0.418261	2.83501	3.37395	SIRT1
decreased neuron apoptosis MP:0003204	0.30419	0.418261	2.83501	3.37395	NOX4
abnormal pancreatic beta cell morphology MP:0005217	0.30419	0.418261	2.83501	3.37395	LEP
abnormal sternocostal joint morphology MP:0008148	0.30419	0.418261	2.83501	3.37395	SLC29A1
increased single-positive T cell number MP:0008082	0.30419	0.418261	2.83501	3.37395	IL6ST
decreased circulating free fatty acids level MP:0002702	0.305819	0.419233	1.82094	2.15738	AHSG;KIF26B
abnormal hepatocyte morphology MP:0000607	0.305819	0.419233	1.82094	2.15738	HEXB;ABCG2
increased CD8-positive, alpha-beta T cell number MP:0008078	0.305819	0.419233	1.82094	2.15738	IL6ST;MPZL2
abnormal blood homeostasis MP:0009642	0.309615	0.421166	1.80383	2.11486	CYP27B1;AHSG
behavioral despair MP:0002573	0.311369	0.421166	2.75387	3.21314	KMO
abnormal cerebellar molecular layer MP:0000889	0.311369	0.421166	2.75387	3.21314	NR1D1
abnormal choroid plexus morphology MP:0000820	0.311369	0.421166	2.75387	3.21314	CCR6
abnormal direction of heart looping MP:0004252	0.311369	0.421166	2.75387	3.21314	SUFU
decreased skeletal muscle fiber diameter MP:0009402	0.311369	0.421166	2.75387	3.21314	PAX7
abnormal heart echocardiography feature MP:0011925	0.311369	0.421166	2.75387	3.21314	MRGPRD
abnormal pancreatic beta cell physiology MP:0003562	0.311369	0.421166	2.75387	3.21314	LEP
increased body temperature MP:0005533	0.311369	0.421166	2.75387	3.21314	NR1D1
abnormal sciatic nerve morphology MP:0002651	0.311369	0.421166	2.75387	3.21314	MPZ
increased megakaryocyte cell number MP:0008254	0.311369	0.421166	2.75387	3.21314	IL6ST
lung hemorrhage MP:0001182	0.311369	0.421166	2.75387	3.21314	ERG
absent ovarian follicles MP:0002777	0.311369	0.421166	2.75387	3.21314	REC8
increased blood urea nitrogen level MP:0005565	0.311551	0.421166	1.54951	1.80703	SLC47A1;LEP;SLC7A2
double outlet right ventricle MP:0000284	0.313406	0.422157	1.78704	2.07342	SUFU;EVL
increased CD4-positive, alpha beta T cell number MP:0008074	0.313406	0.422157	1.78704	2.07342	IL6ST;PEPD
cardiac hypertrophy MP:0001625	0.317193	0.422157	1.77055	2.03303	NOX4;TRIM55
abnormal neuron differentiation MP:0009937	0.317193	0.422157	1.77055	2.03303	VAX1;PRKAB1
decreased body size MP:0001265	0.31773	0.422157	1.21929	1.39798	CYP27B1;COL1A2;PLCB4;PAX7;STK36;LDB3;PEPD;IL6ST;SIRT1;NDRG1
abnormal CD4-positive T cell differentiation MP:0008076	0.318475	0.422157	2.67724	3.06332	TOX
short maxilla MP:0000097	0.318475	0.422157	2.67724	3.06332	PAX7
decreased bone mass MP:0004016	0.318475	0.422157	2.67724	3.06332	LEP
abnormal circulating hormone level MP:0005418	0.318475	0.422157	2.67724	3.06332	LEP
abnormal gluconeogenesis MP:0003383	0.318475	0.422157	2.67724	3.06332	GATM
abnormal lens fiber morphology MP:0002840	0.318475	0.422157	2.67724	3.06332	NHS
abnormal nociception after inflammation MP:0002736	0.318475	0.422157	2.67724	3.06332	MRGPRD
impaired macrophage chemotaxis MP:0003799	0.318475	0.422157	2.67724	3.06332	IL33
impaired neutrophil chemotaxis MP:0008720	0.318475	0.422157	2.67724	3.06332	PLA2G10
increased erythroid progenitor cell number MP:0003135	0.318475	0.422157	2.67724	3.06332	PRKAB1
increased retinal apoptosis MP:0030005	0.318475	0.422157	2.67724	3.06332	FAM161A
increased trabecular bone thickness MP:0009347	0.318475	0.422157	2.67724	3.06332	IL6ST
increased white adipose tissue amount MP:0000008	0.318475	0.422157	2.67724	3.06332	LEP
lethality at weaning, incomplete penetrance MP:0011084	0.318475	0.422157	2.67724	3.06332	VAX1
muscular atrophy MP:0002269	0.318475	0.422157	2.67724	3.06332	HEXB
abnormal cell cycle MP:0003077	0.320975	0.424646	1.75437	1.99365	LEP;PHACTR4
increased hematocrit MP:0002608	0.320975	0.424646	1.75437	1.99365	SLC8A3;AKAP10
abnormal autophagy MP:0008260	0.325508	0.427739	2.60475	2.92349	IL33
reduced long term depression MP:0001475	0.325508	0.427739	2.60475	2.92349	PLCB4
decreased gonadal fat pad weight MP:0009283	0.325508	0.427739	2.60475	2.92349	RXFP4
abnormal female reproductive system morphology MP:0001119	0.325508	0.427739	2.60475	2.92349	REC8
abnormal humerus morphology MP:0005296	0.325508	0.427739	2.60475	2.92349	CYP27B1
expanded mesangial matrix MP:0011353	0.325508	0.427739	2.60475	2.92349	LEP
abnormal vertebral column morphology MP:0004703	0.325508	0.427739	2.60475	2.92349	SLC29A1
pallor MP:0003717	0.33126	0.431071	1.49307	1.64962	GNA13;MTHFD2;SUFU
abnormal bone mineralization MP:0002896	0.332289	0.431071	1.70753	1.88127	CYP27B1;COL1A2
anisocytosis MP:0002642	0.332468	0.431071	2.53607	2.79275	PRKAB1
decreased circulating thyroxine level MP:0005478	0.332468	0.431071	2.53607	2.79275	SIRT1
trunk curl MP:0001512	0.332468	0.431071	2.53607	2.79275	TFEB
abnormal gametogenesis MP:0001929	0.332468	0.431071	2.53607	2.79275	REC8
abnormal head shape MP:0011495	0.332468	0.431071	2.53607	2.79275	SUFU
abnormal liver development MP:0000596	0.332468	0.431071	2.53607	2.79275	CDK13
abnormal lysosome morphology MP:0005058	0.332468	0.431071	2.53607	2.79275	HEXB
abnormal male germ cell morphology MP:0006362	0.332468	0.431071	2.53607	2.79275	CDC20
impaired exercise endurance MP:0012106	0.332468	0.431071	2.53607	2.79275	PACSIN2
impaired lung alveolus development MP:0006027	0.332468	0.431071	2.53607	2.79275	TMTC3
increased effector memory CD8-positive, alpha-beta T cell number MP:0010850	0.332468	0.431071	2.53607	2.79275	PEPD
increased variability of skeletal muscle fiber size MP:0009403	0.332468	0.431071	2.53607	2.79275	LDB3
decreased litter size MP:0001935	0.333451	0.431934	1.38507	1.52117	GHRH;NR1D1;SYCP3;PANX3
small pancreatic islets MP:0009172	0.339357	0.437922	2.47092	2.67033	LEP
abnormal limb bud morphology MP:0005650	0.339357	0.437922	2.47092	2.67033	SUFU
abnormal nervous system development MP:0003861	0.339357	0.437922	2.47092	2.67033	NUP133
impaired ovarian folliculogenesis MP:0001129	0.339357	0.437922	2.47092	2.67033	IL33
decreased NK T cell number MP:0008040	0.346176	0.445877	2.40902	2.55552	TOX
hyporesponsive to tactile stimuli MP:0005498	0.346176	0.445877	2.40902	2.55552	MRGPRD
abnormal axon morphology MP:0005404	0.347291	0.44605	1.64882	1.74378	MME;PRKAB1
decreased birth body size MP:0009703	0.347291	0.44605	1.64882	1.74378	SLC7A7;PAX7
increased circulating creatinine level MP:0005553	0.347291	0.44605	1.64882	1.74378	SLC47A1;TNFRSF17
perinatal lethality MP:0002081	0.352924	0.449056	2.35015	2.44769	SIRT1
abnormal cell migration MP:0003091	0.352924	0.449056	2.35015	2.44769	ITGA8
decreased circulating interleukin-6 level MP:0008597	0.352924	0.449056	2.35015	2.44769	PRKAB1
decreased circulating tumor necrosis factor level MP:0008554	0.352924	0.449056	2.35015	2.44769	LEP
thymus atrophy MP:0003644	0.352924	0.449056	2.35015	2.44769	STK36
abnormal muscle morphology MP:0002108	0.352924	0.449056	2.35015	2.44769	LEP
increased cardiac muscle contractility MP:0005599	0.352924	0.449056	2.35015	2.44769	AVPI1
abnormal retinal neuronal layer morphology MP:0006069	0.352924	0.449056	2.35015	2.44769	PHACTR4
increased nucleated erythrocyte cell number MP:0009395	0.352924	0.449056	2.35015	2.44769	IL6ST
neuron degeneration MP:0003224	0.352924	0.449056	2.35015	2.44769	MPZ
impaired righting response MP:0001523	0.354751	0.45096	1.62094	1.67985	HEXB;SLC8B1
liver inflammation MP:0001860	0.35847	0.453325	1.60735	1.649	LEP;ABCG2
abnormal axon guidance MP:0002961	0.359603	0.453325	2.29408	2.34628	VAX1
short humerus MP:0004351	0.359603	0.453325	2.29408	2.34628	LEP
abnormal intestinal mucosa morphology MP:0000511	0.359603	0.453325	2.29408	2.34628	LEP
dilated heart right ventricle MP:0002754	0.359603	0.453325	2.29408	2.34628	LDB3
increased bone trabecula number MP:0010868	0.359603	0.453325	2.29408	2.34628	DMP1
abnormal response to cardiac infarction MP:0000343	0.359603	0.453325	2.29408	2.34628	LEP
abnormal T-helper 1 physiology MP:0005465	0.359603	0.453325	2.29408	2.34628	MPZ
increased spleen red pulp amount MP:0008476	0.359603	0.453325	2.29408	2.34628	PRKAB1
small liver MP:0000601	0.362181	0.456154	1.59399	1.61887	MTHFD2;CDK13
increased lymphocyte cell number MP:0005013	0.365884	0.457012	1.58084	1.58944	SCARB2;SLC9A3
renal interstitial fibrosis MP:0003215	0.366213	0.457012	2.24061	2.25079	LEP
abnormal cell cycle checkpoint function MP:0004045	0.366213	0.457012	2.24061	2.25079	SIRT1
skin edema MP:0001786	0.366213	0.457012	2.24061	2.25079	MME
small seminal vesicle MP:0001157	0.366213	0.457012	2.24061	2.25079	LDB3
decreased cornea thickness MP:0005543	0.366213	0.457012	2.24061	2.25079	ERG
abnormal distortion product otoacoustic emission MP:0004736	0.366213	0.457012	2.24061	2.25079	SCARB2
abnormal myelin sheath morphology MP:0003871	0.366213	0.457012	2.24061	2.25079	MPZ
abnormal ovarian follicle morphology MP:0001131	0.366213	0.457012	2.24061	2.25079	IL33
increased cellular sensitivity to gamma-irradiation MP:0002007	0.366213	0.457012	2.24061	2.25079	SIRT1
decreased apoptosis MP:0006043	0.372755	0.460542	2.18958	2.16075	NOX4
decreased IgG2b level MP:0008497	0.372755	0.460542	2.18958	2.16075	IL6ST
decreased trabecular bone thickness MP:0009346	0.372755	0.460542	2.18958	2.16075	IL6ST
abnormal lymphocyte morphology MP:0002619	0.372755	0.460542	2.18958	2.16075	CCR6
abnormal osteoblast physiology MP:0005006	0.372755	0.460542	2.18958	2.16075	IL6ST
abnormal proximal convoluted tubule morphology MP:0004756	0.372755	0.460542	2.18958	2.16075	HEXB
increased hepatocyte apoptosis MP:0003887	0.372755	0.460542	2.18958	2.16075	LEP
abnormal sperm flagellum morphology MP:0008892	0.372755	0.460542	2.18958	2.16075	SIRT1
increased susceptibility to weight loss MP:0010180	0.372755	0.460542	2.18958	2.16075	GATM
osteoporosis MP:0000066	0.372755	0.460542	2.18958	2.16075	IL6ST
overriding aortic valve MP:0000273	0.372755	0.460542	2.18958	2.16075	SUFU
decreased brain size MP:0000774	0.376943	0.465294	1.54267	1.50512	CDK13;PRKAB1
cardiac interstitial fibrosis MP:0005608	0.37923	0.466009	2.14081	2.07576	NOX4
decreased circulating potassium level MP:0005628	0.37923	0.466009	2.14081	2.07576	ADAMTS16
abnormal interleukin level MP:0008751	0.37923	0.466009	2.14081	2.07576	PLA2G10
abnormal myelopoiesis MP:0001601	0.37923	0.466009	2.14081	2.07576	PLSCR1
abnormal sexual interaction MP:0002566	0.37923	0.466009	2.14081	2.07576	HEXB
decreased testis weight MP:0004852	0.384549	0.471759	1.35857	1.29836	LEP;SYCP3;SIRT1
right aortic arch MP:0004158	0.385639	0.471759	2.09417	1.99543	ERMP1
decreased erythroid progenitor cell number MP:0008973	0.385639	0.471759	2.09417	1.99543	IL6ST
failure of initiation of embryo turning MP:0004180	0.385639	0.471759	2.09417	1.99543	SUFU
abnormal telencephalon development MP:0000934	0.385639	0.471759	2.09417	1.99543	VAX1
increased vertical activity MP:0002574	0.391563	0.475679	1.49453	1.40128	IL33;GPR153
decreased epididymal fat pad weight MP:0009289	0.391982	0.475679	2.04951	1.91944	PRKAB1
decreased immature B cell number MP:0008215	0.391982	0.475679	2.04951	1.91944	PEPD
decreased neuron number MP:0008948	0.391982	0.475679	2.04951	1.91944	PRKAB1
abnormal intestinal epithelium morphology MP:0000488	0.391982	0.475679	2.04951	1.91944	LEP
abnormal leukocyte migration MP:0003156	0.391982	0.475679	2.04951	1.91944	EVL
abnormal Purkinje cell dendrite morphology MP:0008572	0.391982	0.475679	2.04951	1.91944	NR1D1
abnormal sleep pattern MP:0001501	0.391982	0.475679	2.04951	1.91944	LEP
myopathy MP:0000751	0.391982	0.475679	2.04951	1.91944	LDB3
abnormal lipid homeostasis MP:0002118	0.395195	0.479152	1.48296	1.37674	SCARB1;HEXB
abnormal kidney morphology MP:0002135	0.396964	0.480306	1.21853	1.12581	NFAT5;ERMP1;ITGA8;DMP1;PRKAB1
decreased circulating insulin-like growth factor I level MP:0004701	0.39826	0.480306	2.00671	1.84748	GHRH
abnormal myocardial trabeculae morphology MP:0002189	0.39826	0.480306	2.00671	1.84748	NFAT5
impaired adaptive thermogenesis MP:0011049	0.39826	0.480306	2.00671	1.84748	LEP
abnormal pancreatic islet morphology MP:0005215	0.39826	0.480306	2.00671	1.84748	LEP
increased percent body fat/body weight MP:0005458	0.39826	0.480306	2.00671	1.84748	LEP
decreased T cell proliferation MP:0005095	0.398816	0.480553	1.47156	1.35274	NFAT5;LEP
anemia MP:0001577	0.401207	0.482678	1.32094	1.20638	SCARB1;NFAT5;IL6ST
decreased a-wave amplitude MP:0012143	0.404473	0.482678	1.96565	1.77925	FAM161A
scaly skin MP:0001192	0.404473	0.482678	1.96565	1.77925	ZBTB48
abnormal chemokine secretion MP:0008722	0.404473	0.482678	1.96565	1.77925	LEP
decreased immunoglobulin level MP:0002460	0.404473	0.482678	1.96565	1.77925	IL6ST
distended abdomen MP:0001270	0.404473	0.482678	1.96565	1.77925	SCARB2
abnormal maxilla morphology MP:0000455	0.404473	0.482678	1.96565	1.77925	SIRT1
abnormal osteoclast morphology MP:0004982	0.404473	0.482678	1.96565	1.77925	IL6ST
increased anti-double stranded DNA antibody level MP:0004762	0.404473	0.482678	1.96565	1.77925	IL6ST
abnormal platelet physiology MP:0005464	0.404473	0.482678	1.96565	1.77925	ITGA2
kinked neural tube MP:0003400	0.404473	0.482678	1.96565	1.77925	NUP133
anophthalmia MP:0001293	0.40962	0.487457	1.4384	1.2838	ERMP1;PRKAB1
atrial septal defect MP:0010403	0.410622	0.487457	1.92624	1.71452	SIRT1
abnormal blood coagulation MP:0002551	0.410622	0.487457	1.92624	1.71452	EMILIN2
convulsive seizures MP:0000947	0.410622	0.487457	1.92624	1.71452	FAM161A
distended pericardium MP:0000292	0.410622	0.487457	1.92624	1.71452	SMO
increased susceptibility to experimental autoimmune encephalomyelitis MP:0004799	0.410622	0.487457	1.92624	1.71452	LRCH1
abnormal lymph node morphology MP:0002339	0.413201	0.489642	1.42767	1.2618	NOX4;RND2
decreased oocyte number MP:0005431	0.416708	0.489642	1.88838	1.65303	PEPD
decreased oxygen consumption MP:0005290	0.416708	0.489642	1.88838	1.65303	LEP
decreased susceptibility to induced arthritis MP:0003436	0.416708	0.489642	1.88838	1.65303	PANX3
abnormal hindbrain development MP:0006108	0.416708	0.489642	1.88838	1.65303	SUFU
abnormal neuronal precursor proliferation MP:0004948	0.416708	0.489642	1.88838	1.65303	PRKAB1
increased IgA level MP:0002495	0.416708	0.489642	1.88838	1.65303	IL6ST
increased IgG2a level MP:0008500	0.416708	0.489642	1.88838	1.65303	IL6ST
abnormal T-helper 2 physiology MP:0005466	0.416708	0.489642	1.88838	1.65303	IL33
liver fibrosis MP:0003333	0.416708	0.489642	1.88838	1.65303	LEP
no spontaneous movement MP:0001404	0.416708	0.489642	1.88838	1.65303	PRKAB1
decreased physiological sensitivity to xenobiotic MP:0008874	0.41677	0.489642	1.4171	1.24027	NOX4;IL6ST
abnormal iris morphology MP:0001322	0.422732	0.494941	1.85197	1.59458	SIRT1
impaired limb coordination MP:0001524	0.422732	0.494941	1.85197	1.59458	LDB3
impaired skin barrier function MP:0002796	0.422732	0.494941	1.85197	1.59458	CYP27B1
increased susceptibility to diet-induced obesity MP:0005658	0.422732	0.494941	1.85197	1.59458	LEP
reduced male fertility MP:0001922	0.423218	0.495085	1.27387	1.09536	LEP;NR1D1;SIRT1
abnormal lung morphology MP:0001175	0.423877	0.495431	1.39642	1.19856	MPZ;NOX4
abnormal common myeloid progenitor cell morphology MP:0006410	0.428693	0.500203	1.81694	1.53897	IL6ST
abnormal forelimb morphology MP:0000550	0.428693	0.500203	1.81694	1.53897	COL1A2
increased insulin sensitivity MP:0002891	0.434453	0.505359	1.3665	1.13921	AHSG;PRKAB1
congestive heart failure MP:0006138	0.434594	0.505359	1.7832	1.48602	MYL2
short stride length MP:0001407	0.434594	0.505359	1.7832	1.48602	PLCB4
abnormal corpus callosum morphology MP:0000780	0.434594	0.505359	1.7832	1.48602	VAX1
decreased body temperature MP:0005534	0.440433	0.511278	1.75069	1.43556	LEP
increased susceptibility to injury MP:0005165	0.440433	0.511278	1.75069	1.43556	SLC29A1
abnormal motor capabilities/coordination/movement MP:0002066	0.441445	0.512017	1.34725	1.10165	HEXB;PLOD1
decreased heart weight MP:0002834	0.444924	0.513616	1.33783	1.08344	LEP;GHRH
increased circulating glucose level MP:0005559	0.444924	0.513616	1.33783	1.08344	IGFBP3;LEP
cochlear ganglion degeneration MP:0002857	0.446213	0.513616	1.71934	1.38743	SCARB2
decreased b-wave amplitude MP:0012144	0.446213	0.513616	1.71934	1.38743	FAM161A
vertebral fusion MP:0004609	0.446213	0.513616	1.71934	1.38743	SLC29A1
dermatitis MP:0001194	0.446213	0.513616	1.71934	1.38743	MME
abnormal olfactory bulb morphology MP:0000819	0.446213	0.513616	1.71934	1.38743	VAX1
abnormal renal tubule morphology MP:0002703	0.446213	0.513616	1.71934	1.38743	NFAT5
muscular ventricular septal defect MP:0010420	0.446213	0.513616	1.71934	1.38743	SUFU
decreased IgG2a level MP:0008496	0.451933	0.518014	1.68909	1.34151	IL6ST
decreased susceptibility to bacterial infection MP:0002411	0.451933	0.518014	1.68909	1.34151	CCR6
abnormal long bone epiphyseal plate proliferative zone MP:0003662	0.451933	0.518014	1.68909	1.34151	LEP
glomerulosclerosis MP:0005264	0.451933	0.518014	1.68909	1.34151	LEP
abnormal snout morphology MP:0000443	0.451933	0.518014	1.68909	1.34151	SIRT1
abnormal head morphology MP:0000432	0.457595	0.522309	1.65988	1.29765	SIRT1
heart left ventricle hypertrophy MP:0002625	0.457595	0.522309	1.65988	1.29765	LEP
impaired fertilization MP:0000242	0.457595	0.522309	1.65988	1.29765	HEXB
increased double-negative T cell number MP:0005090	0.457595	0.522309	1.65988	1.29765	IL6ST
increased IgG level MP:0002493	0.457595	0.522309	1.65988	1.29765	IL6ST
abnormal embryonic tissue morphology MP:0002085	0.458717	0.523152	1.3014	1.01421	GCSH;SCARB1
abnormal CD4-positive, alpha-beta T cell physiology MP:0005463	0.463198	0.526941	1.63167	1.25573	CCR6
enlarged thymus MP:0000709	0.463198	0.526941	1.63167	1.25573	PRKAB1
increased cell proliferation MP:0000351	0.463198	0.526941	1.63167	1.25573	IL6ST
abnormal embryonic neuroepithelium morphology MP:0004261	0.468744	0.531035	1.60439	1.21564	LEP
abnormal long bone epiphyseal plate morphology MP:0003055	0.468744	0.531035	1.60439	1.21564	LEP
abnormal male meiosis MP:0005169	0.468744	0.531035	1.60439	1.21564	REC8
abnormal mitochondrial morphology MP:0006035	0.468744	0.531035	1.60439	1.21564	ABCG2
micrognathia MP:0002639	0.468744	0.531035	1.60439	1.21564	SUFU
abnormal epidermal layer morphology MP:0001216	0.474233	0.536808	1.57801	1.17729	LEP
azoospermia MP:0005159	0.479031	0.541608	1.25032	0.920222	SYCP3;REC8
decreased IgG3 level MP:0008498	0.479665	0.541608	1.55248	1.14056	CCR6
increased IgG1 level MP:0008499	0.479665	0.541608	1.55248	1.14056	IL6ST
decreased T cell number MP:0005018	0.482371	0.544214	1.24219	0.905606	CYP27B1;PLA2G10
abnormal dentate gyrus morphology MP:0000812	0.485041	0.546322	1.52776	1.10537	PRKAB1
increased IgE level MP:0002497	0.485041	0.546322	1.52776	1.10537	IL6ST
abnormal locomotor behavior MP:0001392	0.489013	0.550341	1.22624	0.877211	PLCB4;HEXB
abnormal inhibitory postsynaptic currents MP:0002945	0.490362	0.550497	1.50381	1.07163	SYN3
abnormal mitosis MP:0004046	0.490362	0.550497	1.50381	1.07163	CDC20
abnormal pancreas morphology MP:0001944	0.490362	0.550497	1.50381	1.07163	RND2
abnormal eye physiology MP:0005253	0.495629	0.555495	1.4806	1.03928	PRSS56
domed cranium MP:0000440	0.495629	0.555495	1.4806	1.03928	STK36
decreased basophil cell number MP:0002607	0.500841	0.559957	1.45809	1.00822	NHS
abnormal retinal inner nuclear layer morphology MP:0003733	0.500841	0.559957	1.45809	1.00822	LEP
abnormal seminal vesicle morphology MP:0002059	0.500841	0.559957	1.45809	1.00822	RND2
decreased body weight MP:0001262	0.505143	0.563415	1.02466	0.699755	SCARB2;RXFP4;LDB3;NR1D1;NADSYN1;PRKAB1;SIRT1;CYP27B1;GATM;COL1A2;STK36;GHRH;SLC29A1;IL6ST
Purkinje cell degeneration MP:0000876	0.505999	0.563415	1.43626	0.978407	HEXB
decreased respiratory quotient MP:0010379	0.505999	0.563415	1.43626	0.978407	SIRT1
abnormal skin coloration MP:0011239	0.505999	0.563415	1.43626	0.978407	UBXN7
abnormal T cell activation MP:0001828	0.505999	0.563415	1.43626	0.978407	IL6ST
reticulocytosis MP:0002640	0.511105	0.567709	1.41506	0.949763	PRKAB1
impaired swimming MP:0001522	0.511105	0.567709	1.41506	0.949763	MPZ
maternal effect MP:0003718	0.511105	0.567709	1.41506	0.949763	CDC20
postnatal lethality MP:0002082	0.511834	0.568057	1.17348	0.785944	IL6ST;SIRT1
abnormal fertility/fecundity MP:0002161	0.516158	0.571461	1.39449	0.922232	HEXB
abnormal inflammatory response MP:0001845	0.516158	0.571461	1.39449	0.922232	IL6ST
absent pinna reflex MP:0006358	0.516158	0.571461	1.39449	0.922232	PRKAB1
perimembraneous ventricular septal defect MP:0010418	0.521159	0.57513	1.37449	0.895758	SUFU
abnormal angiogenesis MP:0000260	0.521159	0.57513	1.37449	0.895758	GNA13
prenatal lethality MP:0002080	0.521159	0.57513	1.37449	0.895758	TFEB
abnormal mitochondrial physiology MP:0006036	0.521159	0.57513	1.37449	0.895758	ABCG2
abnormal dendrite morphology MP:0008143	0.526109	0.578253	1.35507	0.870288	PRKAB1
decreased interleukin-6 secretion MP:0008706	0.526109	0.578253	1.35507	0.870288	IL33
increased kidney weight MP:0003917	0.526109	0.578253	1.35507	0.870288	LEP
internal hemorrhage MP:0001634	0.526109	0.578253	1.35507	0.870288	ERG
obese MP:0001261	0.526109	0.578253	1.35507	0.870288	LEP
decreased hemoglobin content MP:0002874	0.527723	0.57956	1.13847	0.727694	PACSIN2;PRKAB1
decreased hematocrit MP:0000208	0.530859	0.581295	1.13172	0.716672	PACSIN2;PRKAB1
spleen hyperplasia MP:0000693	0.531007	0.581295	1.33618	0.845773	IL6ST
thin myocardium MP:0002652	0.531007	0.581295	1.33618	0.845773	CDK13
delayed bone ossification MP:0000060	0.531007	0.581295	1.33618	0.845773	DMP1
decreased cell proliferation MP:0000352	0.53398	0.584081	1.12504	0.705848	CDC20;FBLIM1
decreased monocyte cell number MP:0000223	0.535856	0.584258	1.31781	0.822168	TNFRSF17
decreased ventricle muscle contractility MP:0005598	0.535856	0.584258	1.31781	0.822168	MYL2
embryonic lethality between somite formation and embryo turning, complete penetrance MP:0011097	0.535856	0.584258	1.31781	0.822168	NUP133
microcephaly MP:0000433	0.535856	0.584258	1.31781	0.822168	SUFU
decreased anxiety-related response MP:0001364	0.537088	0.585134	1.11845	0.695219	PTPRA;DNAJC9
arrest of spermatogenesis MP:0001155	0.545403	0.593246	1.28254	0.777512	SIRT1
cochlear outer hair cell degeneration MP:0004404	0.545403	0.593246	1.28254	0.777512	SCARB2
abnormal spermatogenesis MP:0001156	0.546325	0.593774	1.0991	0.664454	GATM;SIRT1
small cerebellum MP:0000852	0.550103	0.596029	1.2656	0.756383	PLCB4
dilated renal tubules MP:0002705	0.550103	0.596029	1.2656	0.756383	NFAT5
abnormal skeletal muscle morphology MP:0000759	0.550103	0.596029	1.2656	0.756383	LDB3
impaired coordination MP:0001405	0.550147	0.596029	1.02543	0.612764	SLC8A3;PLCB4;HEXB;MPZ
increased bone mineral density MP:0000062	0.552411	0.598007	1.08657	0.644841	COL1A2;IL6ST
decreased subcutaneous adipose tissue amount MP:0008844	0.554755	0.600068	1.2491	0.736003	GATM
abnormal excitatory postsynaptic potential MP:0002912	0.559359	0.603612	1.23302	0.71634	SST
glomerulonephritis MP:0002743	0.559359	0.603612	1.23302	0.71634	SIRT1
abnormal tooth morphology MP:0002100	0.559359	0.603612	1.23302	0.71634	SIRT1
abnormal cone electrophysiology MP:0004022	0.563916	0.607568	1.21735	0.69736	PDE6B
abnormal posture MP:0001504	0.563916	0.607568	1.21735	0.69736	HEXB
abnormal response/metabolism to endogenous compounds MP:0003638	0.568426	0.611461	1.20207	0.679033	NOX4
increased T cell number MP:0005015	0.568426	0.611461	1.20207	0.679033	CCR6
weight loss MP:0001263	0.570325	0.612538	1.05063	0.589978	SLC7A7;HEXB
increased neutrophil cell number MP:0000219	0.570325	0.612538	1.05063	0.589978	COL1A2;IL6ST
abnormal retinal pigment epithelium morphology MP:0005201	0.577306	0.619548	1.17264	0.644225	PHACTR4
postnatal lethality, complete penetrance MP:0011085	0.580889	0.622281	0.985225	0.53517	STK36;LDB3;PRKAB1;SIRT1
prenatal lethality, complete penetrance MP:0011091	0.581323	0.622281	0.997409	0.541043	NFAT5;METTL14;MAPKAP1
decreased circulating total protein level MP:0005567	0.581678	0.622281	1.15845	0.627692	PKN2
teratozoospermia MP:0005578	0.581678	0.622281	1.15845	0.627692	SIRT1
polydactyly MP:0000562	0.590287	0.629025	1.13108	0.596242	SUFU
decreased length of long bones MP:0004686	0.590287	0.629025	1.13108	0.596242	LEP
hyperglycemia MP:0001559	0.590287	0.629025	1.13108	0.596242	LEP
abnormal placental labyrinth vasculature morphology MP:0008803	0.590287	0.629025	1.13108	0.596242	ERG
increased circulating leptin level MP:0005669	0.590287	0.629025	1.13108	0.596242	LEP
decreased fibroblast proliferation MP:0011704	0.594525	0.633047	1.11787	0.581282	FNDC3B
increased tumor necrosis factor secretion MP:0008560	0.59872	0.637016	1.10496	0.566803	GSTCD
short limbs MP:0000547	0.602872	0.640434	1.09235	0.552785	IL6ST
abnormal limb morphology MP:0002109	0.602872	0.640434	1.09235	0.552785	SUFU
increased inflammatory response MP:0001846	0.60698	0.644297	1.08002	0.539211	IL6ST
small heart MP:0002188	0.611047	0.647605	1.06797	0.526062	CDK13
increased red blood cell distribution width MP:0010067	0.611047	0.647605	1.06797	0.526062	PRKAB1
increased or absent threshold for auditory brainstem response MP:0011967	0.612822	0.648764	0.970291	0.475133	REST;CIB2
abnormal liver morphology MP:0000598	0.613091	0.648764	0.950641	0.465093	SLC47A1;HEXB;RND2
abnormal visceral yolk sac morphology MP:0001718	0.615071	0.650354	1.05618	0.513321	GNA13
decreased IgG1 level MP:0008495	0.619054	0.653047	1.04464	0.500972	IL6ST
abnormal neutrophil physiology MP:0002463	0.619054	0.653047	1.04464	0.500972	PLA2G10
hydronephrosis MP:0000519	0.619054	0.653047	1.04464	0.500972	SCARB2
cleft secondary palate MP:0009890	0.622996	0.655684	1.03336	0.489001	CDK13
decreased insulin secretion MP:0003059	0.622996	0.655684	1.03336	0.489001	LEP
increased T cell proliferation MP:0005348	0.622996	0.655684	1.03336	0.489001	CCR6
abnormal digit morphology MP:0002110	0.626898	0.658267	1.02231	0.477392	HUNK
abnormal nervous system electrophysiology MP:0002272	0.626898	0.658267	1.02231	0.477392	SST
hypoglycemia MP:0000189	0.626898	0.658267	1.02231	0.477392	LEP
cyanosis MP:0001575	0.628904	0.659865	0.941465	0.43663	TMTC3;LDB3
abnormal miniature excitatory postsynaptic currents MP:0004753	0.630759	0.660795	1.0115	0.466132	SLC29A1
increased lymphoma incidence MP:0012431	0.630759	0.660795	1.0115	0.466132	CDC20
decreased B cell number MP:0005017	0.631533	0.661099	0.936824	0.430569	CCR6;MPZL2
increased B cell number MP:0005014	0.634581	0.663779	1.00091	0.455207	IL6ST
spleen hypoplasia MP:0000694	0.642106	0.670622	0.980388	0.434314	NFAT5
decreased double-positive T cell number MP:0005092	0.642106	0.670622	0.980388	0.434314	IL6ST
microphthalmia MP:0001297	0.644464	0.67257	0.914286	0.401679	MTHFD2;SIRT1
increased circulating alanine transaminase level MP:0002941	0.64581	0.672945	0.970436	0.424322	TEX2
alopecia MP:0000414	0.64581	0.672945	0.970436	0.424322	SUFU
abnormal thymus morphology MP:0000703	0.649477	0.676249	0.960683	0.414619	PRKAB1
kinked tail MP:0000585	0.653106	0.679509	0.951123	0.405194	KNTC1
cachexia MP:0005150	0.656697	0.681685	0.94175	0.396037	PAX7
abnormal male germ cell apoptosis MP:0008280	0.656697	0.681685	0.94175	0.396037	SIRT1
extramedullary hematopoiesis MP:0000240	0.656697	0.681685	0.94175	0.396037	PRKAB1
decreased thymocyte number MP:0000715	0.660251	0.684333	0.93256	0.387138	IL6ST
abnormal T cell differentiation MP:0002145	0.660251	0.684333	0.93256	0.387138	IL6ST
abnormal extraembryonic tissue morphology MP:0002086	0.663769	0.687457	0.923546	0.378489	GNA13
abnormal social investigation MP:0001360	0.66725	0.690538	0.914704	0.37008	SYN3
impaired balance MP:0001525	0.670696	0.692528	0.906029	0.361903	REST
increased hemoglobin content MP:0005564	0.670696	0.692528	0.906029	0.361903	SPRR3
abnormal spermatid morphology MP:0006380	0.670696	0.692528	0.906029	0.361903	SIRT1
abnormal renal glomerulus morphology MP:0005325	0.674106	0.695522	0.897515	0.353951	SIRT1
decreased interferon-gamma secretion MP:0008567	0.684127	0.704795	0.872905	0.331365	IL6ST
abnormal immune system physiology MP:0001790	0.684127	0.704795	0.872905	0.331365	SLC7A2
abnormal T cell physiology MP:0002444	0.687398	0.707631	0.864997	0.324236	CCR6
short snout MP:0000445	0.690636	0.710428	0.85723	0.317297	SIRT1
enlarged liver MP:0000599	0.697012	0.716447	0.842105	0.30396	CYP27A1
abnormal cornea morphology MP:0001312	0.703258	0.721778	0.827502	0.291307	PEPD
abnormal vertebrae morphology MP:0000137	0.703258	0.721778	0.827502	0.291307	CYP27B1
perinatal lethality, complete penetrance MP:0011089	0.703802	0.721794	0.815978	0.286619	NFAT5;COL1A2
abnormal skeleton morphology MP:0005508	0.706332	0.723844	0.820388	0.285224	IL6ST
embryonic lethality during organogenesis, incomplete penetrance MP:0011108	0.708176	0.725189	0.80901	0.279159	SIRT1;PHACTR4
abnormal eye electrophysiology MP:0005551	0.709375	0.725872	0.813394	0.279296	PDE6B
seizures MP:0002064	0.712386	0.727861	0.806518	0.273519	PRKAB1
increased tumor incidence MP:0002020	0.712386	0.727861	0.806518	0.273519	CDC20
abnormal cell physiology MP:0005621	0.727198	0.742439	0.779053	0.248173	PTPRA;PELI3
edema MP:0001785	0.729246	0.743972	0.775859	0.244973	NFAT5;SUFU
neonatal lethality, complete penetrance MP:0011087	0.733335	0.747585	0.801918	0.248717	CBX4;FNDC3B;IL6ST;PHACTR4
increased apoptosis MP:0006042	0.735385	0.749115	0.755406	0.232182	FBLIM1
abnormal cytokine secretion MP:0003009	0.748821	0.762232	0.726608	0.210175	MPZ
insulin resistance MP:0005331	0.754003	0.766935	0.71569	0.202082	LEP
decreased spleen weight MP:0004953	0.761577	0.773485	0.699911	0.190631	UBXN7
hydrocephaly MP:0001891	0.761577	0.773485	0.699911	0.190631	STK36
asthenozoospermia MP:0002675	0.76405	0.775419	0.694804	0.186987	SIRT1
decreased fetal size MP:0004200	0.766497	0.777325	0.68977	0.183427	REC8
abnormal placenta morphology MP:0001711	0.768919	0.779202	0.684808	0.179947	TFEB
embryonic growth arrest MP:0001730	0.771102	0.780834	0.711604	0.18497	GCSH;NUP133
embryonic lethality before implantation, complete penetrance MP:0011094	0.773688	0.782291	0.675094	0.17322	CDC20
kyphosis MP:0000160	0.773688	0.782291	0.675094	0.17322	COL1A2
respiratory failure MP:0001953	0.793966	0.8022	0.634566	0.146404	TMTC3
hepatic steatosis MP:0002628	0.80444	0.81218	0.614071	0.133628	LEP
abnormal cerebral cortex morphology MP:0000788	0.80647	0.813628	0.610129	0.131232	PRKAB1
abnormal blood vessel morphology MP:0001614	0.820106	0.826163	0.583879	0.115796	GNA13
abnormal spatial learning MP:0001463	0.820106	0.826163	0.583879	0.115796	PTPRA
abnormal macrophage physiology MP:0002451	0.829256	0.834764	0.56646	0.106056	CCR6
respiratory distress MP:0001954	0.839627	0.844581	0.546871	0.0955916	LDB3
prenatal lethality, incomplete penetrance MP:0011101	0.845853	0.850216	0.598531	0.1002	PEPD;REC8
decreased survivor rate MP:0008770	0.847789	0.851535	0.531545	0.0877705	SIRT1
increased susceptibility to bacterial infection MP:0002412	0.86573	0.868915	0.498018	0.0718054	DMP1
small testis MP:0001147	0.869005	0.871561	0.562641	0.0789984	PEPD;REC8
oligozoospermia MP:0002687	0.869876	0.871794	0.490281	0.0683474	SIRT1
decreased erythrocyte cell number MP:0002875	0.88032	0.881613	0.470768	0.0600087	PRKAB1
embryonic lethality, complete penetrance MP:0011092	0.911417	0.912086	0.492939	0.0457222	CACNB2;SMO
embryonic lethality between implantation and somite formation, complete penetrance MP:0011096	0.937494	0.937494	0.359485	0.0232031	CDC20

## Sheet: FB-TF gene cooccurence
Enrichr submissions TF gene coocurrence				FB cluster
Term	P-value	Adjusted P-value	Odds Ratio	Combined Score	Genes
TCF23	0.00028545	0.47556	3.82062	31.1818	IL33;SLC44A3;GATM;COL1A2;SLC47A1;MME;MTHFD2;IGFBP3;NR1D1;SLC7A2;MPZL2
ELF5	0.00111363	0.616619	3.44344	23.4158	IL33;PLCB4;MME;KIF26B;IGFBP3;BBOX1;ATP2C2;NDRG1;MPZL2;BCAS1
RORA	0.00394116	0.616619	3.07257	17.0106	NFAT5;PLCB4;MME;DST;IGFBP3;FNDC3B;TOX;IL6ST;NDRG1
BACH1	0.0125554	0.616619	2.7079	11.8541	GNA13;NFAT5;DST;IGFBP3;FNDC3B;IL6ST;GBP2;NDRG1
HIF3A	0.0125554	0.616619	2.7079	11.8541	IL33;PHLDB1;COL1A2;MME;DST;SYNPO2;IGFBP3;SLC7A2
HLF	0.0125554	0.616619	2.7079	11.8541	IL33;GATM;PLCB4;MME;IGFBP3;NR1D1;NDRG1;SLC7A2
HSF4	0.0125554	0.616619	2.7079	11.8541	CYP27A1;PAQR6;IGFBP3;ABCA7;NR1D1;SLC29A1;GBP2;NDRG1
MLXIPL	0.0125554	0.616619	2.7079	11.8541	CYP27A1;GATM;SLC47A1;MME;IGFBP3;NR1D1;NDRG1;SLC7A2
NR1H4	0.0125554	0.616619	2.7079	11.8541	CYP27A1;GATM;SLC7A7;MME;IGFBP3;GBP2;NDRG1;ABCG2
RBM20	0.0125554	0.616619	2.7079	11.8541	AFAP1L2;SLC47A1;SYNPO2;KIF26B;IGFBP3;EMILIN2;LDB3;NDRG1
ZBTB43	0.0125554	0.616619	2.7079	11.8541	GNA13;NFAT5;CBX4;DST;FNDC3B;IL6ST;SIRT1;NDRG1
ZFP57	0.0125554	0.616619	2.7079	11.8541	IL33;COL1A2;MME;FBLIM1;KIF26B;IGFBP3;SLC29A1;NDRG1
ZNF621	0.0125554	0.616619	2.7079	11.8541	NFAT5;DST;ITGA2;FNDC3B;UBXN7;KNTC1;IL6ST;PHACTR4
CREB3L3	0.0356854	0.616619	2.34932	7.8303	CYP27A1;COL1A2;MME;AHSG;GBP2;NDRG1;ABCG2
DEPDC1	0.0356854	0.616619	2.34932	7.8303	CDC20;TCF19;MTHFD2;KNTC1;DNAJC9;TYMS;PHF19
DEPDC7	0.0356854	0.616619	2.34932	7.8303	CDC20;IL33;GATM;MME;IGFBP3;GBP2;NDRG1
E2F7	0.0356854	0.616619	2.34932	7.8303	CDC20;TCF19;MTHFD2;ITGA2;KNTC1;TYMS;PHF19
ELF2	0.0356854	0.616619	2.34932	7.8303	NFAT5;DST;FNDC3B;PKN2;PPP2R5C;CDK13;IL6ST
ESR1	0.0356854	0.616619	2.34932	7.8303	COL1A2;MME;DST;IGFBP3;IL6ST;NDRG1;SLC7A2
FOXN2	0.0356854	0.616619	2.34932	7.8303	GNA13;NFAT5;MTHFD2;FNDC3B;IL6ST;SIRT1;NDRG1
GPR155	0.0356854	0.616619	2.34932	7.8303	GATM;MME;SYNPO2;IGFBP3;IL6ST;GBP2;NDRG1
HAND2	0.0356854	0.616619	2.34932	7.8303	COL1A2;MME;SYNPO2;KIF26B;IGFBP3;ITGA8;EMILIN2
HBP1	0.0356854	0.616619	2.34932	7.8303	NFAT5;LAPTM4A;IGFBP3;FNDC3B;IL6ST;GBP2;NDRG1
IKZF5	0.0356854	0.616619	2.34932	7.8303	GNA13;NFAT5;MTHFD2;RNF38;PKN2;IL6ST;SIRT1
LCOR	0.0356854	0.616619	2.34932	7.8303	GNA13;NFAT5;DST;RNF38;FNDC3B;PKN2;IL6ST
MIER1	0.0356854	0.616619	2.34932	7.8303	GNA13;NFAT5;DST;FNDC3B;PKN2;IL6ST;SIRT1
MYOG	0.0356854	0.616619	2.34932	7.8303	COL1A2;RRAD;PAX7;MYL2;IGFBP3;LDB3;NR1D1
NFYA	0.0356854	0.616619	2.34932	7.8303	NFAT5;REST;DST;MTHFD2;IL6ST;SIRT1;NDRG1
NR1I3	0.0356854	0.616619	2.34932	7.8303	CYP27A1;SLC47A1;MME;BBOX1;NR1D1;KMO;ABCG2
NR3C1	0.0356854	0.616619	2.34932	7.8303	NFAT5;COL1A2;DST;IGFBP3;FNDC3B;IL6ST;NDRG1
NR3C2	0.0356854	0.616619	2.34932	7.8303	PLCB4;MME;DST;KIF26B;IGFBP3;TOX;NDRG1
PKHD1L1	0.0356854	0.616619	2.34932	7.8303	IL33;COL1A2;DST;SYNPO2;KIF26B;IGFBP3;ITGA8
PRDM4	0.0356854	0.616619	2.34932	7.8303	GNA13;NFAT5;RNF38;FNDC3B;IL6ST;SIRT1;NDRG1
PRDM5	0.0356854	0.616619	2.34932	7.8303	COL1A2;PLCB4;MME;SMO;DST;IGFBP3;ITGA8
RAD51	0.0356854	0.616619	2.34932	7.8303	CDC20;TCF19;MTHFD2;KNTC1;DNAJC9;TYMS;PHF19
RAG1	0.0356854	0.616619	2.34932	7.8303	COL1A2;MME;DST;KIF26B;CCR6;IL6ST;ABCG2
RLF	0.0356854	0.616619	2.34932	7.8303	GNA13;NFAT5;DST;FNDC3B;PKN2;SIRT1;NDRG1
SALL2	0.0356854	0.616619	2.34932	7.8303	GATM;COL1A2;SMO;IGFBP3;TOX;RND2;NDRG1
SETBP1	0.0356854	0.616619	2.34932	7.8303	MME;DST;KIF26B;FNDC3B;TOX;IL6ST;NDRG1
SKIL	0.0356854	0.616619	2.34932	7.8303	NFAT5;DST;IGFBP3;FNDC3B;IL6ST;GBP2;NDRG1
SMAD5	0.0356854	0.616619	2.34932	7.8303	GNA13;NFAT5;DST;FNDC3B;PKN2;IL6ST;SIRT1
TEAD4	0.0356854	0.616619	2.34932	7.8303	CDC20;UCK2;MME;MTHFD2;IGFBP3;SLC29A1;NDRG1
TFAP4	0.0356854	0.616619	2.34932	7.8303	CDC20;UCK2;MTHFD2;NR1D1;SLC29A1;NDRG1;PHF19
THAP5	0.0356854	0.616619	2.34932	7.8303	GNA13;NFAT5;DST;TMTC3;PKN2;IL6ST;SIRT1
TIPARP	0.0356854	0.616619	2.34932	7.8303	PLSCR1;MTHFD2;IGFBP3;FNDC3B;IL6ST;GBP2;NDRG1
TRPS1	0.0356854	0.616619	2.34932	7.8303	COL1A2;DST;IGFBP3;FNDC3B;TOX;IL6ST;NDRG1
ZBTB20	0.0356854	0.616619	2.34932	7.8303	NFAT5;COL1A2;DST;FNDC3B;IL6ST;GBP2;NDRG1
ZBTB25	0.0356854	0.616619	2.34932	7.8303	NFAT5;IGFBP3;EVL;NR1D1;IL6ST;GBP2;NDRG1
ZBTB39	0.0356854	0.616619	2.34932	7.8303	NFAT5;DST;MTHFD2;CDK13;IL6ST;SIRT1;PHACTR4
ZBTB4	0.0356854	0.616619	2.34932	7.8303	SCARB2;NFAT5;DST;FNDC3B;IL6ST;GBP2;NDRG1
ZBTB44	0.0356854	0.616619	2.34932	7.8303	NFAT5;DST;FNDC3B;UBXN7;PKN2;IL6ST;SIRT1
ZC3H6	0.0356854	0.616619	2.34932	7.8303	NFAT5;DST;MTHFD2;NR1D1;IL6ST;GBP2;NDRG1
ZCCHC6	0.0356854	0.616619	2.34932	7.8303	NFAT5;DST;FNDC3B;PKN2;IL6ST;GBP2;NDRG1
ZFP64	0.0356854	0.616619	2.34932	7.8303	SCARB1;UCK2;PLCB4;DST;KIF26B;FNDC3B;NDRG1
ZFYVE26	0.0356854	0.616619	2.34932	7.8303	SCARB2;NFAT5;DST;FNDC3B;IL6ST;GBP2;NDRG1
ZKSCAN1	0.0356854	0.616619	2.34932	7.8303	SCARB2;NFAT5;DST;FNDC3B;UBXN7;IL6ST;NDRG1
ZMAT1	0.0356854	0.616619	2.34932	7.8303	NFAT5;GATM;DST;TOX;IL6ST;GBP2;NDRG1
ZMAT3	0.0356854	0.616619	2.34932	7.8303	SCARB2;DST;MTHFD2;IGFBP3;FNDC3B;IL6ST;NDRG1
ZNF12	0.0356854	0.616619	2.34932	7.8303	GNA13;NFAT5;FNDC3B;UBXN7;IL6ST;SIRT1;NDRG1
ZNF23	0.0356854	0.616619	2.34932	7.8303	NFAT5;PLCB4;MME;DST;IGFBP3;TOX;NDRG1
ZNF264	0.0356854	0.616619	2.34932	7.8303	RNF144B;NFAT5;REST;DST;IL6ST;NDRG1;PHACTR4
ZNF266	0.0356854	0.616619	2.34932	7.8303	IGFBP3;FNDC3B;KNTC1;EVL;IL6ST;GBP2;NDRG1
ZNF28	0.0356854	0.616619	2.34932	7.8303	RNF144B;NFAT5;DST;ITGA2;TMTC3;PKN2;IL6ST
ZNF280C	0.0356854	0.616619	2.34932	7.8303	NFAT5;PLCB4;MTHFD2;KNTC1;IL6ST;SIRT1;NDRG1
ZNF292	0.0356854	0.616619	2.34932	7.8303	NFAT5;DST;FNDC3B;PKN2;CDK13;IL6ST;NDRG1
ZNF341	0.0356854	0.616619	2.34932	7.8303	IGFBP3;RPS6KA1;FNDC3B;ABCA7;NR1D1;NDRG1;PHF19
ZNF367	0.0356854	0.616619	2.34932	7.8303	CDC20;TCF19;MTHFD2;KNTC1;DNAJC9;TYMS;PHF19
ZNF431	0.0356854	0.616619	2.34932	7.8303	NFAT5;DST;UBXN7;PKN2;IL6ST;SIRT1;PHACTR4
ZNF460	0.0356854	0.616619	2.34932	7.8303	NFAT5;REST;CBX4;DST;MTHFD2;FNDC3B;IL6ST
ZNF483	0.0356854	0.616619	2.34932	7.8303	GATM;PLCB4;DST;IGFBP3;TOX;NDRG1;SLC7A2
ZNF507	0.0356854	0.616619	2.34932	7.8303	NFAT5;DST;RNF38;UBXN7;PKN2;IL6ST;SIRT1
ZNF611	0.0356854	0.616619	2.34932	7.8303	NFAT5;DST;SYNRG;RNF38;UBXN7;IL6ST;PHACTR4
ZNF618	0.0356854	0.616619	2.34932	7.8303	NFAT5;DST;KIF26B;IGFBP3;GBP2;NDRG1;SLC7A2
ZNF654	0.0356854	0.616619	2.34932	7.8303	GNA13;NFAT5;DST;PKN2;IL6ST;SIRT1;NDRG1
ZNF91	0.0356854	0.616619	2.34932	7.8303	PLCB4;DST;IGFBP3;FNDC3B;IL6ST;GBP2;NDRG1
ADAMTS19	0.0895689	0.616619	1.99669	4.81751	CACNB2;COL1A2;MME;KIF26B;IGFBP3;SLC7A2
AFF3	0.0895689	0.616619	1.99669	4.81751	PLCB4;MME;DST;KIF26B;TOX;NDRG1
AIRE	0.0895689	0.616619	1.99669	4.81751	IGFBP3;LEP;CCR6;IL6ST;GBP2;NDRG1
AR	0.0895689	0.616619	1.99669	4.81751	COL1A2;MME;SYNPO2;IGFBP3;NDRG1;SLC7A2
ARID5B	0.0895689	0.616619	1.99669	4.81751	DST;IGFBP3;FNDC3B;IL6ST;GBP2;NDRG1
ATF7	0.0895689	0.616619	1.99669	4.81751	NFAT5;DST;FNDC3B;IL6ST;NDRG1;PHACTR4
ATOH8	0.0895689	0.616619	1.99669	4.81751	COL1A2;MME;KIF26B;IGFBP3;NDRG1;SLC7A2
BACH2	0.0895689	0.616619	1.99669	4.81751	DST;KIF26B;FNDC3B;TOX;IL6ST;NDRG1
BBX	0.0895689	0.616619	1.99669	4.81751	NFAT5;DST;FNDC3B;PKN2;IL6ST;NDRG1
BMP2	0.0895689	0.616619	1.99669	4.81751	IL33;COL1A2;MME;IGFBP3;GBP2;NDRG1
CHD1	0.0895689	0.616619	1.99669	4.81751	GNA13;NFAT5;DST;PKN2;IL6ST;SIRT1
CLOCK	0.0895689	0.616619	1.99669	4.81751	NFAT5;REST;DST;FNDC3B;PKN2;IL6ST
CPSF4L	0.0895689	0.616619	1.99669	4.81751	SLC7A7;SLC47A1;MME;NR1D1;SLC29A1;NDRG1
CREB3L2	0.0895689	0.616619	1.99669	4.81751	COL1A2;DST;IGFBP3;FNDC3B;IL6ST;NDRG1
CREB5	0.0895689	0.616619	1.99669	4.81751	DST;IGFBP3;FNDC3B;IL6ST;GBP2;NDRG1
DEPDC1B	0.0895689	0.616619	1.99669	4.81751	CDC20;TCF19;MTHFD2;KNTC1;TYMS;PHF19
DEPDC5	0.0895689	0.616619	1.99669	4.81751	NFAT5;PHLDB1;PLCB4;DST;SLC29A1;NDRG1
DMRT1	0.0895689	0.616619	1.99669	4.81751	MME;PAX7;KIF26B;IGFBP3;PRDM14;VAX1
DMTF1	0.0895689	0.616619	1.99669	4.81751	NFAT5;DST;MTHFD2;IGFBP3;IL6ST;NDRG1
E2F1	0.0895689	0.616619	1.99669	4.81751	CDC20;TCF19;MTHFD2;KNTC1;TYMS;PHF19
E2F2	0.0895689	0.616619	1.99669	4.81751	CDC20;TCF19;MTHFD2;KNTC1;TYMS;PHF19
E2F3	0.0895689	0.616619	1.99669	4.81751	CDC20;UCK2;MTHFD2;FNDC3B;KNTC1;TYMS
E2F8	0.0895689	0.616619	1.99669	4.81751	CDC20;TCF19;MTHFD2;KNTC1;TYMS;PHF19
EEA1	0.0895689	0.616619	1.99669	4.81751	NFAT5;DST;FNDC3B;PKN2;IL6ST;NDRG1
EHF	0.0895689	0.616619	1.99669	4.81751	MME;IGFBP3;ITGA2;GBP2;NDRG1;MPZL2
ELK4	0.0895689	0.616619	1.99669	4.81751	GNA13;NFAT5;REST;DST;FNDC3B;IL6ST
ESR2	0.0895689	0.616619	1.99669	4.81751	MME;IGFBP3;LEP;ERG;SIRT1;NDRG1
ETS1	0.0895689	0.616619	1.99669	4.81751	COL1A2;IGFBP3;FNDC3B;IL6ST;GBP2;NDRG1
ETV4	0.0895689	0.616619	1.99669	4.81751	CDC20;MTHFD2;IGFBP3;ITGA2;SLC29A1;NDRG1
EZH1	0.0895689	0.616619	1.99669	4.81751	NFAT5;DST;FNBP1;NR1D1;IL6ST;NDRG1
EZH2	0.0895689	0.616619	1.99669	4.81751	CDC20;TCF19;MTHFD2;KNTC1;DNAJC9;TYMS
FOSB	0.0895689	0.616619	1.99669	4.81751	COL1A2;RRAD;IGFBP3;NR1D1;GBP2;NDRG1
FOXL1	0.0895689	0.616619	1.99669	4.81751	COL1A2;KIF26B;IGFBP3;ITGA2;ERG;NDRG1
FOXM1	0.0895689	0.616619	1.99669	4.81751	CDC20;TCF19;MTHFD2;KNTC1;TYMS;PHF19
FOXP2	0.0895689	0.616619	1.99669	4.81751	CACNB2;PLCB4;MME;DST;KIF26B;TOX
GABPA	0.0895689	0.616619	1.99669	4.81751	GNA13;NFAT5;REST;PKN2;IL6ST;SIRT1
GCM2	0.0895689	0.616619	1.99669	4.81751	PAX7;IGFBP3;PRDM14;ERG;VAX1;POU2F3
GLIS3	0.0895689	0.616619	1.99669	4.81751	COL1A2;DST;KIF26B;IGFBP3;FNDC3B;NDRG1
GRHL3	0.0895689	0.616619	1.99669	4.81751	CDC20;MME;KIF26B;IGFBP3;NDRG1;MPZL2
GTF2IRD2	0.0895689	0.616619	1.99669	4.81751	SCARB2;NFAT5;DST;IL6ST;GBP2;NDRG1
HDX	0.0895689	0.616619	1.99669	4.81751	NFAT5;PLSCR1;PLCB4;DST;TOX;GBP2
HES6	0.0895689	0.616619	1.99669	4.81751	CDC20;MTHFD2;IGFBP3;SLC29A1;TYMS;NDRG1
HIF1A	0.0895689	0.616619	1.99669	4.81751	PLSCR1;MTHFD2;IGFBP3;FNDC3B;IL6ST;NDRG1
HMGA2	0.0895689	0.616619	1.99669	4.81751	CDC20;COL1A2;MTHFD2;IGFBP3;ITGA2;NDRG1
HNF4G	0.0895689	0.616619	1.99669	4.81751	MME;IGFBP3;ITGA2;TOX;NDRG1;ABCG2
HOXA5	0.0895689	0.616619	1.99669	4.81751	CDC20;COL1A2;MTHFD2;IGFBP3;GBP2;NDRG1
HSF5	0.0895689	0.616619	1.99669	4.81751	AFAP1L2;SLC44A3;SLC47A1;MME;HTRA4;TOX
IKZF2	0.0895689	0.616619	1.99669	4.81751	DST;IGFBP3;TOX;IL6ST;GBP2;NDRG1
ISX	0.0895689	0.616619	1.99669	4.81751	SLC44A3;MME;KIF26B;IGFBP3;ABCG2;BCAS1
KLF15	0.0895689	0.616619	1.99669	4.81751	CYP27A1;MME;IGFBP3;NR1D1;NDRG1;SLC7A2
KLF7	0.0895689	0.616619	1.99669	4.81751	DST;IGFBP3;FNDC3B;IL6ST;GBP2;NDRG1
KNTC1	0.0895689	0.616619	1.99669	4.81751	CDC20;TCF19;MTHFD2;DNAJC9;TYMS;PHF19
LARP6	0.0895689	0.616619	1.99669	4.81751	COL1A2;MTHFD2;IGFBP3;ITGA2;GBP2;NDRG1
LEF1	0.0895689	0.616619	1.99669	4.81751	COL1A2;MME;IGFBP3;IL6ST;GBP2;NDRG1
LGR4	0.0895689	0.616619	1.99669	4.81751	MME;DST;IGFBP3;FNDC3B;NDRG1;SLC7A2
MAEL	0.0895689	0.616619	1.99669	4.81751	COL1A2;SLC47A1;MME;KIF26B;IGFBP3;SYCP3
MBNL2	0.0895689	0.616619	1.99669	4.81751	NFAT5;DST;IGFBP3;FNDC3B;IL6ST;NDRG1
MEOX1	0.0895689	0.616619	1.99669	4.81751	IL33;COL1A2;MME;IGFBP3;ERG;GBP2
MGA	0.0895689	0.616619	1.99669	4.81751	NFAT5;DST;UBXN7;PKN2;CDK13;IL6ST
[truncated: 1,532 more rows]

## Sheet: FB- Jensen diseases
Jensen DISEASES	FB cluster
[truncated: 341 more rows]

## Sheet: mSVM-RFE selected genes
Gene identifier	mSVM-RFE gene selection frequency
[truncated: 99 more rows]

[truncated: 3 more sheets: Top FF QTc, QRS genes, Top FF HR HRV genes, FB cluster description]
